# Supplementary material for: Integrative Analysis on the Urinary Proteome of Diabetic Kidney Disease, with an Emphasis on Extracellular Matrix Proteins
Source: Int J Mol Sci. 2026 Feb 28;27(5):2283. doi: 10.3390/ijms27052283 (PMC12985236; doi:10.3390/ijms27052283)
Supplement: Supplementary file 1 [file ijms-27-02283-s001.zip]

Archive with 4 entries (4 files):
- ijms-4100816-Supplementary-Figure S1.pdf
- TableS1.xlsx
- TableS2.xlsx
- TableS3.xlsx
