# Supplementary material for: Integrative Analysis on the Urinary Proteome of Diabetic Kidney Disease, with an Emphasis on Extracellular Matrix Proteins
Source: Int J Mol Sci. 2026 Feb 28;27(5):2283. doi: 10.3390/ijms27052283 (PMC12985236; doi:10.3390/ijms27052283)
Supplement: Supplementary file 1 [file ijms-27-02283-s001.zip › TableS1.xlsx]

## Sheet: TableS1
TableS1. Summary of DKD datasets extracted from Nephroseq database.
Study/Set	Group
Ju CKD / Glomerulus	DKD vs. Healthy
Ju CKD / Tubulointerstitium	DKD vs. Healthy
Ju CKD / Tubulointerstitium 2	DKD vs. Healthy
Schmid Diabetes / Tubulointerstitium	DKD vs. Control
Woroniecka Diabetes / Glomerulus	DKD vs. Healthy
Woroniecka Diabetes / Tubulointerstitium	DKD vs. Healthy
ERCB Nephrotic Syndrome/ Tubulointerstitium	DKD vs. Healthy
