# Supplementary material for: Integrative Analysis on the Urinary Proteome of Diabetic Kidney Disease, with an Emphasis on Extracellular Matrix Proteins
Source: Int J Mol Sci. 2026 Feb 28;27(5):2283. doi: 10.3390/ijms27052283 (PMC12985236; doi:10.3390/ijms27052283)
Supplement: Supplementary file 1 [file ijms-27-02283-s001.zip › TableS2.xlsx]

## Sheet: Proteomics DEA
Proteomics Datasets - Discovery Cohort
PMID34963468 (Study1)			*p-value < 0.05						PMID38949094 (Study 2)			*p-value < 0.05
Accession	Description	Symbol	Mann-Whitney p-value (DKDvsCKD)	BH-adjusted q-value (DKDvsCKD)	Ratio_DKDvsCKD	Log2_Ratio.DKDvsCKD			Accession	Description	Symbol	Mann-Whitney p-value (DKDvsControl)	BH-adjusted q-value (DKDvsControl)	Ratio_DKDvsControl	Log2_Ratio.DKDvsControl
P07911	Uromodulin (Tamm-Horsfall urinary glycoprotein) (THP) [Cleaved into: Uromodulin, secreted form]	UMOD	4.99794e-10	1.23499e-06	5.33911	2.4166			O60494	Cubilin (460 kDa receptor) (Intestinal intrinsic factor receptor) (Intrinsic factor-cobalamin receptor) (Intrinsic factor-vitamin B12 receptor)	CUBN	1.46799e-06	8.18812e-06	51.0049	5.67256
Q13621	Solute carrier family 12 member 1 (Bumetanide-sensitive sodium-(potassium)-chloride cotransporter 1) (BSC1) (Kidney-specific Na-K-Cl symporter) (Na-K-2Cl cotransporter 2) (NKCC2)	SLC12A1	1.67643e-09	1.57053e-06	10.7771	3.4299			P10253	Lysosomal alpha-glucosidase (EC 3.2.1.20) (Acid maltase) (Aglucosidase alfa) [Cleaved into: 76 kDa lysosomal alpha-glucosidase; 70 kDa lysosomal alpha-glucosidase]	GAA	1.46799e-06	8.18812e-06	86.3368	6.4319
P35527	Keratin, type I cytoskeletal 9 (Cytokeratin-9) (CK-9) (Keratin-9) (K9)	KRT9	1.90675e-09	1.57053e-06	12.7765	3.67542			P12830	Cadherin-1 (CAM 120/80) (Epithelial cadherin) (E-cadherin) (Uvomorulin) (CD antigen CD324) [Cleaved into: E-Cad/CTF1; E-Cad/CTF2; E-Cad/CTF3]	CDH1	1.46799e-06	8.18812e-06	33.1871	5.05255
O00592	Podocalyxin (GCTM-2 antigen) (Gp200) (Podocalyxin-like protein 1) (PC) (PCLP-1)	PODXL	6.09478e-09	3.76505e-06	11.8408	3.5657			Q9UNN8	Endothelial protein C receptor (Activated protein C receptor) (APC receptor) (Endothelial cell protein C receptor) (CD antigen CD201)	PROCR	1.46799e-06	8.18812e-06	41.7074	5.38223
P16444	Dipeptidase 1 (EC 3.4.13.19) (Beta-lactamase) (EC 3.5.2.6) (Dehydropeptidase-I) (Microsomal dipeptidase) (Renal dipeptidase) (hRDP)	DPEP1	1.2838e-08	6.00174e-06	3.87168	1.95296			P0DP57	Secreted Ly-6/uPAR domain-containing protein 2 (Secreted LY6/PLAUR domain-containing protein 2) (Secreted Ly-6/uPAR-related protein 2) (SLURP-2)	SLURP2	1.46799e-06	8.18812e-06	13.358	3.73963
P27487	Dipeptidyl peptidase 4 (EC 3.4.14.5) (ADABP) (Adenosine deaminase complexing protein 2) (ADCP-2) (Dipeptidyl peptidase IV) (DPP IV) (T-cell activation antigen CD26) (TP103) (CD antigen CD26) [Cleaved into: Dipeptidyl peptidase 4 membrane form (Dipeptidyl peptidase IV membrane form); Dipeptidyl peptidase 4 soluble form (Dipeptidyl peptidase IV soluble form)]	DPP4	2.23423e-08	6.00174e-06	3.09307	1.62904			P41222	Prostaglandin-H2 D-isomerase (EC 5.3.99.2) (Beta-trace protein) (Cerebrin-28) (Glutathione-independent PGD synthase) (Lipocalin-type prostaglandin-D synthase) (L-PGDS) (Prostaglandin-D2 synthase) (PGD2 synthase) (PGDS) (PGDS2)	PTGDS	1.46799e-06	8.18812e-06	19.7428	4.30325
Q9NZH0	G-protein coupled receptor family C group 5 member B (A-69G12.1) (Retinoic acid-induced gene 2 protein) (RAIG-2)	GPRC5B	2.61944e-08	6.00174e-06	3.27299	1.71061			Q9GZX9	Twisted gastrulation protein homolog 1	TWSG1	1.46799e-06	8.18812e-06	21.8376	4.44874
P62979	Ubiquitin-ribosomal protein eS31 fusion protein (Ubiquitin carboxyl extension protein 80) [Cleaved into: Ubiquitin; Small ribosomal subunit protein eS31 (40S ribosomal protein S27a)]	RPS27A	2.67176e-08	6.00174e-06	3.62283	1.85712			P10153	Non-secretory ribonuclease (EC 4.6.1.18) (Eosinophil-derived neurotoxin) (RNase UpI-2) (Ribonuclease 2) (RNase 2) (Ribonuclease US)	RNASE2	1.46799e-06	8.18812e-06	56.1534	5.8113
P62987	Ubiquitin-ribosomal protein eL40 fusion protein (CEP52) (Ubiquitin A-52 residue ribosomal protein fusion product 1) [Cleaved into: Ubiquitin; Large ribosomal subunit protein eL40 (60S ribosomal protein L40)]	UBA52	2.67176e-08	6.00174e-06	3.62283	1.85712			P13473	Lysosome-associated membrane glycoprotein 2 (LAMP-2) (Lysosome-associated membrane protein 2) (CD107 antigen-like family member B) (LGP-96) (CD antigen CD107b)	LAMP2	1.46799e-06	8.18812e-06	18.57	4.2149
P0CG47	Polyubiquitin-B [Cleaved into: Ubiquitin]	UBB	2.67176e-08	6.00174e-06	3.62283	1.85712			Q96AP7	Endothelial cell-selective adhesion molecule	ESAM	1.46799e-06	8.18812e-06	11.537	3.52819
P0CG48	Polyubiquitin-C [Cleaved into: Ubiquitin]	UBC	2.67176e-08	6.00174e-06	3.62283	1.85712			P15289	Arylsulfatase A (ASA) (EC 3.1.6.8) (Cerebroside-sulfatase) [Cleaved into: Arylsulfatase A component B; Arylsulfatase A component C]	ARSA	1.46799e-06	8.18812e-06	32.9574	5.04253
Q9NQ84	G-protein coupled receptor family C group 5 member C (Retinoic acid-induced gene 3 protein) (RAIG-3)	GPRC5C	3.71554e-08	7.65091e-06	3.8565	1.94729			Q92820	Gamma-glutamyl hydrolase (EC 3.4.19.9) (Conjugase) (GH) (Gamma-Glu-X carboxypeptidase)	GGH	1.46799e-06	8.18812e-06	17.7772	4.15196
Q96IU4	Putative protein-lysine deacylase ABHD14B (EC 2.3.1.-) (Alpha/beta hydrolase domain-containing protein 14B) (Abhydrolase domain-containing protein 14B) (CCG1-interacting factor B)	ABHD14B	4.04484e-08	7.6883e-06	13.3397	3.73765			P01011	Alpha-1-antichymotrypsin (ACT) (Cell growth-inhibiting gene 24/25 protein) (Serpin A3) [Cleaved into: Alpha-1-antichymotrypsin His-Pro-less]	SERPINA3	1.46799e-06	8.18812e-06	0.131874	-2.92276
P50995	Annexin A11 (56 kDa autoantigen) (Annexin XI) (Annexin-11) (Calcyclin-associated annexin 50) (CAP-50)	ANXA11	6.39191e-08	1.12817e-05	5.76287	2.52679			Q14624	Inter-alpha-trypsin inhibitor heavy chain H4 (ITI heavy chain H4) (ITI-HC4) (Inter-alpha-inhibitor heavy chain 4) (Inter-alpha-trypsin inhibitor family heavy chain-related protein) (IHRP) (Plasma kallikrein sensitive glycoprotein 120) (Gp120) (PK-120) [Cleaved into: 70 kDa inter-alpha-trypsin inhibitor heavy chain H4; 35 kDa inter-alpha-trypsin inhibitor heavy chain H4]	ITIH4	1.46799e-06	8.18812e-06	8.98326	3.16724
Q6EMK4	Vasorin (Protein slit-like 2)	VASN	8.27259e-08	1.36277e-05	5.42832	2.44051			P07858	Cathepsin B (EC 3.4.22.1) (APP secretase) (APPS) (Cathepsin B1) [Cleaved into: Cathepsin B light chain; Cathepsin B heavy chain]	CTSB	1.46799e-06	8.18812e-06	20.447	4.35382
P15941	Mucin-1 (MUC-1) (Breast carcinoma-associated antigen DF3) (Cancer antigen 15-3) (CA 15-3) (Carcinoma-associated mucin) (Episialin) (H23AG) (Krebs von den Lungen-6) (KL-6) (PEMT) (Peanut-reactive urinary mucin) (PUM) (Polymorphic epithelial mucin) (PEM) (Tumor-associated epithelial membrane antigen) (EMA) (Tumor-associated mucin) (CD antigen CD227) [Cleaved into: Mucin-1 subunit alpha (MUC1-NT) (M…	MUC1	1.05239e-07	1.62529e-05	1.73056	0.79124			P15586	N-acetylglucosamine-6-sulfatase (EC 3.1.6.14) (Glucosamine-6-sulfatase) (G6S)	GNS	1.46799e-06	8.18812e-06	14.8658	3.89393
P0CG38	POTE ankyrin domain family member I	POTEI	1.41389e-07	1.94111e-05	3.34621	1.74253			P55290	Cadherin-13 (Heart cadherin) (H-cadherin) (P105) (Truncated cadherin) (T-cad) (T-cadherin)	CDH13	1.46799e-06	8.18812e-06	26.4044	4.72271
NM15	D15	LOC100996820	1.414e-07	1.94111e-05	3.3462	1.74252			O94919	Endonuclease domain-containing 1 protein (EC 3.1.30.-)	ENDOD1	1.46799e-06	8.18812e-06	14.9062	3.89784
P05090	Apolipoprotein D (Apo-D) (ApoD)	APOD	1.82381e-07	2.37191e-05	1.90243	0.92784			Q9H299	SH3 domain-binding glutamic acid-rich-like protein 3 (SH3 domain-binding protein 1) (SH3BP-1) (TNF inhibitory protein B1) (TIP-B1)	SH3BGRL3	1.46799e-06	8.18812e-06	10.2633	3.35942
P35241	Radixin	RDX	2.43168e-07	2.79327e-05	2.60615	1.38192			P00749	Urokinase-type plasminogen activator (U-plasminogen activator) (uPA) (EC 3.4.21.73) [Cleaved into: Urokinase-type plasminogen activator long chain A; Urokinase-type plasminogen activator short chain A; Urokinase-type plasminogen activator chain B]	PLAU	1.46799e-06	8.18812e-06	18.0056	4.17038
O00322	Uroplakin-1a (UP1a) (Tetraspanin-21) (Tspan-21) (Uroplakin Ia) (UPIa) (UPKa)	UPK1A	2.44831e-07	2.79327e-05	59.8402	5.90304			O00468	Agrin [Cleaved into: Agrin N-terminal 110 kDa subunit; Agrin C-terminal 110 kDa subunit; Agrin C-terminal 90 kDa fragment (C90); Agrin C-terminal 22 kDa fragment (C22)]	AGRN	1.46799e-06	8.18812e-06	8.91308	3.15592
O00560	Syntenin-1 (Melanoma differentiation-associated protein 9) (MDA-9) (Pro-TGF-alpha cytoplasmic domain-interacting protein 18) (TACIP18) (Scaffold protein Pbp1) (Syndecan-binding protein 1)	SDCBP	2.48692e-07	2.79327e-05	2.60011	1.37857			P15144	Aminopeptidase N (AP-N) (hAPN) (EC 3.4.11.2) (Alanyl aminopeptidase) (Aminopeptidase M) (AP-M) (Microsomal aminopeptidase) (Myeloid plasma membrane glycoprotein CD13) (gp150) (CD antigen CD13)	ANPEP	1.46799e-06	8.18812e-06	18.5284	4.21166
O75131	Copine-3 (Copine III)	CPNE3	2.86182e-07	3.07458e-05	5.60667	2.48715			P19320	Vascular cell adhesion protein 1 (V-CAM 1) (VCAM-1) (INCAM-100) (CD antigen CD106) [Cleaved into: Soluble Vascular Cell Adhesion Molecule-1]	VCAM1	1.46799e-06	8.18812e-06	14.3079	3.83874
P08473	Neprilysin (EC 3.4.24.11) (Atriopeptidase) (Common acute lymphocytic leukemia antigen) (CALLA) (Enkephalinase) (Neutral endopeptidase 24.11) (NEP) (Neutral endopeptidase) (Skin fibroblast elastase) (SFE) (CD antigen CD10)	MME	2.99011e-07	3.07857e-05	2.02042	1.01466			P08571	Monocyte differentiation antigen CD14 (My23 antigen) (Myeloid cell-specific leucine-rich glycoprotein) (CD antigen CD14) [Cleaved into: Monocyte differentiation antigen CD14, urinary form; Monocyte differentiation antigen CD14, membrane-bound form]	CD14	1.46799e-06	8.18812e-06	14.3054	3.83849
P80723	Brain acid soluble protein 1 (22 kDa neuronal tissue-enriched acidic protein) (Neuronal axonal membrane protein NAP-22)	BASP1	3.18272e-07	3.08747e-05	3.00452	1.58713			Q8WVN6	Secreted and transmembrane protein 1 (Protein K-12)	SECTM1	1.46799e-06	8.18812e-06	10.2235	3.35382
P15311	Ezrin (Cytovillin) (Villin-2) (p81)	EZR	3.24865e-07	3.08747e-05	4.93042	2.30171			P53634	Dipeptidyl peptidase 1 (EC 3.4.14.1) (Cathepsin C) (Cathepsin J) (Dipeptidyl peptidase I) (DPP-I) (DPPI) (Dipeptidyl transferase) [Cleaved into: Dipeptidyl peptidase 1 exclusion domain chain (Dipeptidyl peptidase I exclusion domain chain); Dipeptidyl peptidase 1 heavy chain (Dipeptidyl peptidase I heavy chain); Dipeptidyl peptidase 1 light chain (Dipeptidyl peptidase I light chain)]	CTSC	1.46799e-06	8.18812e-06	12.4462	3.63764
P63000	Ras-related C3 botulinum toxin substrate 1 (EC 3.6.5.2) (Cell migration-inducing gene 5 protein) (Ras-like protein TC25) (p21-Rac1)	RAC1	3.78414e-07	3.33431e-05	35.1615	5.13592			Q6UXB8	Peptidase inhibitor 16 (PI-16) (Cysteine-rich secretory protein 9) (CRISP-9) (PSP94-binding protein) (CD antigen CD364)	PI16	1.46799e-06	8.18812e-06	9.41788	3.2354
P15090	Fatty acid-binding protein, adipocyte (Adipocyte lipid-binding protein) (ALBP) (Adipocyte-type fatty acid-binding protein) (A-FABP) (AFABP) (Fatty acid-binding protein 4)	FABP4	3.85099e-07	3.33431e-05	0	-Inf			P02748	Complement component C9 [Cleaved into: Complement component C9a; Complement component C9b]	C9	1.46799e-06	8.18812e-06	0.056668	-4.14132
Q8IWA5	Choline transporter-like protein 2 (Solute carrier family 44 member 2)	SLC44A2	4.04462e-07	3.33431e-05	19.3794	4.27645			O75594	Peptidoglycan recognition protein 1 (Peptidoglycan recognition protein short) (PGRP-S)	PGLYRP1	1.46799e-06	8.18812e-06	28.774	4.8467
Q8WUM4	Programmed cell death 6-interacting protein (PDCD6-interacting protein) (ALG-2-interacting protein 1) (ALG-2-interacting protein X) (Hp95)	PDCD6IP	4.04813e-07	3.33431e-05	4.81721	2.2682			P01024	Complement C3 (C3 and PZP-like alpha-2-macroglobulin domain-containing protein 1) [Cleaved into: Complement C3 beta chain; C3-beta-c (C3bc); Complement C3 alpha chain; C3a anaphylatoxin; Acylation stimulating protein (ASP) (C3adesArg); Complement C3b (Complement C3b-alpha' chain); Complement C3c alpha' chain fragment 1; Complement C3dg fragment; Complement C3g fragment; Complement C3d fragment; C…	C3	1.46799e-06	8.18812e-06	0.0343189	-4.86485
P53990	IST1 homolog (hIST1) (Charged multivesicular body protein 8) (CHMP8) (Putative MAPK-activating protein PM28)	IST1	4.27148e-07	3.40479e-05	4.41234	2.14154			P02774	Vitamin D-binding protein (DBP) (VDB) (Gc protein-derived macrophage activating factor) (Gc-MAF) (GcMAF) (Gc-globulin) (Group-specific component) (Gc) (Vitamin D-binding protein-macrophage activating factor) (DBP-maf)	GC	1.46799e-06	8.18812e-06	0.116128	-3.10622
P62879	Guanine nucleotide-binding protein G(I)/G(S)/G(T) subunit beta-2 (G protein subunit beta-2) (Transducin beta chain 2)	GNB2	4.55411e-07	3.41243e-05	6.10304	2.60953			Q12907	Vesicular integral-membrane protein VIP36 (Glycoprotein GP36b) (Lectin mannose-binding 2) (Vesicular integral-membrane protein 36) (VIP36)	LMAN2	1.46799e-06	8.18812e-06	18.5024	4.20964
O00526	Uroplakin-2 (UP2) (Uroplakin II) (UPII)	UPK2	4.55727e-07	3.41243e-05	10.0482	3.32886			P05090	Apolipoprotein D (Apo-D) (ApoD)	APOD	1.46799e-06	8.18812e-06	40.9583	5.35608
P17927	Complement receptor type 1 (C3b/C4b receptor) (CD antigen CD35)	CR1	4.99524e-07	3.63037e-05	23.7687	4.57099			Q03591	Complement factor H-related protein 1 (FHR-1) (H factor-like protein 1) (FHL-1) (H-factor-like 1) (H36)	CFHR1	1.46799e-06	8.18812e-06	0.134393	-2.89547
P07195	L-lactate dehydrogenase B chain (LDH-B) (EC 1.1.1.27) (LDH heart subunit) (LDH-H) (Renal carcinoma antigen NY-REN-46)	LDHB	5.55384e-07	3.82857e-05	2.35578	1.2362			P19827	Inter-alpha-trypsin inhibitor heavy chain H1 (ITI heavy chain H1) (ITI-HC1) (Inter-alpha-inhibitor heavy chain 1) (Inter-alpha-trypsin inhibitor complex component III) (Serum-derived hyaluronan-associated protein) (SHAP)	ITIH1	1.46799e-06	8.18812e-06	0.14054	-2.83095
Q6S8J3	POTE ankyrin domain family member E (ANKRD26-like family C member 1A) (Prostate, ovary, testis-expressed protein on chromosome 2) (POTE-2)	POTEE	5.57784e-07	3.82857e-05	3.23078	1.69188			P05546	Heparin cofactor 2 (Heparin cofactor II) (HC-II) (Protease inhibitor leuserpin-2) (HLS2) (Serpin D1)	SERPIND1	1.46799e-06	8.18812e-06	0.041919	-4.57625
A5A3E0	POTE ankyrin domain family member F (ANKRD26-like family C member 1B) (Chimeric POTE-actin protein)	POTEF	6.18044e-07	4.00423e-05	3.12811	1.64529			P36955	Pigment epithelium-derived factor (PEDF) (Cell proliferation-inducing gene 35 protein) (EPC-1) (Serpin F1)	SERPINF1	1.46799e-06	8.18812e-06	0.0762659	-3.71282
P62873	Guanine nucleotide-binding protein G(I)/G(S)/G(T) subunit beta-1 (Transducin beta chain 1)	GNB1	6.26401e-07	4.00423e-05	5.26315	2.39593			P00740	Coagulation factor IX (EC 3.4.21.22) (Christmas factor) (Plasma thromboplastin component) (PTC) [Cleaved into: Coagulation factor IXa light chain; Coagulation factor IXa heavy chain]	F9	1.46799e-06	8.18812e-06	0.0618535	-4.015
P63267	Actin, gamma-enteric smooth muscle (EC 3.6.4.-) (Alpha-actin-3) (Gamma-2-actin) (Smooth muscle gamma-actin) [Cleaved into: Actin, gamma-enteric smooth muscle, intermediate form]	ACTG2	6.40344e-07	4.00423e-05	3.17786	1.66806			P07358	Complement component C8 beta chain (Complement component 8 subunit beta)	C8B	1.46799e-06	8.18812e-06	0.109484	-3.1912
P04278	Sex hormone-binding globulin (SHBG) (Sex steroid-binding protein) (SBP) (Testis-specific androgen-binding protein) (ABP) (Testosterone-estradiol-binding globulin) (TeBG) (Testosterone-estrogen-binding globulin)	SHBG	6.48195e-07	4.00423e-05	0.269843	-1.88981			P01031	Complement C5 (C3 and PZP-like alpha-2-macroglobulin domain-containing protein 4) [Cleaved into: Complement C5 beta chain; Complement C5 alpha chain; C5a anaphylatoxin; Complement C5b (Complement C5 alpha' chain)]	C5	1.46799e-06	8.18812e-06	0.0654075	-3.9344
P51148	Ras-related protein Rab-5C (EC 3.6.5.2) (L1880) (RAB5L)	RAB5C	6.72773e-07	4.05469e-05	2.95779	1.56452			Q16769	Glutaminyl-peptide cyclotransferase (EC 2.3.2.5) (Glutaminyl cyclase) (QC) (sQC) (Glutaminyl-tRNA cyclotransferase) (Glutamyl cyclase) (EC)	QPCT	1.46799e-06	8.18812e-06	29.8447	4.8994
P62736	Actin, aortic smooth muscle (EC 3.6.4.-) (Alpha-actin-2) (Cell growth-inhibiting gene 46 protein) [Cleaved into: Actin, aortic smooth muscle, intermediate form]	ACTA2	7.85068e-07	4.61882e-05	3.16364	1.66159			Q9HCU0	Endosialin (Tumor endothelial marker 1) (CD antigen CD248)	CD248	1.46799e-06	8.18812e-06	32.2144	5.00963
Q6UX06	Olfactomedin-4 (OLM4) (Antiapoptotic protein GW112) (G-CSF-stimulated clone 1 protein) (hGC-1) (hOLfD)	OLFM4	8.09096e-07	4.64948e-05	5.42444	2.43947			P36957	Dihydrolipoyllysine-residue succinyltransferase component of 2-oxoglutarate dehydrogenase complex, mitochondrial (EC 2.3.1.61) (2-oxoglutarate dehydrogenase complex component E2) (OGDC-E2) (Dihydrolipoamide succinyltransferase component of 2-oxoglutarate dehydrogenase complex) (E2K)	DLST	1.46799e-06	8.18812e-06	21.3788	4.41811
P26038	Moesin (Membrane-organizing extension spike protein)	MSN	1.03399e-06	5.80678e-05	1.68179	0.75			P07602	Prosaposin (Proactivator polypeptide) [Cleaved into: Saposin-A (Protein A); Saposin-B-Val; Saposin-B (Cerebroside sulfate activator) (CSAct) (Dispersin) (Sphingolipid activator protein 1) (SAP-1) (Sulfatide/GM1 activator); Saposin-C (A1 activator) (Co-beta-glucosidase) (Glucosylceramidase activator) (Sphingolipid activator protein 2) (SAP-2); Saposin-D (Component C) (Protein C)]	PSAP	1.46799e-06	8.18812e-06	42.8047	5.4197
P00734	Prothrombin (EC 3.4.21.5) (Coagulation factor II) [Cleaved into: Activation peptide fragment 1; Activation peptide fragment 2; Thrombin light chain; Thrombin heavy chain]	F2	1.06099e-06	5.82603e-05	0.146703	-2.76903			O43451	Maltase-glucoamylase (Alpha-1,4-glucosidase) (EC 3.2.1.20)	MGAM	1.46799e-06	8.18812e-06	36.74	5.19928
P02748	Complement component C9 [Cleaved into: Complement component C9a; Complement component C9b]	C9	1.12219e-06	5.90168e-05	0.281195	-1.83036			P54802	Alpha-N-acetylglucosaminidase (EC 3.2.1.50) (N-acetyl-alpha-glucosaminidase) (NAG) [Cleaved into: Alpha-N-acetylglucosaminidase 82 kDa form; Alpha-N-acetylglucosaminidase 77 kDa form]	NAGLU	1.46799e-06	8.18812e-06	17.61	4.13832
P68133	Actin, alpha skeletal muscle (EC 3.6.4.-) (Alpha-actin-1) [Cleaved into: Actin, alpha skeletal muscle, intermediate form]	ACTA1	1.17469e-06	5.90168e-05	3.08316	1.62441			Q8NFZ8	Cell adhesion molecule 4 (Immunoglobulin superfamily member 4C) (IgSF4C) (Nectin-like protein 4) (NECL-4) (TSLC1-like protein 2)	CADM4	1.46799e-06	8.18812e-06	40.2847	5.33216
P68032	Actin, alpha cardiac muscle 1 (EC 3.6.4.-) (Alpha-cardiac actin) [Cleaved into: Actin, alpha cardiac muscle 1, intermediate form]	ACTC1	1.17469e-06	5.90168e-05	3.08316	1.62441			Q99715	Collagen alpha-1(XII) chain	COL12A1	1.46799e-06	8.18812e-06	22.9966	4.52335
O60494	Cubilin (460 kDa receptor) (Intestinal intrinsic factor receptor) (Intrinsic factor-cobalamin receptor) (Intrinsic factor-vitamin B12 receptor)	CUBN	1.18195e-06	5.90168e-05	2.9153	1.54364			O75144	ICOS ligand (B7 homolog 2) (B7-H2) (B7-like protein Gl50) (B7-related protein 1) (B7RP-1) (CD antigen CD275)	ICOSLG	1.46799e-06	8.18812e-06	34.2125	5.09645
O95467	Neuroendocrine secretory protein 55 (NESP55) [Cleaved into: LHAL tetrapeptide; GPIPIRRH peptide]	GNAS	1.21346e-06	5.90168e-05	7.9508	2.9911			O60279	Sushi domain-containing protein 5	SUSD5	1.46799e-06	8.18812e-06	13.7154	3.77772
P21926	CD9 antigen (5H9 antigen) (Cell growth-inhibiting gene 2 protein) (Leukocyte antigen MIC3) (Motility-related protein) (MRP-1) (Tetraspanin-29) (Tspan-29) (p24) (CD antigen CD9)	CD9	1.23355e-06	5.90168e-05	4.25559	2.08936			Q92692	Nectin-2 (Herpes virus entry mediator B) (Herpesvirus entry mediator B) (HveB) (Nectin cell adhesion molecule 2) (Poliovirus receptor-related protein 2) (CD antigen CD112)	NECTIN2	1.46799e-06	8.18812e-06	11.8745	3.5698
P20073	Annexin A7 (Annexin VII) (Annexin-7) (Synexin)	ANXA7	1.24196e-06	5.90168e-05	6.04653	2.59611			P25815	Protein S100-P (Migration-inducing gene 9 protein) (MIG9) (Protein S100-E) (S100 calcium-binding protein P)	S100P	1.46799e-06	8.18812e-06	77.5324	6.27673
P01008	Antithrombin-III (ATIII) (Serpin C1)	SERPINC1	1.33881e-06	6.24189e-05	0.290505	-1.78337			P08123	Collagen alpha-2(I) chain (Alpha-2 type I collagen)	COL1A2	1.46799e-06	8.18812e-06	13.2591	3.72891
P08263	Glutathione S-transferase A1 (EC 2.5.1.18) (13-hydroperoxyoctadecadienoate peroxidase) (EC 1.11.1.-) (Androst-5-ene-3,17-dione isomerase) (EC 5.3.3.-) (GST HA subunit 1) (GST class-alpha member 1) (GST-epsilon) (GSTA1-1) (GTH1) [Cleaved into: Glutathione S-transferase A1, N-terminally processed]	GSTA1	1.6796e-06	7.61979e-05	4.4342	2.14867			P0DJD8	Pepsin A-3 (EC 3.4.23.1) (Pepsinogen-3)	PGA3	1.46799e-06	8.18812e-06	45.1706	5.49731
O75874	Isocitrate dehydrogenase [NADP] cytoplasmic (IDH) (IDH1) (EC 1.1.1.42) (Cytosolic NADP-isocitrate dehydrogenase) (IDPc) (NADP(+)-specific ICDH) (Oxalosuccinate decarboxylase)	IDH1	1.69603e-06	7.61979e-05	2.01325	1.00953			P30530	Tyrosine-protein kinase receptor UFO (EC 2.7.10.1) (AXL oncogene)	AXL	1.46799e-06	8.18812e-06	50.2288	5.65044
P98164	Low-density lipoprotein receptor-related protein 2 (LRP-2) (Glycoprotein 330) (gp330) (Megalin)	LRP2	1.85176e-06	8.17091e-05	2.53193	1.34024			P10619	Lysosomal protective protein (EC 3.4.16.5) (Carboxypeptidase C) (Carboxypeptidase L) (Cathepsin A) (Protective protein cathepsin A) (PPCA) (Protective protein for beta-galactosidase) [Cleaved into: Lysosomal protective protein 32 kDa chain; Lysosomal protective protein 20 kDa chain]	CTSA	1.46799e-06	8.18812e-06	10.8424	3.43861
P02763	Alpha-1-acid glycoprotein 1 (AGP 1) (Orosomucoid-1) (OMD 1)	ORM1	1.9209e-06	8.32121e-05	0.306839	-1.70444			O95502	Neuronal pentraxin receptor	NPTXR	1.46799e-06	8.18812e-06	28.7635	4.84617
P09525	Annexin A4 (35-beta calcimedin) (Annexin IV) (Annexin-4) (Carbohydrate-binding protein p33/p41) (Chromobindin-4) (Endonexin I) (Lipocortin IV) (P32.5) (PP4-X) (Placental anticoagulant protein II) (PAP-II) (Protein II)	ANXA4	1.98728e-06	8.32121e-05	3.33411	1.7373			P17900	Ganglioside GM2 activator (Cerebroside sulfate activator protein) (GM2-AP) (Sphingolipid activator protein 3) (SAP-3) [Cleaved into: Ganglioside GM2 activator isoform short]	GM2A	1.46799e-06	8.18812e-06	13.0959	3.71104
O43633	Charged multivesicular body protein 2a (Chromatin-modifying protein 2a) (CHMP2a) (Putative breast adenocarcinoma marker BC-2) (Vacuolar protein sorting-associated protein 2-1) (Vps2-1) (hVps2-1)	CHMP2A	1.99651e-06	8.32121e-05	11.1979	3.48515			O75882	Attractin (DPPT-L) (Mahogany homolog)	ATRN	1.46799e-06	8.18812e-06	18.5035	4.20972
Q16772	Glutathione S-transferase A3 (EC 2.5.1.18) (GST class-alpha member 3) (Glutathione S-transferase A3-3)	GSTA3	2.02053e-06	8.32121e-05	5.12083	2.35638			P24855	Deoxyribonuclease-1 (EC 3.1.21.1) (Deoxyribonuclease I) (DNase I) (Dornase alfa)	DNASE1	1.46799e-06	8.18812e-06	67.3613	6.07385
P08195	Amino acid transporter heavy chain SLC3A2 (4F2 cell-surface antigen heavy chain) (4F2hc) (4F2 heavy chain antigen) (Lymphocyte activation antigen 4F2 large subunit) (Solute carrier family 3 member 2) (CD antigen CD98)	SLC3A2	2.18039e-06	8.83235e-05	5.57874	2.47994			Q96DR8	Mucin-like protein 1 (Protein BS106) (Small breast epithelial mucin)	MUCL1	1.46799e-06	8.18812e-06	30.5758	4.93432
P09210	Glutathione S-transferase A2 (EC 2.5.1.18) (GST HA subunit 2) (GST class-alpha member 2) (GST-gamma) (GSTA2-2) (GTH2)	GSTA2	2.27988e-06	8.9893e-05	3.88939	1.95954			P01133	Pro-epidermal growth factor (EGF) [Cleaved into: Epidermal growth factor (Urogastrone)]	EGF	1.46799e-06	8.18812e-06	46.1541	5.52839
P22352	Glutathione peroxidase 3 (GPx-3) (GSHPx-3) (EC 1.11.1.9) (Extracellular glutathione peroxidase) (Plasma glutathione peroxidase) (GPx-P) (GSHPx-P)	GPX3	2.31119e-06	8.9893e-05	0.391163	-1.35416			P12109	Collagen alpha-1(VI) chain	COL6A1	1.46799e-06	8.18812e-06	32.689	5.03073
P02144	Myoglobin (Nitrite reductase MB) (EC 1.7.-.-) (Pseudoperoxidase MB) (EC 1.11.1.-)	MB	2.32827e-06	8.9893e-05	0.276215	-1.85614			P06865	Beta-hexosaminidase subunit alpha (EC 3.2.1.52) (Beta-N-acetylhexosaminidase subunit alpha) (Hexosaminidase subunit A) (N-acetyl-beta-glucosaminidase subunit alpha)	HEXA	1.46799e-06	8.18812e-06	9.34361	3.22398
P07355	Annexin A2 (Annexin II) (Annexin-2) (Calpactin I heavy chain) (Calpactin-1 heavy chain) (Chromobindin-8) (Lipocortin II) (Placental anticoagulant protein IV) (PAP-IV) (Protein I) (p36)	ANXA2	2.4034e-06	9.1366e-05	3.67346	1.87714			Q8IV08	5'-3' exonuclease PLD3 (EC 3.1.16.1) ((S,S)-bis(monoacylglycero)phosphate synthase PLD3) (EC 3.1.4.-) (HindIII K4L homolog) (Hu-K4) (Phospholipase D3)	PLD3	1.46799e-06	8.18812e-06	17.562	4.13439
P60953	Cell division control protein 42 homolog (EC 3.6.5.2) (G25K GTP-binding protein)	CDC42	2.49177e-06	9.32902e-05	4.75824	2.25043			P14543	Nidogen-1 (NID-1) (Entactin)	NID1	1.46799e-06	8.18812e-06	21.2423	4.40887
P68104	Elongation factor 1-alpha 1 (EF-1-alpha-1) (EC 3.6.5.-) (Elongation factor Tu) (EF-Tu) (Eukaryotic elongation factor 1 A-1) (eEF1A-1) (Leukocyte receptor cluster member 7)	EEF1A1	3.32934e-06	0.000122788	9.6527	3.27093			P42785	Lysosomal Pro-X carboxypeptidase (EC 3.4.16.2) (Angiotensinase C) (Lysosomal carboxypeptidase C) (Proline carboxypeptidase) (Prolylcarboxypeptidase) (PRCP)	PRCP	1.46799e-06	8.18812e-06	18.6644	4.22222
O14498	Immunoglobulin superfamily containing leucine-rich repeat protein	ISLR	3.38837e-06	0.000123128	11.8354	3.56503			P26842	CD27 antigen (CD27L receptor) (T-cell activation antigen CD27) (T14) (Tumor necrosis factor receptor superfamily member 7) (CD antigen CD27)	CD27	1.46799e-06	8.18812e-06	18.8885	4.23944
P19823	Inter-alpha-trypsin inhibitor heavy chain H2 (ITI heavy chain H2) (ITI-HC2) (Inter-alpha-inhibitor heavy chain 2) (Inter-alpha-trypsin inhibitor complex component II) (Serum-derived hyaluronan-associated protein) (SHAP)	ITIH2	3.51142e-06	0.00012575	0.341872	-1.54847			P05060	Secretogranin-1 (Chromogranin-B) (CgB) (Secretogranin I) (SgI) [Cleaved into: PE-11; GAWK peptide; CCB peptide]	CHGB	1.46799e-06	8.18812e-06	16.0623	4.0056
Q562R1	Beta-actin-like protein 2 (Kappa-actin)	ACTBL2	3.58013e-06	0.000126378	2.94867	1.56007			P04216	Thy-1 membrane glycoprotein (CDw90) (Thy-1 antigen) (CD antigen CD90)	THY1	1.46799e-06	8.18812e-06	4.51235	2.17388
Q7LBR1	Charged multivesicular body protein 1b (CHMP1.5) (Chromatin-modifying protein 1b) (CHMP1b) (Vacuolar protein sorting-associated protein 46-2) (Vps46-2) (hVps46-2)	CHMP1B	3.89659e-06	0.000134599	5.33376	2.41515			P63261	Actin, cytoplasmic 2 (EC 3.6.4.-) (Gamma-actin) [Cleaved into: Actin, cytoplasmic 2, N-terminally processed]	ACTG1	1.46799e-06	8.18812e-06	9.21914	3.20463
P43652	Afamin (Alpha-albumin) (Alpha-Alb)	AFM	3.92194e-06	0.000134599	0.317053	-1.6572			P15151	Poliovirus receptor (Nectin-like protein 5) (NECL-5) (CD antigen CD155)	PVR	1.46799e-06	8.18812e-06	18.4145	4.20277
P02774	Vitamin D-binding protein (DBP) (VDB) (Gc protein-derived macrophage activating factor) (Gc-MAF) (GcMAF) (Gc-globulin) (Group-specific component) (Gc) (Vitamin D-binding protein-macrophage activating factor) (DBP-maf)	GC	4.40206e-06	0.000147436	0.167833	-2.5749			P35555	Fibrillin-1 [Cleaved into: Asprosin]	FBN1	1.46799e-06	8.18812e-06	24.2007	4.59698
Q9H223	EH domain-containing protein 4 (Hepatocellular carcinoma-associated protein 10/11) (PAST homolog 4)	EHD4	4.41532e-06	0.000147436	3.08258	1.62414			O96009	Napsin-A (EC 3.4.23.-) (Aspartyl protease 4) (ASP4) (Asp 4) (Napsin-1) (TA01/TA02)	NAPSA	1.46799e-06	8.18812e-06	11.8148	3.56253
P60709	Actin, cytoplasmic 1 (EC 3.6.4.-) (Beta-actin) [Cleaved into: Actin, cytoplasmic 1, N-terminally processed]	ACTB	4.73677e-06	0.000154007	2.97463	1.57271			P30086	Phosphatidylethanolamine-binding protein 1 (PEBP-1) (HCNPpp) (Neuropolypeptide h3) (Prostatic-binding protein) (Raf kinase inhibitor protein) (RKIP) [Cleaved into: Hippocampal cholinergic neurostimulating peptide (HCNP)]	PEBP1	1.46799e-06	8.18812e-06	34.0767	5.09071
P63261	Actin, cytoplasmic 2 (EC 3.6.4.-) (Gamma-actin) [Cleaved into: Actin, cytoplasmic 2, N-terminally processed]	ACTG1	4.73677e-06	0.000154007	2.96724	1.56912			Q7Z3B1	Neuronal growth regulator 1 (IgLON family member 4)	NEGR1	1.46799e-06	8.18812e-06	17.0815	4.09436
P05023	Sodium/potassium-transporting ATPase subunit alpha-1 (Na(+)/K(+) ATPase alpha-1 subunit) (EC 7.2.2.13) (Sodium pump subunit alpha-1)	ATP1A1	5.08209e-06	0.000163089	2.04286	1.03059			Q6GTX8	Leukocyte-associated immunoglobulin-like receptor 1 (LAIR-1) (hLAIR1) (CD antigen CD305)	LAIR1	1.46799e-06	8.18812e-06	22.9232	4.51874
P15144	Aminopeptidase N (AP-N) (hAPN) (EC 3.4.11.2) (Alanyl aminopeptidase) (Aminopeptidase M) (AP-M) (Microsomal aminopeptidase) (Myeloid plasma membrane glycoprotein CD13) (gp150) (CD antigen CD13)	ANPEP	5.71876e-06	0.000181167	1.89563	0.922675			Q8TDQ0	Hepatitis A virus cellular receptor 2 (HAVcr-2) (T-cell immunoglobulin and mucin domain-containing protein 3) (TIMD-3) (T-cell immunoglobulin mucin receptor 3) (TIM-3) (T-cell membrane protein 3) (CD antigen CD366)	HAVCR2	1.46799e-06	8.18812e-06	40.8683	5.35291
P19827	Inter-alpha-trypsin inhibitor heavy chain H1 (ITI heavy chain H1) (ITI-HC1) (Inter-alpha-inhibitor heavy chain 1) (Inter-alpha-trypsin inhibitor complex component III) (Serum-derived hyaluronan-associated protein) (SHAP)	ITIH1	6.12524e-06	0.000191588	0.402284	-1.31371			Q6UXG3	CMRF35-like molecule 9 (CLM-9) (CD300 antigen-like family member G) (Triggering receptor expressed on myeloid cells 4) (TREM-4) (CD antigen CD300g)	CD300LG	1.46799e-06	8.18812e-06	34.9066	5.12543
P01133	Pro-epidermal growth factor (EGF) [Cleaved into: Epidermal growth factor (Urogastrone)]	EGF	6.30857e-06	0.000194856	3.27142	1.70992			Q9UKU9	Angiopoietin-related protein 2 (Angiopoietin-like protein 2)	ANGPTL2	1.46799e-06	8.18812e-06	10.5155	3.39445
O43895	Xaa-Pro aminopeptidase 2 (EC 3.4.11.9) (Aminoacylproline aminopeptidase) (Membrane-bound aminopeptidase P) (Membrane-bound APP) (Membrane-bound AmP) (mAmP) (X-Pro aminopeptidase 2)	XPNPEP2	7.17605e-06	0.000218914	4.482	2.16414			Q9NZP8	Complement C1r subcomponent-like protein (C1r-LP) (C1r-like protein) (EC 3.4.21.-) (C1r-like serine protease analog protein) (CLSPa)	C1RL	1.46799e-06	8.18812e-06	8.48323	3.08461
P08238	Heat shock protein HSP 90-beta (HSP 90) (Heat shock 84 kDa) (HSP 84) (HSP84) (Heat shock protein family C member 3)	HSP90AB1	7.66254e-06	0.000230904	2.3684	1.24391			P61970	Nuclear transport factor 2 (NTF-2) (Placental protein 15) (PP15)	NUTF2	1.46799e-06	8.18812e-06	13.4091	3.74514
P05062	Fructose-bisphosphate aldolase B (EC 4.1.2.13) (Liver-type aldolase)	ALDOB	7.87598e-06	0.000234476	3.73745	1.90205			Q9NQ84	G-protein coupled receptor family C group 5 member C (Retinoic acid-induced gene 3 protein) (RAIG-3)	GPRC5C	1.46799e-06	8.18812e-06	87.9623	6.45881
P51149	Ras-related protein Rab-7a (EC 3.6.5.2)	RAB7A	7.97215e-06	0.000234514	2.50543	1.32506			P0DUB6	Alpha-amylase 1A (EC 3.2.1.1) (1,4-alpha-D-glucan glucanohydrolase 1) (Salivary alpha-amylase)	AMY1A	1.46799e-06	8.18812e-06	31.1435	4.96086
Q96PD5	N-acetylmuramoyl-L-alanine amidase (EC 3.5.1.28) (Peptidoglycan recognition protein 2) (Peptidoglycan recognition protein long) (PGRP-L)	PGLYRP2	8.15342e-06	0.000237025	0.273047	-1.87278			P12273	Prolactin-inducible protein (Gross cystic disease fluid protein 15) (GCDFP-15) (Prolactin-induced protein) (Secretory actin-binding protein) (SABP) (gp17)	PIP	1.46799e-06	8.18812e-06	22.6371	4.50062
P62834	Ras-related protein Rap-1A (EC 3.6.5.2) (C21KG) (G-22K) (GTP-binding protein smg p21A) (Ras-related protein Krev-1)	RAP1A	8.50713e-06	0.000244432	3.30018	1.72254			P06280	Alpha-galactosidase A (EC 3.2.1.22) (Alpha-D-galactosidase A) (Alpha-D-galactoside galactohydrolase) (Galactosylgalactosylglucosylceramidase GLA) (Melibiase) (Agalsidase)	GLA	1.46799e-06	8.18812e-06	8.8004	3.13757
P22748	Carbonic anhydrase 4 (EC 4.2.1.1) (Carbonate dehydratase IV) (Carbonic anhydrase IV) (CA-IV)	CA4	8.82171e-06	0.000250557	17.9086	4.16258			Q15113	Procollagen C-endopeptidase enhancer 1 (Procollagen COOH-terminal proteinase enhancer 1) (PCPE-1) (Procollagen C-proteinase enhancer 1) (Type 1 procollagen C-proteinase enhancer protein) (Type I procollagen COOH-terminal proteinase enhancer)	PCOLCE	1.46799e-06	8.18812e-06	7.68922	2.94284
P61224	Ras-related protein Rap-1b (EC 3.6.5.2) (GTP-binding protein smg p21B)	RAP1B	9.07633e-06	0.000252486	2.53499	1.34198			Q9Y646	Carboxypeptidase Q (EC 3.4.17.-) (Lysosomal dipeptidase) (Plasma glutamate carboxypeptidase)	CPQ	1.46799e-06	8.18812e-06	17.03	4.09001
P02790	Hemopexin (Beta-1B-glycoprotein)	HPX	9.09398e-06	0.000252486	0.305902	-1.70886			Q9BY67	Cell adhesion molecule 1 (Immunoglobulin superfamily member 4) (IgSF4) (Nectin-like protein 2) (NECL-2) (Spermatogenic immunoglobulin superfamily) (SgIgSF) (Synaptic cell adhesion molecule) (SynCAM) (Tumor suppressor in lung cancer 1) (TSLC-1)	CADM1	1.46799e-06	8.18812e-06	16.5986	4.05299
P07358	Complement component C8 beta chain (Complement component 8 subunit beta)	C8B	9.24616e-06	0.000253859	0.332142	-1.59013			Q16651	Prostasin (EC 3.4.21.-) (Channel-activating protease 1) (CAP1) (Serine protease 8) [Cleaved into: Prostasin light chain; Prostasin heavy chain]	PRSS8	1.46799e-06	8.18812e-06	20.1558	4.33312
P29972	Aquaporin-1 (AQP-1) (Aquaporin-CHIP) (Urine water channel) (Water channel protein for red blood cells and kidney proximal tubule)	AQP1	9.55426e-06	0.000259435	9.91791	3.31004			Q9H8L6	Multimerin-2 (EMILIN-3) (Elastin microfibril interface located protein 3) (Elastin microfibril interfacer 3) (EndoGlyx-1 p125/p140 subunit)	MMRN2	1.46799e-06	8.18812e-06	9.50778	3.24911
P18428	Lipopolysaccharide-binding protein (LBP)	LBP	1.07127e-05	0.000287729	0.287048	-1.80064			P15941	Mucin-1 (MUC-1) (Breast carcinoma-associated antigen DF3) (Cancer antigen 15-3) (CA 15-3) (Carcinoma-associated mucin) (Episialin) (H23AG) (Krebs von den Lungen-6) (KL-6) (PEMT) (Peanut-reactive urinary mucin) (PUM) (Polymorphic epithelial mucin) (PEM) (Tumor-associated epithelial membrane antigen) (EMA) (Tumor-associated mucin) (CD antigen CD227) [Cleaved into: Mucin-1 subunit alpha (MUC1-NT) (M…	MUC1	1.46799e-06	8.18812e-06	14.166	3.82436
P54652	Heat shock-related 70 kDa protein 2 (Heat shock 70 kDa protein 2) (Heat shock protein family A member 2)	HSPA2	1.11251e-05	0.000295592	3.73174	1.89985			P61916	NPC intracellular cholesterol transporter 2 (Epididymal secretory protein E1) (Human epididymis-specific protein 1) (He1) (Niemann-Pick disease type C2 protein)	NPC2	1.46799e-06	8.18812e-06	10.8559	3.44041
P06733	Alpha-enolase (EC 4.2.1.11) (2-phospho-D-glycerate hydro-lyase) (C-myc promoter-binding protein) (Enolase 1) (MBP-1) (MPB-1) (Non-neural enolase) (NNE) (Phosphopyruvate hydratase) (Plasminogen-binding protein)	ENO1	1.12585e-05	0.000295954	3.46262	1.79186			P0DP25	Calmodulin-3	CALM3	1.46799e-06	8.18812e-06	24.7713	4.6306
P00338	L-lactate dehydrogenase A chain (LDH-A) (EC 1.1.1.27) (Cell proliferation-inducing gene 19 protein) (LDH muscle subunit) (LDH-M) (Renal carcinoma antigen NY-REN-59)	LDHA	1.23328e-05	0.000320784	6.03549	2.59347			O95971	CD160 antigen (Natural killer cell receptor BY55) (CD antigen CD160) [Cleaved into: CD160 antigen, soluble form]	CD160	1.46799e-06	8.18812e-06	7.06867	2.82144
P21796	Non-selective voltage-gated ion channel VDAC1 (Outer mitochondrial membrane protein porin 1) (Plasmalemmal porin) (Porin 31HL) (Porin 31HM) (Voltage-dependent anion-selective channel protein 1) (VDAC-1) (hVDAC1)	VDAC1	1.38508e-05	0.000353449	4.22258	2.07813			P37173	TGF-beta receptor type-2 (TGFR-2) (EC 2.7.11.30) (TGF-beta type II receptor) (Transforming growth factor-beta receptor type II) (TGF-beta receptor type II) (TbetaR-II)	TGFBR2	1.46799e-06	8.18812e-06	7.45614	2.89843
NM16	D16	LOC101060439	1.38748e-05	0.000353449	7.11186	2.83023			P98160	Basement membrane-specific heparan sulfate proteoglycan core protein (HSPG) (Perlecan) (PLC) [Cleaved into: Endorepellin; LG3 peptide]	HSPG2	1.46799e-06	8.18812e-06	20.6045	4.36489
O75264	Small integral membrane protein 24	C19orf77	1.53796e-05	0.000387785	2.73467	1.45137			Q8IYS5	Osteoclast-associated immunoglobulin-like receptor (Osteoclast-associated receptor) (hOSCAR) (Polymeric immunoglobulin receptor 3) (PIgR-3) (PIgR3) (Poly-Ig receptor 3)	OSCAR	1.46799e-06	8.18812e-06	17.0445	4.09123
P00558	Phosphoglycerate kinase 1 (EC 2.7.2.3) (Cell migration-inducing gene 10 protein) (Primer recognition protein 2) (PRP 2)	PGK1	1.55581e-05	0.000387934	2.80037	1.48562			Q16849	Receptor-type tyrosine-protein phosphatase-like N (R-PTP-N) (Islet cell antigen 512) (ICA 512) (Islet cell autoantigen 3) (PTP IA-2) [Cleaved into: ICA512-N-terminal fragment (ICA512-NTF); ICA512-transmembrane fragment (ICA512-TMF); ICA512-cleaved cytosolic fragment (ICA512-CCF)]	PTPRN	1.46799e-06	8.18812e-06	24.3136	4.60369
P17066	Heat shock 70 kDa protein 6 (Heat shock 70 kDa protein B') (Heat shock protein family A member 6)	HSPA6	1.56995e-05	0.000387934	3.2184	1.68634			P07339	Cathepsin D (EC 3.4.23.5) [Cleaved into: Cathepsin D light chain; Cathepsin D heavy chain]	CTSD	1.46799e-06	8.18812e-06	5.68565	2.50733
P08183	ATP-dependent translocase ABCB1 (ATP-binding cassette sub-family B member 1) (Multidrug resistance protein 1) (EC 7.6.2.2) (P-glycoprotein 1) (Phospholipid transporter ABCB1) (EC 7.6.2.1) (CD antigen CD243)	ABCB1	1.60833e-05	0.000392836	5.52048	2.46479			Q9HD89	Resistin (Adipose tissue-specific secretory factor) (ADSF) (C/EBP-epsilon-regulated myeloid-specific secreted cysteine-rich protein) (Cysteine-rich secreted protein A12-alpha-like 2) (Cysteine-rich secreted protein FIZZ3)	RETN	1.46799e-06	8.18812e-06	10.9764	3.45633
P27169	Serum paraoxonase/arylesterase 1 (PON 1) (EC 3.1.1.2) (EC 3.1.1.81) (EC 3.1.8.1) (Aromatic esterase 1) (A-esterase 1) (K-45) (Serum aryldialkylphosphatase 1)	PON1	1.62158e-05	0.000392836	0.235496	-2.08623			Q9BS26	Endoplasmic reticulum resident protein 44 (ER protein 44) (ERp44) (Thioredoxin domain-containing protein 4)	ERP44	1.46799e-06	8.18812e-06	6.89684	2.78593
Q9BRK3	Matrix remodeling-associated protein 8 (Limitrin)	MXRA8	1.63879e-05	0.000393151	4.57549	2.19393			P13591	Neural cell adhesion molecule 1 (N-CAM-1) (NCAM-1) (CD antigen CD56)	NCAM1	1.46799e-06	8.18812e-06	9.3322	3.22222
P0CG39	POTE ankyrin domain family member J	POTEJ	1.70148e-05	0.000404264	3.04487	1.60638			Q7KYR7	Butyrophilin subfamily 2 member A1	BTN2A1	1.46799e-06	8.18812e-06	11.5189	3.52593
P0DMV8	Heat shock 70 kDa protein 1A (Heat shock 70 kDa protein 1) (HSP70-1) (HSP70.1) (Heat shock protein family A member 1A)	HSPA1A	1.9559e-05	0.000455946	4.01647	2.00593			P01833	Polymeric immunoglobulin receptor (PIgR) (Poly-Ig receptor) (Hepatocellular carcinoma-associated protein TB6) [Cleaved into: Secretory component]	PIGR	1.46799e-06	8.18812e-06	15.6272	3.96599
P0DMV9	Heat shock 70 kDa protein 1B (Heat shock 70 kDa protein 2) (HSP70-2) (HSP70.2) (Heat shock protein family A member 1B)	HSPA1B	1.9559e-05	0.000455946	4.01647	2.00593			O95998	Interleukin-18-binding protein (IL-18BP) (Tadekinig-alfa)	IL18BP	1.46799e-06	8.18812e-06	18.4549	4.20593
P11597	Cholesteryl ester transfer protein (Lipid transfer protein I)	CETP	2.00891e-05	0.000463927	4.5296	2.17938			P62987	Ubiquitin-ribosomal protein eL40 fusion protein (CEP52) (Ubiquitin A-52 residue ribosomal protein fusion product 1) [Cleaved into: Ubiquitin; Large ribosomal subunit protein eL40 (60S ribosomal protein L40) (rpL40)]	UBA52	1.46799e-06	8.18812e-06	7.98094	2.99656
P27105	Stomatin (Erythrocyte band 7 integral membrane protein) (Erythrocyte membrane protein band 7.2) (Protein 7.2b)	STOM	2.25525e-05	0.000511555	0.884471	-0.177114			Q6UVK1	Chondroitin sulfate proteoglycan 4 (Chondroitin sulfate proteoglycan NG2) (Melanoma chondroitin sulfate proteoglycan) (Melanoma-associated chondroitin sulfate proteoglycan)	CSPG4	1.46799e-06	8.18812e-06	8.95413	3.16255
Q9NZZ3	Charged multivesicular body protein 5 (Chromatin-modifying protein 5) (SNF7 domain-containing protein 2) (Vacuolar protein sorting-associated protein 60) (Vps60) (hVps60)	CHMP5	2.25655e-05	0.000511555	6.01172	2.58778			Q8NHP8	Putative phospholipase B-like 2 (EC 3.1.1.-) (76 kDa protein) (p76) (LAMA-like protein 2) (Lamina ancestor homolog 2) (Phospholipase B domain-containing protein 2) [Cleaved into: Putative phospholipase B-like 2 32 kDa form; Putative phospholipase B-like 2 45 kDa form]	PLBD2	1.46799e-06	8.18812e-06	8.19953	3.03554
P15428	15-hydroxyprostaglandin dehydrogenase [NAD(+)] (15-PGDH) (EC 1.1.1.141) (Eicosanoid/docosanoid dehydrogenase [NAD(+)]) (EC 1.1.1.-, EC 1.1.1.232) (Prostaglandin dehydrogenase 1) (Short chain dehydrogenase/reductase family 36C member 1)	HPGD	2.46848e-05	0.000554511	45.2307	5.49923			Q07507	Dermatopontin (Tyrosine-rich acidic matrix protein) (TRAMP)	DPT	1.46799e-06	8.18812e-06	9.2541	3.21009
P07478	Trypsin-2 (EC 3.4.21.4) (Anionic trypsinogen) (Serine protease 2) (Trypsin II)	PRSS2	2.61869e-05	0.000582953	0	-Inf			Q8NBJ4	Golgi membrane protein 1 (Golgi membrane protein GP73) (Golgi phosphoprotein 2)	GOLM1	1.46799e-06	8.18812e-06	21.3664	4.41727
Q9H1C7	Cysteine-rich and transmembrane domain-containing protein 1	CYSTM1	2.86037e-05	0.000631069	5.76021	2.52612			Q9BYE9	Cadherin-related family member 2 (Protocadherin LKC) (PC-LKC) (Protocadherin-24)	CDHR2	1.46799e-06	8.18812e-06	15.0716	3.91376
Q9H3G5	Probable serine carboxypeptidase CPVL (EC 3.4.16.-) (Carboxypeptidase, vitellogenic-like) (Vitellogenic carboxypeptidase-like protein) (VCP-like protein) (hVLP)	CPVL	2.90398e-05	0.000635021	2.79344	1.48204			P49747	Cartilage oligomeric matrix protein (COMP) (Thrombospondin-5) (TSP5)	COMP	1.46799e-06	8.18812e-06	12.8583	3.68463
P19652	Alpha-1-acid glycoprotein 2 (AGP 2) (Orosomucoid-2) (OMD 2)	ORM2	2.97405e-05	0.000644638	0.29388	-1.7667			P22792	Carboxypeptidase N subunit 2 (Carboxypeptidase N 83 kDa chain) (Carboxypeptidase N large subunit) (Carboxypeptidase N polypeptide 2) (Carboxypeptidase N regulatory subunit)	CPN2	1.46799e-06	8.18812e-06	10.5536	3.39966
P61586	Transforming protein RhoA (EC 3.6.5.2) (Rho cDNA clone 12) (h12)	RHOA	3.02223e-05	0.000649386	4.31444	2.10917			P07711	Procathepsin L (EC 3.4.22.15) (Cathepsin L1) (Major excreted protein) (MEP) [Cleaved into: Cathepsin L; Cathepsin L heavy chain; Cathepsin L light chain]	CTSL	1.46799e-06	8.18812e-06	10.7401	3.42494
Q05639	Elongation factor 1-alpha 2 (EF-1-alpha-2) (Eukaryotic elongation factor 1 A-2) (eEF1A-2) (Statin-S1)	EEF1A2	3.10377e-05	0.000660702	12.7066	3.66751			P98164	Low-density lipoprotein receptor-related protein 2 (LRP-2) (Glycoprotein 330) (gp330) (Megalin)	LRP2	1.46799e-06	8.18812e-06	25.9049	4.69515
P06681	Complement C2 (EC 3.4.21.43) (C3/C5 convertase) [Cleaved into: Complement C2b fragment; Complement C2a fragment]	C2	3.12838e-05	0.000660702	0.384739	-1.37805			O14745	Na(+)/H(+) exchange regulatory cofactor NHE-RF1 (NHERF-1) (Ezrin-radixin-moesin-binding phosphoprotein 50) (EBP50) (Regulatory cofactor of Na(+)/H(+) exchanger) (Sodium-hydrogen exchanger regulatory factor 1) (Solute carrier family 9 isoform A3 regulatory factor 1)	NHERF1	1.46799e-06	8.18812e-06	0.0682545	-3.87293
P50895	Basal cell adhesion molecule (Auberger B antigen) (B-CAM cell surface glycoprotein) (F8/G253 antigen) (Lutheran antigen) (Lutheran blood group glycoprotein) (CD antigen CD239)	BCAM	3.35498e-05	0.000702556	5.62708	2.49239			P08294	Extracellular superoxide dismutase [Cu-Zn] (EC-SOD) (EC 1.15.1.1)	SOD3	1.46799e-06	8.18812e-06	18.7083	4.22561
O43490	Prominin-1 (Antigen AC133) (Prominin-like protein 1) (CD antigen CD133)	PROM1	3.50017e-05	0.0007268	0.543131	-0.880627			P32119	Peroxiredoxin-2 (EC 1.11.1.24) (Natural killer cell-enhancing factor B) (NKEF-B) (PRP) (Thiol-specific antioxidant protein) (TSA) (Thioredoxin peroxidase 1) (Thioredoxin-dependent peroxide reductase 1) (Thioredoxin-dependent peroxiredoxin 2)	PRDX2	1.46799e-06	8.18812e-06	16.2385	4.02135
P01009	Alpha-1-antitrypsin (Alpha-1 protease inhibitor) (Alpha-1-antiproteinase) (Serpin A1) [Cleaved into: Short peptide from AAT (SPAAT)]	SERPINA1	3.77529e-05	0.000775348	0.212286	-2.23592			P19961	Alpha-amylase 2B (EC 3.2.1.1) (1,4-alpha-D-glucan glucanohydrolase 2B) (Carcinoid alpha-amylase)	AMY2B	1.46799e-06	8.18812e-06	21.245	4.40905
O95336	6-phosphogluconolactonase (6PGL) (EC 3.1.1.31)	PGLS	3.79673e-05	0.000775348	3.4852	1.80124			Q96DA0	Pancreatic adenocarcinoma up-regulated factor (Zymogen granule protein 16 homolog B)	ZG16B	1.46799e-06	8.18812e-06	18.4842	4.20822
P16278	Beta-galactosidase (EC 3.2.1.23) (Acid beta-galactosidase) (Lactase) (Elastin receptor 1)	GLB1	3.99682e-05	0.000809519	3.00768	1.58865			Q9HCN6	Platelet glycoprotein VI (GPVI) (Glycoprotein 6)	GP6	1.46799e-06	8.18812e-06	8.59278	3.10312
O95865	Putative hydrolase DDAH2 (EC 3.-.-.-) (DDAHII) (Inactive N(G),N(G)-dimethylarginine dimethylaminohydrolase 2) (DDAH-2) (Inactive dimethylarginine dimethylaminohydrolase 2) (Protein G6a) (S-phase protein)	DDAH2	4.40037e-05	0.000882009	19.0966	4.25524			O00241	Signal-regulatory protein beta-1 (SIRP-beta-1) (CD172 antigen-like family member B) (CD antigen CD172b)	SIRPB1	1.46799e-06	8.18812e-06	12.4932	3.64307
Q9Y6R1	Electrogenic sodium bicarbonate cotransporter 1 (Sodium bicarbonate cotransporter) (Na(+)/HCO3(-) cotransporter) (Solute carrier family 4 member 4) (kNBC1)	SLC4A4	4.42611e-05	0.000882009	18.1736	4.18378			P09668	Pro-cathepsin H [Cleaved into: Cathepsin H mini chain; Cathepsin H (EC 3.4.22.16); Cathepsin H heavy chain; Cathepsin H light chain]	CTSH	1.46799e-06	8.18812e-06	4.58436	2.19672
P04004	Vitronectin (VN) (S-protein) (Serum-spreading factor) (V75) [Cleaved into: Vitronectin V65 subunit; Vitronectin V10 subunit; Somatomedin-B]	VTN	4.72924e-05	0.000934876	0.172452	-2.53573			P02787	Serotransferrin (Transferrin) (Beta-1 metal-binding globulin) (Siderophilin)	TF	1.46799e-06	8.18812e-06	0.192865	-2.37433
P01833	Polymeric immunoglobulin receptor (PIgR) (Poly-Ig receptor) (Hepatocellular carcinoma-associated protein TB6) [Cleaved into: Secretory component]	PIGR	4.87706e-05	0.000956447	2.73463	1.45134			Q03154	Aminoacylase-1 (ACY-1) (EC 3.5.1.14) (N-acyl-L-amino-acid amidohydrolase)	ACY1	1.46799e-06	8.18812e-06	13.4347	3.7479
O00187	Mannan-binding lectin serine protease 2 (EC 3.4.21.104) (MBL-associated serine protease 2) (Mannose-binding protein-associated serine protease 2) (MASP-2) [Cleaved into: Mannan-binding lectin serine protease 2 A chain; Mannan-binding lectin serine protease 2 B chain]	MASP2	5.15247e-05	0.0010025	2.49149	1.31701			Q8NDA2	Hemicentin-2	HMCN2	1.46799e-06	8.18812e-06	7.39555	2.88666
P11234	Ras-related protein Ral-B (EC 3.6.5.2)	RALB	5.51842e-05	0.00106309	3.2071	1.68127			P16278	Beta-galactosidase (EC 3.2.1.23) (Acid beta-galactosidase) (Lactase) (Elastin receptor 1)	GLB1	1.46799e-06	8.18812e-06	10.6711	3.41564
Q9NP79	Vacuolar protein sorting-associated protein VTA1 homolog (Dopamine-responsive gene 1 protein) (DRG-1) (LYST-interacting protein 5) (LIP5) (SKD1-binding protein 1) (SBP1)	VTA1	5.54994e-05	0.00106309	2.9103	1.54117			P21333	Filamin-A (FLN-A) (Actin-binding protein 280) (ABP-280) (Alpha-filamin) (Endothelial actin-binding protein) (Filamin-1) (Non-muscle filamin)	FLNA	1.46799e-06	8.18812e-06	8.59953	3.10426
O75351	Vacuolar protein sorting-associated protein 4B (EC 3.6.4.6) (Cell migration-inducing gene 1 protein) (Suppressor of K(+) transport growth defect 1) (Protein SKD1)	VPS4B	6.33764e-05	0.00120464	2.65828	1.41049			P01591	Immunoglobulin J chain (Joining chain of multimeric IgA and IgM)	JCHAIN	1.46799e-06	8.18812e-06	9.60075	3.26315
O14773	Tripeptidyl-peptidase 1 (TPP-1) (EC 3.4.14.9) (Cell growth-inhibiting gene 1 protein) (Lysosomal pepstatin-insensitive protease) (LPIC) (Tripeptidyl aminopeptidase) (Tripeptidyl-peptidase I) (TPP-I)	TPP1	6.45615e-05	0.0012178	2.36068	1.2392			O95967	EGF-containing fibulin-like extracellular matrix protein 2 (Fibulin-4) (FIBL-4) (Protein UPH1)	EFEMP2	1.46799e-06	8.18812e-06	4.83246	2.27276
P09237	Matrilysin (EC 3.4.24.23) (Matrin) (Matrix metalloproteinase-7) (MMP-7) (Pump-1 protease) (Uterine metalloproteinase)	MMP7	6.52724e-05	0.00122188	0.253929	-1.9775			P26992	Ciliary neurotrophic factor receptor subunit alpha (CNTF receptor subunit alpha) (CNTFR-alpha)	CNTFR	1.46799e-06	8.18812e-06	12.9918	3.69953
Q9H444	Charged multivesicular body protein 4b (Chromatin-modifying protein 4b) (CHMP4b) (SNF7 homolog associated with Alix 1) (SNF7-2) (hSnf7-2) (Vacuolar protein sorting-associated protein 32-2) (Vps32-2) (hVps32-2)	CHMP4B	6.59329e-05	0.00122496	3.25631	1.70324			P14384	Carboxypeptidase M (CPM) (EC 3.4.17.12)	CPM	1.46799e-06	8.18812e-06	9.42108	3.23589
P29992	Guanine nucleotide-binding protein subunit alpha-11 (G alpha-11) (G-protein subunit alpha-11) (EC 3.6.5.-) (Guanine nucleotide-binding protein G(y) subunit alpha)	GNA11	7.06644e-05	0.00129694	4.28986	2.10093			P05062	Fructose-bisphosphate aldolase B (EC 4.1.2.13) (Liver-type aldolase)	ALDOB	1.46799e-06	8.18812e-06	12.6649	3.66277
Q7Z3Y7	Keratin, type I cytoskeletal 28 (Cytokeratin-28) (CK-28) (Keratin-25D) (K25D) (Keratin-28) (K28) (Type I inner root sheath-specific keratin-K25irs4)	KRT28	7.08568e-05	0.00129694	15.3947	3.94436			Q16270	Insulin-like growth factor-binding protein 7 (IBP-7) (IGF-binding protein 7) (IGFBP-7) (IGFBP-rP1) (MAC25 protein) (PGI2-stimulating factor) (Prostacyclin-stimulating factor) (Tumor-derived adhesion factor) (TAF)	IGFBP7	1.46799e-06	8.18812e-06	21.5821	4.43176
P01024	Complement C3 (C3 and PZP-like alpha-2-macroglobulin domain-containing protein 1) [Cleaved into: Complement C3 beta chain; C3-beta-c (C3bc); Complement C3 alpha chain; C3a anaphylatoxin; Acylation stimulating protein (ASP) (C3adesArg); Complement C3b alpha' chain; Complement C3c alpha' chain fragment 1; Complement C3dg fragment; Complement C3g fragment; Complement C3d fragment; Complement C3f fra…	C3	7.21595e-05	0.00130522	0.456513	-1.13127			P05109	Protein S100-A8 (Calgranulin-A) (Calprotectin L1L subunit) (Cystic fibrosis antigen) (CFAG) (Leukocyte L1 complex light chain) (Migration inhibitory factor-related protein 8) (MRP-8) (p8) (S100 calcium-binding protein A8) (Urinary stone protein band A)	S100A8	1.46799e-06	8.18812e-06	58.072	5.85977
Q96S96	Phosphatidylethanolamine-binding protein 4 (PEBP-4) (hPEBP4) (Protein cousin-of-RKIP 1)	PEBP4	7.23656e-05	0.00130522	0	-Inf			P02768	Albumin	ALB	1.46799e-06	8.18812e-06	0.109285	-3.19383
P07360	Complement component C8 gamma chain	C8G	7.4408e-05	0.00133233	0.233084	-2.10108			P16870	Carboxypeptidase E (CPE) (EC 3.4.17.10) (Carboxypeptidase H) (CPH) (Enkephalin convertase) (Prohormone-processing carboxypeptidase)	CPE	1.46799e-06	8.18812e-06	11.1509	3.47909
Q8WW52	Protein FAM151A	FAM151A	7.72342e-05	0.00137299	3.14481	1.65297			P06870	Kallikrein-1 (EC 3.4.21.35) (Kidney/pancreas/salivary gland kallikrein) (Tissue kallikrein)	KLK1	1.46799e-06	8.18812e-06	11.5388	3.52842
P00966	Argininosuccinate synthase (EC 6.3.4.5) (Citrulline--aspartate ligase)	ASS1	7.78465e-05	0.00137399	2.82787	1.49972			P80370	Protein delta homolog 1 (DLK-1) (pG2) [Cleaved into: Fetal antigen 1 (FA1)]	DLK1	1.46799e-06	8.18812e-06	20.683	4.37038
O96009	Napsin-A (EC 3.4.23.-) (Aspartyl protease 4) (ASP4) (Asp 4) (Napsin-1) (TA01/TA02)	NAPSA	7.94653e-05	0.00139261	1.84453	0.883252			P04746	Pancreatic alpha-amylase (PA) (EC 3.2.1.1) (1,4-alpha-D-glucan glucanohydrolase)	AMY2A	1.46799e-06	8.18812e-06	20.0935	4.32866
P84077	ADP-ribosylation factor 1 (EC 3.6.5.2)	ARF1	8.78331e-05	0.00151773	3.82512	1.9355			P05067	Amyloid-beta precursor protein (APP) (ABPP) (APPI) (Alzheimer disease amyloid A4 protein homolog) (Alzheimer disease amyloid protein) (Amyloid precursor protein) (Amyloid-beta (A4) precursor protein) (Amyloid-beta A4 protein) (Cerebral vascular amyloid peptide) (CVAP) (PreA4) (Protease nexin-II) (PN-II) [Cleaved into: N-APP; Soluble APP-alpha (S-APP-alpha); Soluble APP-beta (S-APP-beta); C99 (Bet…	APP	1.46799e-06	8.18812e-06	7.21468	2.85094
P61204	ADP-ribosylation factor 3	ARF3	8.78331e-05	0.00151773	3.82512	1.9355			Q08380	Galectin-3-binding protein (Basement membrane autoantigen p105) (Lectin galactoside-binding soluble 3-binding protein) (Mac-2-binding protein) (MAC2BP) (Mac-2 BP) (Tumor-associated antigen 90K)	LGALS3BP	1.46799e-06	8.18812e-06	12.8002	3.6781
O43451	Maltase-glucoamylase (Alpha-1,4-glucosidase) (EC 3.2.1.20)	MGAM	8.98001e-05	0.00154095	2.45264	1.29434			P61604	10 kDa heat shock protein, mitochondrial (Hsp10) (10 kDa chaperonin) (Chaperonin 10) (CPN10) (Early-pregnancy factor) (EPF) (Heat shock protein family E member 1)	HSPE1	1.46799e-06	8.18812e-06	4.25401	2.08882
P61026	Ras-related protein Rab-10 (EC 3.6.5.2)	RAB10	9.34073e-05	0.00159179	1.98657	0.990283			Q9UN70	Protocadherin gamma-C3 (PCDH-gamma-C3) (Protocadherin-2) (Protocadherin-43) (PC-43)	PCDHGC3	1.46799e-06	8.18812e-06	5.96612	2.57679
Q9HAV0	Guanine nucleotide-binding protein subunit beta-4 (Transducin beta chain 4)	GNB4	0.000108938	0.0018337	30.8675	4.94802			Q9UQV4	Lysosome-associated membrane glycoprotein 3 (LAMP-3) (Lysosomal-associated membrane protein 3) (DC-lysosome-associated membrane glycoprotein) (DC LAMP) (Protein TSC403) (CD antigen CD208)	LAMP3	1.46799e-06	8.18812e-06	7.07066	2.82184
P02753	Retinol-binding protein 4 (Plasma retinol-binding protein) (PRBP) (RBP) [Cleaved into: Plasma retinol-binding protein(1-182); Plasma retinol-binding protein(1-181); Plasma retinol-binding protein(1-179); Plasma retinol-binding protein(1-176)]	RBP4	0.000109087	0.0018337	0.062422	-4.0018			P98172	Ephrin-B1 (EFL-3) (ELK ligand) (ELK-L) (EPH-related receptor tyrosine kinase ligand 2) (LERK-2) [Cleaved into: Ephrin-B1 C-terminal fragment (Ephrin-B1 CTF); Ephrin-B1 intracellular domain (Ephrin-B1 ICD)]	EFNB1	1.46799e-06	8.18812e-06	7.82499	2.96809
P19440	Glutathione hydrolase 1 proenzyme (EC 3.4.19.13) (Gamma-glutamyltransferase 1) (Gamma-glutamyltranspeptidase 1) (GGT 1) (EC 2.3.2.2) (Leukotriene-C4 hydrolase) (EC 3.4.19.14) (CD antigen CD224) [Cleaved into: Glutathione hydrolase 1 heavy chain; Glutathione hydrolase 1 light chain]	GGT1	0.000111545	0.00186235	2.17252	1.11937			P19022	Cadherin-2 (CDw325) (Neural cadherin) (N-cadherin) (CD antigen CD325)	CDH2	1.46799e-06	8.18812e-06	14.1732	3.8251
P04406	Glyceraldehyde-3-phosphate dehydrogenase (GAPDH) (EC 1.2.1.12) (Peptidyl-cysteine S-nitrosylase GAPDH) (EC 2.6.99.-)	GAPDH	0.000114846	0.00190459	2.27951	1.18872			Q06830	Peroxiredoxin-1 (EC 1.11.1.24) (Natural killer cell-enhancing factor A) (NKEF-A) (Proliferation-associated gene protein) (PAG) (Thioredoxin peroxidase 2) (Thioredoxin-dependent peroxide reductase 2) (Thioredoxin-dependent peroxiredoxin 1)	PRDX1	1.46799e-06	8.18812e-06	10.9618	3.45442
P10619	Lysosomal protective protein (EC 3.4.16.5) (Carboxypeptidase C) (Carboxypeptidase L) (Cathepsin A) (Protective protein cathepsin A) (PPCA) (Protective protein for beta-galactosidase) [Cleaved into: Lysosomal protective protein 32 kDa chain; Lysosomal protective protein 20 kDa chain]	CTSA	0.000116582	0.0019205	3.43963	1.78225			Q14332	Frizzled-2 (Fz-2) (hFz2) (FzE2)	FZD2	1.46799e-06	8.18812e-06	10.5489	3.39903
Q9UN37	Vacuolar protein sorting-associated protein 4A (EC 3.6.4.6) (Protein SKD2) (VPS4-1) (hVPS4)	VPS4A	0.000119434	0.00195445	6.21237	2.63514			O43567	E3 ubiquitin-protein ligase RNF13 (EC 2.3.2.27) (RING finger protein 13)	RNF13	1.46799e-06	8.18812e-06	7.65693	2.93677
P07357	Complement component C8 alpha chain (Complement component 8 subunit alpha)	C8A	0.000123735	0.0020115	0.195205	-2.35694			P19256	Lymphocyte function-associated antigen 3 (Ag3) (Surface glycoprotein LFA-3) (CD antigen CD58)	CD58	1.46799e-06	8.18812e-06	6.40926	2.68016
P10451	Osteopontin (Bone sialoprotein 1) (Nephropontin) (Secreted phosphoprotein 1) (SPP-1) (Urinary stone protein) (Uropontin)	SPP1	0.000129114	0.00208524	16.4057	4.03612			O43278	Kunitz-type protease inhibitor 1 (Hepatocyte growth factor activator inhibitor type 1) (HAI-1)	SPINT1	1.46799e-06	8.18812e-06	10.3852	3.37645
P06703	Protein S100-A6 (Calcyclin) (Growth factor-inducible protein 2A9) (MLN 4) (Prolactin receptor-associated protein) (PRA) (S100 calcium-binding protein A6)	S100A6	0.000138077	0.00221551	8.51045	3.08924			P40189	Interleukin-6 receptor subunit beta (IL-6 receptor subunit beta) (IL-6R subunit beta) (IL-6R-beta) (IL-6RB) (CDw130) (Interleukin-6 signal transducer) (Membrane glycoprotein 130) (gp130) (Oncostatin-M receptor subunit alpha) (CD antigen CD130)	IL6ST	1.46799e-06	8.18812e-06	16.3143	4.02807
P05154	Plasma serine protease inhibitor (Acrosomal serine protease inhibitor) (Plasminogen activator inhibitor 3) (PAI-3) (PAI3) (Protein C inhibitor) (PCI) (Serpin A5)	SERPINA5	0.000139181	0.00221881	2.26288	1.17816			Q86UN3	Reticulon-4 receptor-like 2 (Nogo receptor-like 3) (Nogo-66 receptor homolog 1) (Nogo-66 receptor-related protein 2) (NgR2)	RTN4RL2	1.46799e-06	8.18812e-06	14.3852	3.84651
P11279	Lysosome-associated membrane glycoprotein 1 (LAMP-1) (Lysosome-associated membrane protein 1) (CD107 antigen-like family member A) (CD antigen CD107a)	LAMP1	0.00015466	0.00244977	2.26032	1.17653			Q9H665	IGF-like family receptor 1 (Transmembrane protein 149) (U2 small nuclear RNA auxiliary factor 1-like 4)	IGFLR1	1.46799e-06	8.18812e-06	15.8858	3.98967
O00159	Unconventional myosin-Ic (Myosin I beta) (MMI-beta) (MMIb)	MYO1C	0.000157092	0.00246162	2.74204	1.45525			P43121	Cell surface glycoprotein MUC18 (Cell surface glycoprotein P1H12) (Melanoma cell adhesion molecule) (Melanoma-associated antigen A32) (Melanoma-associated antigen MUC18) (S-endo 1 endothelial-associated antigen) (CD antigen CD146)	MCAM	1.46799e-06	8.18812e-06	5.58915	2.48263
P07900	Heat shock protein HSP 90-alpha (EC 3.6.4.10) (Heat shock 86 kDa) (HSP 86) (HSP86) (Heat shock protein family C member 1) (Lipopolysaccharide-associated protein 2) (LAP-2) (LPS-associated protein 2) (Renal carcinoma antigen NY-REN-38)	HSP90AA1	0.0001574	0.00246162	1.90578	0.930379			P54760	Ephrin type-B receptor 4 (EC 2.7.10.1) (Hepatoma transmembrane kinase) (Tyrosine-protein kinase TYRO11)	EPHB4	1.46799e-06	8.18812e-06	7.6801	2.94112
P25705	ATP synthase subunit alpha, mitochondrial (ATP synthase F1 subunit alpha)	ATP5A1	0.000160661	0.0024952	2.92125	1.54658			P78324	Tyrosine-protein phosphatase non-receptor type substrate 1 (SHP substrate 1) (SHPS-1) (Brain Ig-like molecule with tyrosine-based activation motifs) (Bit) (CD172 antigen-like family member A) (Inhibitory receptor SHPS-1) (Macrophage fusion receptor) (MyD-1 antigen) (Signal-regulatory protein alpha-1) (Sirp-alpha-1) (Signal-regulatory protein alpha-2) (Sirp-alpha-2) (Signal-regulatory protein alph…	SIRPA	1.46799e-06	8.18812e-06	6.2779	2.65028
P21439	Phosphatidylcholine translocator ABCB4 (EC 7.6.2.1) (ATP-binding cassette sub-family B member 4) (Multidrug resistance protein 3) (P-glycoprotein 3)	ABCB4	0.000161567	0.0024952	10.9894	3.45804			P16284	Platelet endothelial cell adhesion molecule (PECAM-1) (EndoCAM) (GPIIA') (PECA1) (CD antigen CD31)	PECAM1	1.46799e-06	8.18812e-06	9.29261	3.21608
Q16769	Glutaminyl-peptide cyclotransferase (EC 2.3.2.5) (Glutaminyl cyclase) (QC) (sQC) (Glutaminyl-tRNA cyclotransferase) (Glutamyl cyclase) (EC)	QPCT	0.000167344	0.00256837	5.2364	2.38857			P18827	Syndecan-1 (SYND1) (CD antigen CD138)	SDC1	1.46799e-06	8.18812e-06	23.5386	4.55696
P36268	Inactive glutathione hydrolase 2 (Gamma-glutamyltransferase 2 pseudogene) (Inactive gamma-glutamyltranspeptidase 2) (GGT 2)	GGT2	0.00018139	0.00274832	2.17073	1.11818			P09603	Macrophage colony-stimulating factor 1 (CSF-1) (M-CSF) (MCSF) (Lanimostim) (Proteoglycan macrophage colony-stimulating factor) (PG-M-CSF) [Cleaved into: Processed macrophage colony-stimulating factor 1; Macrophage colony-stimulating factor 1 43 kDa subunit]	CSF1	1.46799e-06	8.18812e-06	9.04096	3.17648
O00299	Chloride intracellular channel protein 1 (Chloride channel ABP) (Glutaredoxin-like oxidoreductase CLIC1) (EC 1.8.-.-) (Glutathione-dependent dehydroascorbate reductase CLIC1) (EC 1.8.5.1) (Nuclear chloride ion channel 27) (NCC27) (Regulatory nuclear chloride ion channel protein) (hRNCC)	CLIC1	0.000181967	0.00274832	3.79803	1.92525			P19835	Bile salt-activated lipase (BAL) (EC 3.1.1.13) (EC 3.1.1.3) (EC 3.1.1.6) (Bile salt-stimulated lipase) (BSSL) (Bucelipase) (Carboxyl ester lipase) (Cholesterol esterase) (Pancreatic lysophospholipase) (Sterol esterase)	CEL	1.46799e-06	8.18812e-06	15.586	3.96217
Q13510	Acid ceramidase (AC) (ACDase) (Acid CDase) (EC 3.5.1.23) (Acylsphingosine deacylase) (Glycosylceramide deacylase) (EC 3.5.1.109) (N-acylethanolamine hydrolase ASAH1) (EC 3.5.1.-) (N-acylsphingosine amidohydrolase) (Putative 32 kDa heart protein) (PHP32) [Cleaved into: Acid ceramidase subunit alpha; Acid ceramidase subunit beta]	ASAH1	0.000182406	0.00274832	1.76162	0.816903			O75339	Cartilage intermediate layer protein 1 (CILP-1) (Cartilage intermediate-layer protein) [Cleaved into: Cartilage intermediate layer protein 1 C1; Cartilage intermediate layer protein 1 C2]	CILP	1.46799e-06	8.18812e-06	4.86348	2.28199
Q9Y6W3	Calpain-7 (EC 3.4.22.-) (PalB homolog) (PalBH)	CAPN7	0.000190892	0.00285236	3.62039	1.85614			O43405	Cochlin (COCH-5B2)	COCH	1.46799e-06	8.18812e-06	9.44207	3.2391
Q9NP85	Podocin	NPHS2	0.00019162	0.00285236	4.66062	2.22052			P78552	Interleukin-13 receptor subunit alpha-1 (IL-13 receptor subunit alpha-1) (IL-13R subunit alpha-1) (IL-13R-alpha-1) (IL-13RA1) (Cancer/testis antigen 19) (CT19) (CD antigen CD213a1)	IL13RA1	1.46799e-06	8.18812e-06	4.57539	2.19389
P50993	Sodium/potassium-transporting ATPase subunit alpha-2 (Na(+)/K(+) ATPase alpha-2 subunit) (EC 7.2.2.13) (Sodium pump subunit alpha-2)	ATP1A2	0.000194558	0.00287876	6.44477	2.68813			Q9Y287	Integral membrane protein 2B (Immature BRI2) (imBRI2) (Protein E25B) (Transmembrane protein BRI) (Bri) [Cleaved into: BRI2, membrane form (Mature BRI2) (mBRI2); BRI2 intracellular domain (BRI2 ICD); BRI2C, soluble form; Bri23 peptide (Bri2-23) (ABri23) (C-terminal peptide) (P23 peptide)]	ITM2B	1.46799e-06	8.18812e-06	7.48251	2.90352
P00740	Coagulation factor IX (EC 3.4.21.22) (Christmas factor) (Plasma thromboplastin component) (PTC) [Cleaved into: Coagulation factor IXa light chain; Coagulation factor IXa heavy chain]	F9	0.000197364	0.00290289	0	-Inf			P05452	Tetranectin (TN) (C-type lectin domain family 3 member B) (Plasminogen kringle 4-binding protein)	CLEC3B	1.46799e-06	8.18812e-06	4.62291	2.2088
P62258	14-3-3 protein epsilon (14-3-3E)	YWHAE	0.000208402	0.00304711	0.720094	-0.473744			Q9BXN2	C-type lectin domain family 7 member A (Beta-glucan receptor) (C-type lectin superfamily member 12) (Dendritic cell-associated C-type lectin 1) (DC-associated C-type lectin 1) (Dectin-1) (CD antigen CD369)	CLEC7A	1.46799e-06	8.18812e-06	3.71371	1.89286
P33908	Mannosyl-oligosaccharide 1,2-alpha-mannosidase IA (EC 3.2.1.113) (Man(9)-alpha-mannosidase) (Man9-mannosidase) (Mannosidase alpha class 1A member 1) (Processing alpha-1,2-mannosidase IA) (Alpha-1,2-mannosidase IA)	MAN1A1	0.000209751	0.00304879	2.63473	1.39766			P13611	Versican core protein (Chondroitin sulfate proteoglycan core protein 2) (Chondroitin sulfate proteoglycan 2) (Glial hyaluronate-binding protein) (GHAP) (Large fibroblast proteoglycan) (PG-M)	VCAN	1.46799e-06	8.18812e-06	5.81545	2.53989
P08962	CD63 antigen (Granulophysin) (Lysosomal-associated membrane protein 3) (LAMP-3) (Lysosome integral membrane protein 1) (Limp1) (Melanoma-associated antigen ME491) (OMA81H) (Ocular melanoma-associated antigen) (Tetraspanin-30) (Tspan-30) (CD antigen CD63)	CD63	0.000218558	0.00315401	2.45228	1.29412			P53990	IST1 homolog (hIST1) (Charged multivesicular body protein 8) (CHMP8) (Putative MAPK-activating protein PM28)	IST1	1.46799e-06	8.18812e-06	9.53591	3.25337
P35908	Keratin, type II cytoskeletal 2 epidermal (Cytokeratin-2e) (CK-2e) (Epithelial keratin-2e) (Keratin-2 epidermis) (Keratin-2e) (K2e) (Type-II keratin Kb2)	KRT2	0.000219543	0.00315401	3.19168	1.67431			P20908	Collagen alpha-1(V) chain	COL5A1	1.46799e-06	8.18812e-06	7.80686	2.96474
Q7L5L3	Lysophospholipase D GDPD3 (EC 3.1.4.-) (Glycerophosphodiester phosphodiesterase 7) (Glycerophosphodiester phosphodiesterase domain-containing protein 3)	GDPD3	0.000241912	0.00343923	13.4369	3.74813			Q9HBB8	Cadherin-related family member 5 (Mu-protocadherin) (Mucin and cadherin-like protein) (Mucin-like protocadherin) (MLPCDH)	CDHR5	1.46799e-06	8.18812e-06	4.84752	2.27725
Q5VW32	BRO1 domain-containing protein BROX (BRO1 domain- and CAAX motif-containing protein)	BROX	0.00024218	0.00343923	0.0226281	-5.46574			Q9UBG0	C-type mannose receptor 2 (C-type lectin domain family 13 member E) (Endocytic receptor 180) (Macrophage mannose receptor 2) (Urokinase-type plasminogen activator receptor-associated protein) (UPAR-associated protein) (Urokinase receptor-associated protein) (CD antigen CD280)	MRC2	1.46799e-06	8.18812e-06	4.56011	2.18907
Q7RTV2	Glutathione S-transferase A5 (EC 2.5.1.18) (GST class-alpha member 5) (Glutathione S-transferase A5-5)	GSTA5	0.000243894	0.00344378	3.07779	1.62189			P19021	Peptidyl-glycine alpha-amidating monooxygenase (PAM) [Includes: Peptidylglycine alpha-hydroxylating monooxygenase (PHM) (EC 1.14.17.3); Peptidyl-alpha-hydroxyglycine alpha-amidating lyase (EC 4.3.2.5) (Peptidylamidoglycolate lyase) (PAL)]	PAM	1.46799e-06	8.18812e-06	0.101974	-3.29373
Q14344	Guanine nucleotide-binding protein subunit alpha-13 (G alpha-13) (G-protein subunit alpha-13)	GNA13	0.000255984	0.00359396	4.80431	2.26433			Q8NFJ5	Retinoic acid-induced protein 3 (G-protein coupled receptor family C group 5 member A) (Phorbol ester induced gene 1) (PEIG-1) (Retinoic acid-induced gene 1 protein) (RAIG-1)	GPRC5A	1.46799e-06	8.18812e-06	4.35897	2.12399
P13645	Keratin, type I cytoskeletal 10 (Cytokeratin-10) (CK-10) (Keratin-10) (K10)	KRT10	0.000259347	0.00360771	4.45616	2.1558			P78417	Glutathione S-transferase omega-1 (GSTO-1) (EC 2.5.1.18) (Glutathione S-transferase omega 1-1) (GSTO 1-1) (Glutathione-dependent dehydroascorbate reductase) (EC 1.8.5.1) (Monomethylarsonic acid reductase) (MMA(V) reductase) (EC 1.20.4.2) (S-(Phenacyl)glutathione reductase) (SPG-R)	GSTO1	1.46799e-06	8.18812e-06	9.05133	3.17813
Q08380	Galectin-3-binding protein (Basement membrane autoantigen p105) (Lectin galactoside-binding soluble 3-binding protein) (Mac-2-binding protein) (MAC2BP) (Mac-2 BP) (Tumor-associated antigen 90K)	LGALS3BP	0.000259883	0.00360771	1.47961	0.565221			Q12913	Receptor-type tyrosine-protein phosphatase eta (Protein-tyrosine phosphatase eta) (R-PTP-eta) (EC 3.1.3.48) (Density-enhanced phosphatase 1) (DEP-1) (HPTP eta) (Protein-tyrosine phosphatase receptor type J) (R-PTP-J) (CD antigen CD148)	PTPRJ	1.46799e-06	8.18812e-06	6.70904	2.74611
P08758	Annexin A5 (Anchorin CII) (Annexin V) (Annexin-5) (Calphobindin I) (CPB-I) (Endonexin II) (Lipocortin V) (Placental anticoagulant protein 4) (PP4) (Placental anticoagulant protein I) (PAP-I) (Thromboplastin inhibitor) (Vascular anticoagulant-alpha) (VAC-alpha)	ANXA5	0.000266096	0.00366494	2.60881	1.38339			P13284	Gamma-interferon-inducible lysosomal thiol reductase (EC 1.8.-.-) (Gamma-interferon-inducible protein IP-30) (Legumaturain)	IFI30	1.46799e-06	8.18812e-06	4.11449	2.04071
P01031	Complement C5 (C3 and PZP-like alpha-2-macroglobulin domain-containing protein 4) [Cleaved into: Complement C5 beta chain; Complement C5 alpha chain; C5a anaphylatoxin; Complement C5 alpha' chain]	C5	0.000266972	0.00366494	0.372234	-1.42572			P56537	Eukaryotic translation initiation factor 6 (eIF-6) (B(2)GCN homolog) (B4 integrin interactor) (CAB) (p27(BBP))	EIF6	1.46799e-06	8.18812e-06	6.20327	2.63303
P62491	Ras-related protein Rab-11A (Rab-11) (EC 3.6.5.2) (YL8)	RAB11A	0.000271275	0.00370343	4.47705	2.16255			P07360	Complement component C8 gamma chain	C8G	1.73571e-06	8.22006e-06	0.104167	-3.26303
P21695	Glycerol-3-phosphate dehydrogenase [NAD(+)], cytoplasmic (GPD-C) (GPDH-C) (EC 1.1.1.8)	GPD1	0.000274957	0.00373307	10.1841	3.34824			P07357	Complement component C8 alpha chain (Complement component 8 subunit alpha)	C8A	1.73571e-06	8.22006e-06	0.132291	-2.91822
Q9UQN3	Charged multivesicular body protein 2b (CHMP2.5) (Chromatin-modifying protein 2b) (CHMP2b) (Vacuolar protein sorting-associated protein 2-2) (Vps2-2) (hVps2-2)	CHMP2B	0.000279036	0.00376774	9.14933	3.19367			P18428	Lipopolysaccharide-binding protein (LBP)	LBP	1.73571e-06	8.22006e-06	0.0851231	-3.55431
P34931	Heat shock 70 kDa protein 1-like (Heat shock 70 kDa protein 1L) (Heat shock 70 kDa protein 1-Hom) (HSP70-Hom) (Heat shock protein family A member 1L)	HSPA1L	0.00029069	0.00390378	2.8985	1.53531			P09211	Glutathione S-transferase P (EC 2.5.1.18) (GST class-pi) (GSTP1-1)	GSTP1	1.73571e-06	8.22006e-06	5.61849	2.49018
P06756	Integrin alpha-V (Vitronectin receptor) (Vitronectin receptor subunit alpha) (CD antigen CD51) [Cleaved into: Integrin alpha-V heavy chain; Integrin alpha-V light chain]	ITGAV	0.000303154	0.00404632	Inf	Inf			Q06033	Inter-alpha-trypsin inhibitor heavy chain H3 (ITI heavy chain H3) (ITI-HC3) (Inter-alpha-inhibitor heavy chain 3) (Serum-derived hyaluronan-associated protein) (SHAP)	ITIH3	1.73571e-06	8.22006e-06	0.206594	-2.27513
P30041	Peroxiredoxin-6 (EC 1.11.1.27) (1-Cys peroxiredoxin) (1-Cys PRX) (24 kDa protein) (Acidic calcium-independent phospholipase A2) (aiPLA2) (EC 3.1.1.4) (Antioxidant protein 2) (Glutathione-dependent peroxiredoxin) (Liver 2D page spot 40) (Lysophosphatidylcholine acyltransferase 5) (LPC acyltransferase 5) (LPCAT-5) (Lyso-PC acyltransferase 5) (EC 2.3.1.23) (Non-selenium glutathione peroxidase) (NSGP…	PRDX6	0.000304579	0.00404632	1.8781	0.909274			P01009	Alpha-1-antitrypsin (Alpha-1 protease inhibitor) (Alpha-1-antiproteinase) (Serpin A1) [Cleaved into: Short peptide from AAT (SPAAT)]	SERPINA1	1.73571e-06	8.22006e-06	0.0318811	-4.97115
P41181	Aquaporin-2 (AQP-2) (ADH water channel) (Aquaporin-CD) (AQP-CD) (Collecting duct water channel protein) (WCH-CD) (Water channel protein for renal collecting duct)	AQP2	0.000316885	0.00416778	9.65427	3.27117			P01008	Antithrombin-III (ATIII) (Serpin C1)	SERPINC1	1.73571e-06	8.22006e-06	0.0868828	-3.52479
P0C0L5	Complement C4-B (Basic complement C4) (C3 and PZP-like alpha-2-macroglobulin domain-containing protein 3) [Cleaved into: Complement C4 beta chain; Complement C4-B alpha chain; C4a anaphylatoxin; C4b-B; C4d-B; Complement C4 gamma chain]	C4B	0.000318782	0.00416778	0.411085	-1.28249			P04196	Histidine-rich glycoprotein (Histidine-proline-rich glycoprotein) (HPRG)	HRG	1.73571e-06	8.22006e-06	0.112268	-3.15498
P0C0L5	Complement C4-B (Basic complement C4) (C3 and PZP-like alpha-2-macroglobulin domain-containing protein 3) [Cleaved into: Complement C4 beta chain; Complement C4-B alpha chain; C4a anaphylatoxin; C4b-B; C4d-B; Complement C4 gamma chain]	C4B_2	0.000318782	0.00416778	0.411085	-1.28249			Q13421	Mesothelin (CAK1 antigen) (Pre-pro-megakaryocyte-potentiating factor) [Cleaved into: Megakaryocyte-potentiating factor (MPF); Mesothelin, cleaved form]	MSLN	1.73571e-06	8.22006e-06	6.55068	2.71164
P0C0L4	Complement C4-A (Acidic complement C4) (C3 and PZP-like alpha-2-macroglobulin domain-containing protein 2) [Cleaved into: Complement C4 beta chain; Complement C4-A alpha chain; C4a anaphylatoxin; C4b-A; C4d-A; Complement C4 gamma chain]	C4A	0.000326967	0.00425041	0.421315	-1.24703			P48551	Interferon alpha/beta receptor 2 (IFN-R-2) (IFN-alpha binding protein) (IFN-alpha/beta receptor 2) (Interferon alpha binding protein) (Type I interferon receptor 2)	IFNAR2	1.73571e-06	8.22006e-06	4.419	2.14372
P35749	Myosin-11 (Myosin heavy chain 11) (Myosin heavy chain, smooth muscle isoform) (SMMHC)	MYH11	0.000329679	0.00425041	20.4926	4.35703			Q96FE7	Phosphoinositide-3-kinase-interacting protein 1 (PI3K-interacting protein 1) (Kringle domain-containing protein HGFL)	PIK3IP1	1.73571e-06	8.22006e-06	28.6586	4.8409
Q15907	Ras-related protein Rab-11B (EC 3.6.5.2) (GTP-binding protein YPT3)	RAB11B	0.000330262	0.00425041	4.40344	2.13863			O43633	Charged multivesicular body protein 2a (Chromatin-modifying protein 2a) (CHMP2a) (Putative breast adenocarcinoma marker BC-2) (Vacuolar protein sorting-associated protein 2-1) (Vps2-1) (hVps2-1)	CHMP2A	1.73571e-06	8.22006e-06	7.21624	2.85125
P30086	Phosphatidylethanolamine-binding protein 1 (PEBP-1) (HCNPpp) (Neuropolypeptide h3) (Prostatic-binding protein) (Raf kinase inhibitor protein) (RKIP) [Cleaved into: Hippocampal cholinergic neurostimulating peptide (HCNP)]	PEBP1	0.00034048	0.0043592	2.13252	1.09256			Q9HB40	Retinoid-inducible serine carboxypeptidase (EC 3.4.16.-) (Serine carboxypeptidase 1)	SCPEP1	1.73571e-06	8.22006e-06	16.7697	4.06779
P49448	Glutamate dehydrogenase 2, mitochondrial (GDH 2) (EC 1.4.1.3)	GLUD2	0.00034258	0.00436348	4.71249	2.23649			P06702	Protein S100-A9 (Calgranulin-B) (Calprotectin L1H subunit) (Leukocyte L1 complex heavy chain) (Migration inhibitory factor-related protein 14) (MRP-14) (p14) (S100 calcium-binding protein A9)	S100A9	1.73571e-06	8.22006e-06	45.3717	5.50372
P60174	Triosephosphate isomerase (TIM) (EC 5.3.1.1) (Methylglyoxal synthase) (EC 4.2.3.3) (Triose-phosphate isomerase)	TPI1	0.000345129	0.00437225	2.90531	1.53869			Q01459	Di-N-acetylchitobiase (EC 3.2.1.-)	CTBS	1.73571e-06	8.22006e-06	7.59412	2.92488
P11117	Lysosomal acid phosphatase (LAP) (EC 3.1.3.2)	ACP2	0.000348035	0.00437225	4.30163	2.10488			Q6UX06	Olfactomedin-4 (OLM4) (Antiapoptotic protein GW112) (G-CSF-stimulated clone 1 protein) (hGC-1) (hOLfD)	OLFM4	1.73571e-06	8.22006e-06	6.50941	2.70253
P04899	Guanine nucleotide-binding protein G(i) subunit alpha-2 (Adenylate cyclase-inhibiting G alpha protein)	GNAI2	0.000348577	0.00437225	7.13697	2.83531			P10599	Thioredoxin (Trx) (ATL-derived factor) (ADF) (Surface-associated sulphydryl protein) (SASP) (allergen Hom s Trx)	TXN	1.73571e-06	8.22006e-06	6.82675	2.7712
Q12907	Vesicular integral-membrane protein VIP36 (Glycoprotein GP36b) (Lectin mannose-binding 2) (Vesicular integral-membrane protein 36) (VIP36)	LMAN2	0.000352034	0.00439331	2.40856	1.26817			O75503	Bis(monoacylglycero)phosphate synthase CLN5 (BMP synthase CLN5) (EC 2.3.1.-) (Ceroid-lipofuscinosis neuronal protein 5) (Protein CLN5) (Palmitoyl protein thioesterase CLN5) (EC 3.1.2.22) (S-depalmitoylase CLN5) [Cleaved into: Bis(monoacylglycero)phosphate synthase CLN5, secreted form]	CLN5	1.73571e-06	8.22006e-06	5.72292	2.51675
Q99816	Tumor susceptibility gene 101 protein (ESCRT-I complex subunit TSG101)	TSG101	0.000362654	0.0045031	3.39667	1.76412			P78380	Oxidized low-density lipoprotein receptor 1 (Ox-LDL receptor 1) (C-type lectin domain family 8 member A) (Lectin-like oxidized LDL receptor 1) (LOX-1) (Lectin-like oxLDL receptor 1) (hLOX-1) (Lectin-type oxidized LDL receptor 1) [Cleaved into: Oxidized low-density lipoprotein receptor 1, soluble form]	OLR1	1.73571e-06	8.22006e-06	11.9629	3.58049
P02787	Serotransferrin (Transferrin) (Beta-1 metal-binding globulin) (Siderophilin)	TF	0.000370929	0.00457556	0.590759	-0.759358			O60888	Protein CutA (Acetylcholinesterase-associated protein) (Brain acetylcholinesterase putative membrane anchor)	CUTA	1.73571e-06	8.22006e-06	9.10242	3.18625
P05026	Sodium/potassium-transporting ATPase subunit beta-1 (Sodium/potassium-dependent ATPase subunit beta-1)	ATP1B1	0.000372193	0.00457556	4.09808	2.03495			P19440	Glutathione hydrolase 1 proenzyme (EC 3.4.19.13) (Gamma-glutamyltransferase 1) (Gamma-glutamyltranspeptidase 1) (GGT 1) (EC 2.3.2.2) (Leukotriene-C4 hydrolase) (EC 3.4.19.14) (CD antigen CD224) [Cleaved into: Glutathione hydrolase 1 heavy chain; Glutathione hydrolase 1 light chain]	GGT1	1.73571e-06	8.22006e-06	11.4394	3.51593
Q9UBI6	Guanine nucleotide-binding protein G(I)/G(S)/G(O) subunit gamma-12	GNG12	0.000396956	0.00485583	48.9915	5.61446			Q5ZPR3	CD276 antigen (4Ig-B7-H3) (B7 homolog 3) (B7-H3) (Costimulatory molecule) (CD antigen CD276)	CD276	1.73571e-06	8.22006e-06	5.74288	2.52177
P12109	Collagen alpha-1(VI) chain	COL6A1	0.000414623	0.00504696	2.62846	1.39422			P50995	Annexin A11 (56 kDa autoantigen) (Annexin XI) (Annexin-11) (Calcyclin-associated annexin 50) (CAP-50)	ANXA11	1.73571e-06	8.22006e-06	5.58523	2.48162
P13637	Sodium/potassium-transporting ATPase subunit alpha-3 (Na(+)/K(+) ATPase alpha-3 subunit) (EC 7.2.2.13) (Na(+)/K(+) ATPase alpha(III) subunit) (Sodium pump subunit alpha-3)	ATP1A3	0.000422372	0.00511608	5.32984	2.41409			Q96RW7	Hemicentin-1 (Fibulin-6) (FIBL-6)	HMCN1	1.73571e-06	8.22006e-06	9.03206	3.17506
Q16827	Receptor-type tyrosine-protein phosphatase O (R-PTP-O) (EC 3.1.3.48) (Glomerular epithelial protein 1) (Protein tyrosine phosphatase U2) (PTP-U2) (PTPase U2)	PTPRO	0.000440617	0.00531105	11.9064	3.57366			P01215	Glycoprotein hormones alpha chain (Anterior pituitary glycoprotein hormones common subunit alpha) (Choriogonadotropin alpha chain) (Chorionic gonadotrophin subunit alpha) (CG-alpha) (Follicle-stimulating hormone alpha chain) (FSH-alpha) (Follitropin alpha chain) (Luteinizing hormone alpha chain) (LSH-alpha) (Lutropin alpha chain) (Thyroid-stimulating hormone alpha chain) (TSH-alpha) (Thyrotropin …	CGA	1.73571e-06	8.22006e-06	10.465	3.3875
P04216	Thy-1 membrane glycoprotein (CDw90) (Thy-1 antigen) (CD antigen CD90)	THY1	0.000464904	0.00557659	2.14703	1.10234			Q6PCB0	von Willebrand factor A domain-containing protein 1	VWA1	1.73571e-06	8.22006e-06	7.2224	2.85248
P07947	Tyrosine-protein kinase Yes (EC 2.7.10.2) (Proto-oncogene c-Yes) (p61-Yes)	YES1	0.00047429	0.0056617	19.483	4.28415			Q9HAT2	Sialate O-acetylesterase (SIAE) (EC 3.1.1.53) (H-Lse) (Sialic acid-specific 9-O-acetylesterase)	SIAE	1.73571e-06	8.22006e-06	3.49164	1.80391
Q53GD3	Choline transporter-like protein 4 (Solute carrier family 44 member 4) (Thiamine pyrophosphate transporter 1) (hTPPT1)	SLC44A4	0.00047948	0.00569613	2.45608	1.29636			P22105	Tenascin-X (TN-X) (Hexabrachion-like protein)	TNXB	1.73571e-06	8.22006e-06	5.13188	2.35949
Q8N271	Prominin-2 (PROM-2) (Prominin-like protein 2) (hPROML2)	PROM2	0.000484698	0.00573057	9.0942	3.18495			Q12860	Contactin-1 (Glycoprotein gp135) (Neural cell surface protein F3)	CNTN1	1.73571e-06	8.22006e-06	6.96841	2.80083
O43707	Alpha-actinin-4 (Non-muscle alpha-actinin 4)	ACTN4	0.000494717	0.00582117	2.60705	1.38242			P08962	CD63 antigen (Granulophysin) (Lysosomal-associated membrane protein 3) (LAMP-3) (Lysosome integral membrane protein 1) (Limp1) (Melanoma-associated antigen ME491) (OMA81H) (Ocular melanoma-associated antigen) (Tetraspanin-30) (Tspan-30) (CD antigen CD63)	CD63	1.73571e-06	8.22006e-06	6.4636	2.69234
P04264	Keratin, type II cytoskeletal 1 (67 kDa cytokeratin) (Cytokeratin-1) (CK-1) (Hair alpha protein) (Keratin-1) (K1) (Type-II keratin Kb1)	KRT1	0.000512462	0.00600139	4.25875	2.09043			O94910	Adhesion G protein-coupled receptor L1 (Calcium-independent alpha-latrotoxin receptor 1) (CIRL-1) (Latrophilin-1) (Lectomedin-2)	ADGRL1	1.73571e-06	8.22006e-06	4.90338	2.29378
P10643	Complement component C7	C7	0.000527259	0.00611551	0.278326	-1.84515			P02671	Fibrinogen alpha chain [Cleaved into: Fibrinopeptide A; Fibrinogen alpha chain]	FGA	1.73571e-06	8.22006e-06	7.27515	2.86298
P12236	ADP/ATP translocase 3 (ADP,ATP carrier protein 3) (ADP,ATP carrier protein, isoform T2) (ANT 2) (Adenine nucleotide translocator 3) (ANT 3) (Solute carrier family 25 member 6) [Cleaved into: ADP/ATP translocase 3, N-terminally processed]	SLC25A6	0.000529307	0.00611551	1.59513	0.673678			P04004	Vitronectin (VN) (S-protein) (Serum-spreading factor) (V75) [Cleaved into: Vitronectin V65 subunit; Vitronectin V10 subunit; Somatomedin-B]	VTN	2.05003e-06	8.6845e-06	0.179475	-2.47814
P24855	Deoxyribonuclease-1 (EC 3.1.21.1) (Deoxyribonuclease I) (DNase I) (Dornase alfa)	DNASE1	0.000529631	0.00611551	6.86953	2.78021			P02766	Transthyretin (ATTR) (Prealbumin) (TBPA)	TTR	2.05003e-06	8.6845e-06	0.10894	-3.1984
P40925	Malate dehydrogenase, cytoplasmic (EC 1.1.1.37) (Aromatic alpha-keto acid reductase) (KAR) (EC 1.1.1.96) (Cytosolic malate dehydrogenase)	MDH1	0.000542802	0.00623844	3.51448	1.81331			P02790	Hemopexin (Beta-1B-glycoprotein)	HPX	2.05003e-06	8.6845e-06	0.264346	-1.9195
P40121	Macrophage-capping protein (Actin regulatory protein CAP-G)	CAPG	0.000578905	0.00654599	7.9176	2.98506			Q9UK55	Protein Z-dependent protease inhibitor (PZ-dependent protease inhibitor) (PZI) (Serpin A10)	SERPINA10	2.05003e-06	8.6845e-06	0.197843	-2.33757
P10253	Lysosomal alpha-glucosidase (EC 3.2.1.20) (Acid maltase) (Aglucosidase alfa) [Cleaved into: 76 kDa lysosomal alpha-glucosidase; 70 kDa lysosomal alpha-glucosidase]	GAA	0.000580332	0.00654599	2.39994	1.263			Q9UMR5	Lysosomal thioesterase PPT2 (PPT-2) (EC 3.1.2.2) (Palmitoyl-protein thioesterase 2) (S-thioesterase G14)	PPT2	2.05003e-06	8.6845e-06	21.8362	4.44865
Q4U2R8	Solute carrier family 22 member 6 (Organic anion transporter 1) (hOAT1) (PAH transporter) (hPAHT) (Renal organic anion transporter 1) (hROAT1)	SLC22A6	0.000580361	0.00654599	16.3108	4.02776			P02656	Apolipoprotein C-III (Apo-CIII) (ApoC-III) (Apolipoprotein C3)	APOC3	2.05003e-06	8.6845e-06	0.0660233	-3.92088
P30044	Peroxiredoxin-5, mitochondrial (EC 1.11.1.24) (Alu corepressor 1) (Antioxidant enzyme B166) (AOEB166) (Liver tissue 2D-page spot 71B) (PLP) (Peroxiredoxin V) (Prx-V) (Peroxisomal antioxidant enzyme) (TPx type VI) (Thioredoxin peroxidase PMP20) (Thioredoxin-dependent peroxiredoxin 5)	PRDX5	0.000580464	0.00654599	5.56084	2.4753			P02647	Apolipoprotein A-I (Apo-AI) (ApoA-I) (Apolipoprotein A1) [Cleaved into: Proapolipoprotein A-I (ProapoA-I); Truncated apolipoprotein A-I (Apolipoprotein A-I(1-242))]	APOA1	2.05003e-06	8.6845e-06	0.0376037	-4.73298
P38606	V-type proton ATPase catalytic subunit A (V-ATPase subunit A) (EC 7.1.2.2) (V-ATPase 69 kDa subunit) (Vacuolar ATPase isoform VA68) (Vacuolar proton pump subunit alpha)	ATP6V1A	0.000582807	0.00654599	2.66228	1.41266			Q7Z5L0	Vitelline membrane outer layer protein 1 homolog	VMO1	2.05003e-06	8.6845e-06	20.8265	4.38035
O75083	WD repeat-containing protein 1 (Actin-interacting protein 1) (AIP1) (NORI-1)	WDR1	0.000630441	0.00704896	2.74925	1.45904			P10451	Osteopontin (Bone sialoprotein 1) (Nephropontin) (Secreted phosphoprotein 1) (SPP-1) (Urinary stone protein) (Uropontin)	SPP1	2.05003e-06	8.6845e-06	178.305	7.47821
P08571	Monocyte differentiation antigen CD14 (My23 antigen) (Myeloid cell-specific leucine-rich glycoprotein) (CD antigen CD14) [Cleaved into: Monocyte differentiation antigen CD14, urinary form; Monocyte differentiation antigen CD14, membrane-bound form]	CD14	0.000635875	0.00707769	3.12134	1.64216			Q14515	SPARC-like protein 1 (High endothelial venule protein) (Hevin) (MAST 9)	SPARCL1	2.05003e-06	8.6845e-06	4.48042	2.16363
Q495M3	Proton-coupled amino acid transporter 2 (Proton/amino acid transporter 2) (Solute carrier family 36 member 2) (Transmembrane domain rich protein 1) (Tramdorin-1)	SLC36A2	0.000641488	0.00710814	3.82577	1.93575			Q9Y5Y7	Lymphatic vessel endothelial hyaluronic acid receptor 1 (LYVE-1) (Cell surface retention sequence-binding protein 1) (CRSBP-1) (Extracellular link domain-containing protein 1) (Hyaluronic acid receptor)	LYVE1	2.05003e-06	8.6845e-06	10.6752	3.41619
P35580	Myosin-10 (Cellular myosin heavy chain, type B) (Myosin heavy chain 10) (Myosin heavy chain, non-muscle IIb) (Non-muscle myosin heavy chain B) (NMMHC-B) (Non-muscle myosin heavy chain IIb) (NMMHC II-b) (NMMHC-IIB)	MYH10	0.000650266	0.00717325	2.71217	1.43945			P07911	Uromodulin (Tamm-Horsfall urinary glycoprotein) (THP) [Cleaved into: Uromodulin, secreted form]	UMOD	2.05003e-06	8.6845e-06	11.6698	3.5447
P01019	Angiotensinogen (Serpin A8) [Cleaved into: Angiotensin-1 (Angiotensin 1-10) (Angiotensin I) (Ang I); Angiotensin-2 (Angiotensin 1-8) (Angiotensin II) (Ang II); Angiotensin-3 (Angiotensin 2-8) (Angiotensin III) (Ang III) (Des-Asp[1]-angiotensin II); Angiotensin-4 (Angiotensin 3-8) (Angiotensin IV) (Ang IV); Angiotensin 1-9; Angiotensin 1-7; Angiotensin 1-5; Angiotensin 1-4]	AGT	0.000668785	0.00734475	0.544477	-0.877058			Q9UBX5	Fibulin-5 (FIBL-5) (Developmental arteries and neural crest EGF-like protein) (Dance) (Urine p50 protein) (UP50)	FBLN5	2.05003e-06	8.6845e-06	7.05555	2.81876
P35858	Insulin-like growth factor-binding protein complex acid labile subunit (ALS)	IGFALS	0.000698459	0.00763669	0.552717	-0.855388			P11117	Lysosomal acid phosphatase (LAP) (EC 3.1.3.2)	ACP2	2.05003e-06	8.6845e-06	11.7	3.54843
P36871	Phosphoglucomutase-1 (PGM 1) (EC 5.4.2.2) (Glucose phosphomutase 1)	PGM1	0.000744164	0.00810056	5.58409	2.48132			P04792	Heat shock protein beta-1 (HspB1) (28 kDa heat shock protein) (Estrogen-regulated 24 kDa protein) (Heat shock 27 kDa protein) (HSP 27) (Heat shock protein family B member 1) (Stress-responsive protein 27) (SRP27)	HSPB1	2.05003e-06	8.6845e-06	5.24519	2.39099
P02768	Albumin	ALB	0.000755567	0.00817063	0.609215	-0.714976			P04180	Phosphatidylcholine-sterol acyltransferase (EC 2.3.1.43) (1-alkyl-2-acetylglycerophosphocholine esterase) (EC 3.1.1.47) (Lecithin-cholesterol acyltransferase) (Phospholipid-cholesterol acyltransferase) (Platelet-activating factor acetylhydrolase) (PAF acetylhydrolase)	LCAT	2.05003e-06	8.6845e-06	4.93049	2.30173
P49189	4-trimethylaminobutyraldehyde dehydrogenase (TMABA-DH) (TMABALDH) (EC 1.2.1.47) (Aldehyde dehydrogenase E3 isozyme) (Aldehyde dehydrogenase family 9 member A1) (EC 1.2.1.3) (Formaldehyde dehydrogenase) (EC 1.2.1.46) (Gamma-aminobutyraldehyde dehydrogenase) (EC 1.2.1.19) (R-aminobutyraldehyde dehydrogenase) [Cleaved into: 4-trimethylaminobutyraldehyde dehydrogenase, N-terminally processed]	ALDH9A1	0.000757214	0.00817063	4.54501	2.18428			P15311	Ezrin (Cytovillin) (Villin-2) (p81)	EZR	2.05003e-06	8.6845e-06	4.42975	2.14723
Q07075	Glutamyl aminopeptidase (EAP) (EC 3.4.11.7) (Aminopeptidase A) (AP-A) (Differentiation antigen gp160) (CD antigen CD249)	ENPEP	0.000769834	0.00827069	0.768898	-0.379135			Q9BRT3	Migration and invasion enhancer 1 (HBV X-transactivated gene 4 protein) (HBV XAg-transactivated protein 4) (Protein C35)	MIEN1	2.05003e-06	8.6845e-06	7.16429	2.84082
P08754	Guanine nucleotide-binding protein G(i) subunit alpha-3 (G(i) alpha-3)	GNAI3	0.0007843	0.00838963	3.36837	1.75205			P80188	Neutrophil gelatinase-associated lipocalin (NGAL) (25 kDa alpha-2-microglobulin-related subunit of MMP-9) (Lipocalin-2) (Oncogene 24p3) (Siderocalin) (p25)	LCN2	2.05003e-06	8.6845e-06	28.2042	4.81784
Q00796	Sorbitol dehydrogenase (SDH) (EC 1.1.1.-) ((R,R)-butanediol dehydrogenase) (EC 1.1.1.4) (L-iditol 2-dehydrogenase) (EC 1.1.1.14) (Polyol dehydrogenase) (Ribitol dehydrogenase) (RDH) (EC 1.1.1.56) (Xylitol dehydrogenase) (XDH) (EC 1.1.1.9)	SORD	0.000795231	0.0084699	1.48356	0.569059			Q2UY09	Collagen alpha-1(XXVIII) chain	COL28A1	2.05003e-06	8.6845e-06	8.62238	3.10809
Q14894	Ketimine reductase mu-crystallin (EC 1.5.1.25) (NADP-regulated thyroid-hormone-binding protein)	CRYM	0.000838804	0.00889564	5.31832	2.41097			Q01973	Inactive tyrosine-protein kinase transmembrane receptor ROR1 (Neurotrophic tyrosine kinase, receptor-related 1)	ROR1	2.05003e-06	8.6845e-06	6.57781	2.71761
P12821	Angiotensin-converting enzyme (ACE) (EC 3.4.15.1) (Dipeptidyl carboxypeptidase I) (Kininase II) (CD antigen CD143) [Cleaved into: Angiotensin-converting enzyme, soluble form]	ACE	0.000848747	0.00896263	9.08746	3.18388			P31151	Protein S100-A7 (Psoriasin) (S100 calcium-binding protein A7)	S100A7	2.05003e-06	8.6845e-06	37.5256	5.2298
P62937	Peptidyl-prolyl cis-trans isomerase A (PPIase A) (EC 5.2.1.8) (Cyclophilin A) (Cyclosporin A-binding protein) (Rotamase A) [Cleaved into: Peptidyl-prolyl cis-trans isomerase A, N-terminally processed]	PPIA	0.000871353	0.00916218	2.17757	1.12272			P18510	Interleukin-1 receptor antagonist protein (IL-1RN) (IL-1ra) (IRAP) (ICIL-1RA) (IL1 inhibitor) (Anakinra)	IL1RN	2.05003e-06	8.6845e-06	17.9966	4.16966
Q00325	Solute carrier family 25 member 3 (Phosphate carrier protein, mitochondrial) (Phosphate transport protein) (PTP)	SLC25A3	0.000876569	0.00917797	3.72259	1.89631			P35527	Keratin, type I cytoskeletal 9 (Cytokeratin-9) (CK-9) (Keratin-9) (K9)	KRT9	2.05003e-06	8.6845e-06	4.8235	2.27008
Q03154	Aminoacylase-1 (ACY-1) (EC 3.5.1.14) (N-acyl-L-amino-acid amidohydrolase)	ACY1	0.000939269	0.00979297	1.64088	0.714469			P26038	Moesin (Membrane-organizing extension spike protein)	MSN	2.05003e-06	8.6845e-06	4.04909	2.0176
P61981	14-3-3 protein gamma (Protein kinase C inhibitor protein 1) (KCIP-1) [Cleaved into: 14-3-3 protein gamma, N-terminally processed]	YWHAG	0.000974734	0.0100423	2.7523	1.46064			P00747	Plasminogen (EC 3.4.21.7) [Cleaved into: Plasmin heavy chain A; Activation peptide; Angiostatin; Plasmin heavy chain A, short form; Plasmin light chain B]	PLG	2.41864e-06	9.71324e-06	0.170694	-2.55051
P34896	Serine hydroxymethyltransferase, cytosolic (SHMT) (EC 2.1.2.1) (Glycine hydroxymethyltransferase) (Serine methylase)	SHMT1	0.000975465	0.0100423	4.58365	2.1965			P06727	Apolipoprotein A-IV (Apo-AIV) (ApoA-IV) (Apolipoprotein A4)	APOA4	2.41864e-06	9.71324e-06	0.0381769	-4.71116
Q9H6S3	Epidermal growth factor receptor kinase substrate 8-like protein 2 (EPS8-like protein 2) (Epidermal growth factor receptor pathway substrate 8-related protein 2) (EPS8-related protein 2)	EPS8L2	0.000976259	0.0100423	2.04073	1.02909			P13987	CD59 glycoprotein (1F5 antigen) (20 kDa homologous restriction factor) (HRF-20) (HRF20) (MAC-inhibitory protein) (MAC-IP) (MEM43 antigen) (Membrane attack complex inhibition factor) (MACIF) (Membrane inhibitor of reactive lysis) (MIRL) (Protectin) (CD antigen CD59)	CD59	2.41864e-06	9.71324e-06	22.2776	4.47752
P10809	60 kDa heat shock protein, mitochondrial (EC 5.6.1.7) (60 kDa chaperonin) (Chaperonin 60) (CPN60) (Heat shock protein 60) (HSP-60) (Hsp60) (Heat shock protein family D member 1) (HuCHA60) (Mitochondrial matrix protein P1) (P60 lymphocyte protein)	HSPD1	0.000979437	0.0100423	6.26565	2.64746			P00746	Complement factor D (EC 3.4.21.46) (Adipsin) (C3 convertase activator) (Properdin factor D)	CFD	2.41864e-06	9.71324e-06	0.144176	-2.7941
P48735	Isocitrate dehydrogenase [NADP], mitochondrial (IDH) (EC 1.1.1.42) (ICD-M) (IDP) (NADP(+)-specific ICDH) (Oxalosuccinate decarboxylase)	IDH2	0.000985424	0.0100619	1.87297	0.905324			P04156	Major prion protein (PrP) (ASCR) (PrP27-30) (PrP33-35C) (CD antigen CD230)	PRNP	2.41864e-06	9.71324e-06	9.94105	3.3134
P15153	Ras-related C3 botulinum toxin substrate 2 (GX) (Small G protein) (p21-Rac2)	RAC2	0.0009907	0.0100742	61.3639	5.93932			Q99943	1-acyl-sn-glycerol-3-phosphate acyltransferase alpha (EC 2.3.1.51) (1-acylglycerol-3-phosphate O-acyltransferase 1) (1-AGP acyltransferase 1) (1-AGPAT 1) (Lysophosphatidic acid acyltransferase alpha) (LPAAT-alpha) (Protein G15)	AGPAT1	2.41864e-06	9.71324e-06	2.35335	1.23471
P00450	Ceruloplasmin (Cuproxidase ceruloplasmin) (EC 1.16.3.4) (Ferroxidase ceruloplasmin) (EC 1.16.3.1) (Glutathione peroxidase ceruloplasmin) (EC 1.11.1.9) (Glutathione-dependent peroxiredoxin ceruloplasmin) (EC 1.11.1.27)	CP	0.00100403	0.0101678	0.730596	-0.452854			P01871	Immunoglobulin heavy constant mu (Ig mu chain C region) (Ig mu chain C region BOT) (Ig mu chain C region GAL) (Ig mu chain C region OU)	IGHM	2.41864e-06	9.71324e-06	5.55282	2.47322
Q8N2U0	Transmembrane protein 256	TMEM256	0.00101324	0.0102193	48.9541	5.61336			Q9Y5Z4	Heme-binding protein 2 (Placental protein 23) (PP23) (Protein SOUL)	HEBP2	2.41864e-06	9.71324e-06	4.00543	2.00196
O00754	Lysosomal alpha-mannosidase (Laman) (EC 3.2.1.24) (Lysosomal acid alpha-mannosidase) (Mannosidase alpha class 2B member 1) (Mannosidase alpha-B) [Cleaved into: Lysosomal alpha-mannosidase A peptide; Lysosomal alpha-mannosidase B peptide; Lysosomal alpha-mannosidase C peptide; Lysosomal alpha-mannosidase D peptide; Lysosomal alpha-mannosidase E peptide]	MAN2B1	0.00109782	0.0110273	4.81941	2.26886			P13645	Keratin, type I cytoskeletal 10 (Cytokeratin-10) (CK-10) (Keratin-10) (K10)	KRT10	2.41864e-06	9.71324e-06	3.64219	1.86481
Q9Y287	Integral membrane protein 2B (Immature BRI2) (imBRI2) (Protein E25B) (Transmembrane protein BRI) (Bri) [Cleaved into: BRI2, membrane form (Mature BRI2) (mBRI2); BRI2 intracellular domain (BRI2 ICD); BRI2C, soluble form; Bri23 peptide (Bri2-23) (ABri23) (C-terminal peptide) (P23 peptide)]	ITM2B	0.00116009	0.0116056	2.02043	1.01466			P09619	Platelet-derived growth factor receptor beta (PDGF-R-beta) (PDGFR-beta) (EC 2.7.10.1) (Beta platelet-derived growth factor receptor) (Beta-type platelet-derived growth factor receptor) (CD140 antigen-like family member B) (Platelet-derived growth factor receptor 1) (PDGFR-1) (CD antigen CD140b)	PDGFRB	2.41864e-06	9.71324e-06	6.79598	2.76468
P16152	Carbonyl reductase [NADPH] 1 (EC 1.1.1.184) (15-hydroxyprostaglandin dehydrogenase [NADP(+)]) (EC 1.1.1.196, EC 1.1.1.197) (20-beta-hydroxysteroid dehydrogenase) (Alcohol dehydrogenase [NAD(P)+] CBR1) (EC 1.1.1.71) (NADPH-dependent carbonyl reductase 1) (Prostaglandin 9-ketoreductase) (PG-9-KR) (Prostaglandin-E(2) 9-reductase) (EC 1.1.1.189) (Short chain dehydrogenase/reductase family 21C member …	CBR1	0.00118193	0.011761	3.02076	1.59491			P08133	Annexin A6 (67 kDa calelectrin) (Annexin VI) (Annexin-6) (Calphobindin-II) (CPB-II) (Chromobindin-20) (Lipocortin VI) (Protein III) (p68) (p70)	ANXA6	2.41864e-06	9.71324e-06	3.97891	1.99237
P12235	ADP/ATP translocase 1 (ADP,ATP carrier protein 1) (ADP,ATP carrier protein, heart/skeletal muscle isoform T1) (Adenine nucleotide translocator 1) (ANT 1) (Solute carrier family 25 member 4)	SLC25A4	0.00118817	0.011761	1.47727	0.562937			O60308	Centrosomal protein of 104 kDa (Cep104)	CEP104	2.41864e-06	9.71324e-06	0.157681	-2.66492
P81605	Dermcidin (EC 3.4.-.-) (Preproteolysin) [Cleaved into: Survival-promoting peptide; DCD-1]	DCD	0.0011899	0.011761	0.0394533	-4.66371			Q9BRA2	Thioredoxin domain-containing protein 17 (14 kDa thioredoxin-related protein) (TRP14) (Protein 42-9-9) (Thioredoxin-like protein 5)	TXNDC17	2.41864e-06	9.71324e-06	4.13639	2.04837
P08133	Annexin A6 (67 kDa calelectrin) (Annexin VI) (Annexin-6) (Calphobindin-II) (CPB-II) (Chromobindin-20) (Lipocortin VI) (Protein III) (p68) (p70)	ANXA6	0.00129774	0.0127758	2.381	1.25157			P08603	Complement factor H (H factor 1)	CFH	2.85043e-06	1.06785e-05	0.0668301	-3.90336
P23526	Adenosylhomocysteinase (AdoHcyase) (EC 3.13.2.1) (S-adenosyl-L-homocysteine hydrolase)	AHCY	0.00130958	0.0128411	1.72093	0.783188			O00182	Galectin-9 (Gal-9) (Ecalectin) (Tumor antigen HOM-HD-21)	LGALS9	2.85043e-06	1.06785e-05	9.85115	3.30029
Q9UKU9	Angiopoietin-related protein 2 (Angiopoietin-like protein 2)	ANGPTL2	0.00137612	0.0134402	5.38822	2.42981			P15814	Immunoglobulin lambda-like polypeptide 1 (CD179 antigen-like family member B) (Ig lambda-5) (Immunoglobulin omega polypeptide) (Immunoglobulin-related protein 14.1) (CD antigen CD179b)	IGLL1	2.85043e-06	1.06785e-05	5.2497	2.39223
Q9UGM5	Fetuin-B (16G2) (Fetuin-like protein IRL685) (Gugu)	FETUB	0.00142084	0.0137683	0	-Inf			Q02487	Desmocollin-2 (Cadherin family member 2) (Desmocollin-3) (Desmosomal glycoprotein II) (Desmosomal glycoprotein III)	DSC2	2.85043e-06	1.06785e-05	8.57991	3.10096
P07225	Vitamin K-dependent protein S	PROS1	0.00142084	0.0137683	0	-Inf			Q8WUM4	Programmed cell death 6-interacting protein (PDCD6-interacting protein) (ALG-2-interacting protein 1) (ALG-2-interacting protein X) (Hp95)	PDCD6IP	2.85043e-06	1.06785e-05	4.63637	2.21299
P02549	Spectrin alpha chain, erythrocytic 1 (Erythroid alpha-spectrin)	SPTA1	0.0014293	0.0137961	0.371949	-1.42682			P31997	Cell adhesion molecule CEACAM8 (CD67 antigen) (Carcinoembryonic antigen CGM6) (Carcinoembryonic antigen-related cell adhesion molecule 8) (CEA cell adhesion molecule 8) (Non-specific cross-reacting antigen NCA-95) (CD antigen CD66b)	CEACAM8	2.85043e-06	1.06785e-05	11.8006	3.56078
Q13113	PDZK1-interacting protein 1 (17 kDa membrane-associated protein) (Protein DD96)	PDZK1IP1	0.0014582	0.0140202	1.99198	0.994205			Q14019	Coactosin-like protein	COTL1	2.85043e-06	1.06785e-05	5.58301	2.48104
Q9Y2S2	Lambda-crystallin homolog (EC 1.1.1.45) (L-gulonate 3-dehydrogenase) (Gul3DH)	CRYL1	0.00148372	0.0142104	0.668967	-0.579994			Q5KU26	Collectin-12 (Collectin placenta protein 1) (CL-P1) (hCL-P1) (Nurse cell scavenger receptor 2) (Scavenger receptor class A member 4) (Scavenger receptor with C-type lectin)	COLEC12	2.85043e-06	1.06785e-05	7.70393	2.94559
Q9H4M9	EH domain-containing protein 1 (PAST homolog 1) (hPAST1) (Testilin)	EHD1	0.00149569	0.0142697	5.88289	2.55652			P09237	Matrilysin (EC 3.4.24.23) (Matrin) (Matrix metalloproteinase-7) (MMP-7) (Pump-1 protease) (Uterine metalloproteinase)	MMP7	2.85043e-06	1.06785e-05	5.16555	2.36892
P23528	Cofilin-1 (18 kDa phosphoprotein) (p18) (Cofilin, non-muscle isoform)	CFL1	0.00151338	0.0143829	2.48134	1.31112			P24158	Myeloblastin (EC 3.4.21.76) (AGP7) (C-ANCA antigen) (Leukocyte proteinase 3) (PR-3) (PR3) (Neutrophil proteinase 4) (NP-4) (P29) (Wegener autoantigen)	PRTN3	2.85043e-06	1.06785e-05	18.5229	4.21123
O75340	Programmed cell death protein 6 (Apoptosis-linked gene 2 protein homolog) (ALG-2)	PDCD6	0.00152642	0.0144512	7.76641	2.95725			A0A075B6Q5	Immunoglobulin heavy variable 3-64	IGHV3-64	2.85043e-06	1.06785e-05	0.0846939	-3.5616
P14618	Pyruvate kinase PKM (EC 2.7.1.40) (Cytosolic thyroid hormone-binding protein) (CTHBP) (Opa-interacting protein 3) (OIP-3) (Pyruvate kinase 2/3) (Pyruvate kinase muscle isozyme) (Threonine-protein kinase PKM2) (EC 2.7.11.1) (Thyroid hormone-binding protein 1) (THBP1) (Tumor M2-PK) (Tyrosine-protein kinase PKM2) (EC 2.7.10.2) (p58)	PKM	0.00155372	0.0146536	1.72798	0.789083			P08246	Neutrophil elastase (EC 3.4.21.37) (Bone marrow serine protease) (Elastase-2) (Human leukocyte elastase) (HLE) (Medullasin) (PMN elastase)	ELANE	2.85043e-06	1.06785e-05	39.8619	5.31694
P05556	Integrin beta-1 (Fibronectin receptor subunit beta) (Glycoprotein IIa) (GPIIA) (VLA-4 subunit beta) (CD antigen CD29)	ITGB1	0.00158655	0.0149064	9.20093	3.20178			P61457	Pterin-4-alpha-carbinolamine dehydratase (PHS) (EC 4.2.1.96) (4-alpha-hydroxy-tetrahydropterin dehydratase) (Dimerization cofactor of hepatocyte nuclear factor 1-alpha) (DCoH) (Dimerization cofactor of HNF1) (Phenylalanine hydroxylase-stimulating protein) (Pterin carbinolamine dehydratase) (PCD)	PCBD1	2.85043e-06	1.06785e-05	6.31514	2.65881
P19961	Alpha-amylase 2B (EC 3.2.1.1) (1,4-alpha-D-glucan glucanohydrolase 2B) (Carcinoid alpha-amylase)	AMY2B	0.00159397	0.0149193	1.86683	0.900587			P22392	Nucleoside diphosphate kinase B (NDK B) (NDP kinase B) (EC 2.7.4.6) (C-myc purine-binding transcription factor PUF) (Histidine protein kinase NDKB) (EC 2.7.13.3) (nm23-H2)	NME2	2.85043e-06	1.06785e-05	4.47305	2.16126
P50148	Guanine nucleotide-binding protein G(q) subunit alpha (EC 3.6.5.-) (Guanine nucleotide-binding protein alpha-q)	GNAQ	0.00168136	0.0156509	5.44072	2.4438			Q9NNX6	CD209 antigen (C-type lectin domain family 4 member L) (Dendritic cell-specific ICAM-3-grabbing non-integrin 1) (DC-SIGN) (DC-SIGN1) (CD antigen CD209)	CD209	2.85043e-06	1.06785e-05	3.92286	1.97191
P07451	Carbonic anhydrase 3 (EC 4.2.1.1) (Carbonate dehydratase III) (Carbonic anhydrase III) (CA-III)	CA3	0.0016848	0.0156509	0.0583127	-4.10005			Q9UKZ9	Procollagen C-endopeptidase enhancer 2 (Procollagen COOH-terminal proteinase enhancer 2) (PCPE-2) (Procollagen C-proteinase enhancer 2)	PCOLCE2	2.85043e-06	1.06785e-05	7.70866	2.94648
Q96DA0	Pancreatic adenocarcinoma up-regulated factor (Zymogen granule protein 16 homolog B)	ZG16B	0.0017401	0.0160921	4.79986	2.26299			Q9Y4C0	Neurexin-3 (Neurexin III-alpha) (Neurexin-3-alpha)	NRXN3	2.85043e-06	1.06785e-05	4.93678	2.30357
Q08722	Leukocyte surface antigen CD47 (Antigenic surface determinant protein OA3) (Integrin-associated protein) (IAP) (Protein MER6) (CD antigen CD47)	CD47	0.00174532	0.0160921	6.42059	2.68271			O95460	Matrilin-4	MATN4	2.85043e-06	1.06785e-05	6.97263	2.8017
P62820	Ras-related protein Rab-1A (EC 3.6.5.2) (YPT1-related protein)	RAB1A	0.00176493	0.0162124	3.6673	1.87472			P06681	Complement C2 (C3/C5 convertase) [Cleaved into: Complement C2a; Serine protease complement C2b (EC 3.4.21.43)]	C2	3.35566e-06	1.1863e-05	0.115396	-3.11533
Q8NFJ5	Retinoic acid-induced protein 3 (G-protein coupled receptor family C group 5 member A) (Phorbol ester induced gene 1) (PEIG-1) (Retinoic acid-induced gene 1 protein) (RAIG-1)	GPRC5A	0.00179838	0.0164585	Inf	Inf			Q969P0	Immunoglobulin superfamily member 8 (IgSF8) (CD81 partner 3) (Glu-Trp-Ile EWI motif-containing protein 2) (EWI-2) (Keratinocytes-associated transmembrane protein 4) (KCT-4) (LIR-D1) (Prostaglandin regulatory-like protein) (PGRL) (CD antigen CD316)	IGSF8	3.35566e-06	1.1863e-05	8.0781	3.01402
O95497	Pantetheinase (EC 3.5.1.92) (Pantetheine hydrolase) (Tiff66) (Vascular non-inflammatory molecule 1) (Vanin-1)	VNN1	0.00180733	0.0164794	19.486	4.28437			P22891	Vitamin K-dependent protein Z	PROZ	3.35566e-06	1.1863e-05	15.3261	3.93792
P21281	V-type proton ATPase subunit B, brain isoform (V-ATPase subunit B 2) (Endomembrane proton pump 58 kDa subunit) (HO57) (Vacuolar proton pump subunit B 2)	ATP6V1B2	0.0019408	0.0175705	5.14918	2.36434			P16070	CD44 antigen (CDw44) (Epican) (Extracellular matrix receptor III) (ECMR-III) (GP90 lymphocyte homing/adhesion receptor) (HUTCH-I) (Heparan sulfate proteoglycan) (Hermes antigen) (Hyaluronate receptor) (Phagocytic glycoprotein 1) (PGP-1) (Phagocytic glycoprotein I) (PGP-I) (CD antigen CD44)	CD44	3.35566e-06	1.1863e-05	9.0278	3.17437
Q06830	Peroxiredoxin-1 (EC 1.11.1.24) (Natural killer cell-enhancing factor A) (NKEF-A) (Proliferation-associated gene protein) (PAG) (Thioredoxin peroxidase 2) (Thioredoxin-dependent peroxide reductase 2) (Thioredoxin-dependent peroxiredoxin 1)	PRDX1	0.00194489	0.0175705	1.81384	0.859046			O96033	Molybdopterin synthase sulfur carrier subunit (MOCO1-A) (Molybdenum cofactor synthesis protein 2 small subunit) (Molybdenum cofactor synthesis protein 2A) (MOCS2A) (Molybdopterin-synthase small subunit) (Sulfur carrier protein MOCS2A)	MOCS2	3.35566e-06	1.1863e-05	12.9212	3.69166
P07602	Prosaposin (Proactivator polypeptide) [Cleaved into: Saposin-A (Protein A); Saposin-B-Val; Saposin-B (Cerebroside sulfate activator) (CSAct) (Dispersin) (Sphingolipid activator protein 1) (SAP-1) (Sulfatide/GM1 activator); Saposin-C (A1 activator) (Co-beta-glucosidase) (Glucosylceramidase activator) (Sphingolipid activator protein 2) (SAP-2); Saposin-D (Component C) (Protein C)]	PSAP	0.00194833	0.0175705	1.78372	0.834892			O00115	Deoxyribonuclease-2-alpha (EC 3.1.22.1) (Acid DNase) (Deoxyribonuclease II alpha) (DNase II alpha) (Lysosomal DNase II) (R31240_2)	DNASE2	3.35566e-06	1.1863e-05	3.33199	1.73638
P35558	Phosphoenolpyruvate carboxykinase, cytosolic [GTP] (PEPCK-C) (EC 4.1.1.32) (Serine-protein kinase PCK1) (EC 2.7.11.-)	PCK1	0.00197101	0.0177104	52.4758	5.71358			Q9ULI3	Protein HEG homolog 1	HEG1	3.35566e-06	1.1863e-05	8.77833	3.13395
P13671	Complement component C6	C6	0.00215726	0.0193083	0.426695	-1.22872			O75131	Copine-3 (Copine III)	CPNE3	3.35566e-06	1.1863e-05	5.45669	2.44803
P39059	Collagen alpha-1(XV) chain [Cleaved into: Restin (Endostatin-XV) (Related to endostatin) (Restin-I); Restin-2 (Restin-II); Restin-3 (Restin-III); Restin-4 (Restin-IV)]	COL15A1	0.00216447	0.0193083	1.54452	0.627155			Q01469	Fatty acid-binding protein 5 (Epidermal-type fatty acid-binding protein) (E-FABP) (Fatty acid-binding protein, epidermal) (Psoriasis-associated fatty acid-binding protein homolog) (PA-FABP)	FABP5	3.35566e-06	1.1863e-05	24.6223	4.6219
P17931	Galectin-3 (Gal-3) (35 kDa lectin) (Carbohydrate-binding protein 35) (CBP 35) (Galactose-specific lectin 3) (Galactoside-binding protein) (GALBP) (IgE-binding protein) (L-31) (Laminin-binding protein) (Lectin L-29) (Mac-2 antigen)	LGALS3	0.00221024	0.0196457	3.53428	1.82142			Q9Y624	Junctional adhesion molecule A (JAM-A) (Junctional adhesion molecule 1) (JAM-1) (Platelet F11 receptor) (Platelet adhesion molecule 1) (PAM-1) (CD antigen CD321)	F11R	3.35566e-06	1.1863e-05	4.14093	2.04995
P61158	Actin-related protein 3 (Actin-like protein 3)	ACTR3	0.00229966	0.0203673	4.42187	2.14466			P05154	Plasma serine protease inhibitor (Acrosomal serine protease inhibitor) (Plasminogen activator inhibitor 3) (PAI-3) (PAI3) (Protein C inhibitor) (PCI) (Serpin A5)	SERPINA5	3.35566e-06	1.1863e-05	7.9516	2.99125
P15586	N-acetylglucosamine-6-sulfatase (EC 3.1.6.14) (Glucosamine-6-sulfatase) (G6S)	GNS	0.00232112	0.0204839	3.45928	1.79047			Q9UBD6	Ammonium transporter Rh type C (Rh glycoprotein kidney) (Rhesus blood group family type C glycoprotein) (Rh family type C glycoprotein) (Rh type C glycoprotein) (Tumor-related protein DRC2)	RHCG	3.35566e-06	1.1863e-05	7.32997	2.87381
O14745	Na(+)/H(+) exchange regulatory cofactor NHE-RF1 (NHERF-1) (Ezrin-radixin-moesin-binding phosphoprotein 50) (EBP50) (Regulatory cofactor of Na(+)/H(+) exchanger) (Sodium-hydrogen exchanger regulatory factor 1) (Solute carrier family 9 isoform A3 regulatory factor 1)	SLC9A3R1	0.00238283	0.0209537	1.3655	0.449428			Q8N114	Protein shisa-5 (Putative NF-kappa-B-activating protein 120) (Scotin)	SHISA5	3.35566e-06	1.1863e-05	6.22101	2.63715
Q8TE68	Epidermal growth factor receptor kinase substrate 8-like protein 1 (EPS8-like protein 1) (Epidermal growth factor receptor pathway substrate 8-related protein 1) (EPS8-related protein 1)	EPS8L1	0.00240463	0.0210703	277.271	8.11515			P55285	Cadherin-6 (Kidney cadherin) (K-cadherin)	CDH6	3.35566e-06	1.1863e-05	3.70644	1.89003
P09543	2',3'-cyclic-nucleotide 3'-phosphodiesterase (CNP) (CNPase) (EC 3.1.4.37)	CNP	0.00245751	0.0214576	1.23716	0.307036			P02751	Fibronectin (FN) (Cold-insoluble globulin) (CIG) [Cleaved into: Anastellin; Ugl-Y1; Ugl-Y2; Ugl-Y3]	FN1	3.35566e-06	1.1863e-05	4.66349	2.22141
P15259	Phosphoglycerate mutase 2 (EC 5.4.2.11) (EC 5.4.2.4) (BPG-dependent PGAM 2) (Muscle-specific phosphoglycerate mutase) (Phosphoglycerate mutase isozyme M) (PGAM-M)	PGAM2	0.00250283	0.0217764	3.21326	1.68404			O75223	Gamma-glutamylcyclotransferase (EC 4.3.2.9) (Cytochrome c-releasing factor 21)	GGCT	3.35566e-06	1.1863e-05	6.5951	2.7214
P20711	Aromatic-L-amino-acid decarboxylase (AADC) (EC 4.1.1.28) (DOPA decarboxylase) (DDC)	DDC	0.00253831	0.0220076	2.74825	1.45852			P01857	Immunoglobulin heavy constant gamma 1 (Ig gamma-1 chain C region) (Ig gamma-1 chain C region EU) (Ig gamma-1 chain C region KOL) (Ig gamma-1 chain C region NIE)	IGHG1	3.94616e-06	1.32065e-05	0.0885415	-3.4975
P00746	Complement factor D (EC 3.4.21.46) (Adipsin) (C3 convertase activator) (Properdin factor D)	CFD	0.00257277	0.0222284	0.350259	-1.5135			Q14520	Factor VII-activating protease (FSAP) (EC 3.4.21.-) (FVII activator) (Hepatocyte growth factor activator-like protein) (Hyaluronan-binding protein 2) (Plasma hyaluronan-binding protein) (PHBP) (Plasma hyaluronan-binding serine protease) (PHBSP) [Cleaved into: Factor VII-activating protease 50 kDa N-terminal heavy chain; Factor VII-activating protease 50 kDa N-terminal heavy chain alternate form; …	HABP2	3.94616e-06	1.32065e-05	0.104237	-3.26206
Q14314	Fibroleukin (Fibrinogen-like protein 2) (pT49)	FGL2	0.00272409	0.0233931	5.1668	2.36927			P25311	Zinc-alpha-2-glycoprotein (Zn-alpha-2-GP) (Zn-alpha-2-glycoprotein)	AZGP1	3.94616e-06	1.32065e-05	4.30564	2.10623
P0DUB6	Alpha-amylase 1A (EC 3.2.1.1) (1,4-alpha-D-glucan glucanohydrolase 1) (Salivary alpha-amylase)	AMY1A	0.002762	0.0233931	1.89885	0.925126			P02461	Collagen alpha-1(III) chain	COL3A1	3.94616e-06	1.32065e-05	5.07898	2.34454
P0DTE7	Alpha-amylase 1B (EC 3.2.1.1)	AMY1B	0.002762	0.0233931	1.89885	0.925126			P02788	Lactotransferrin (Lactoferrin) (EC 3.4.21.-) (Growth-inhibiting protein 12) (Talalactoferrin) [Cleaved into: Lactoferricin-H (Lfcin-H); Kaliocin-1; Lactoferroxin-A; Lactoferroxin-B; Lactoferroxin-C]	LTF	3.94616e-06	1.32065e-05	23.5084	4.5551
P0DTE8	Alpha-amylase 1C (EC 3.2.1.1)	AMY1C	0.002762	0.0233931	1.89885	0.925126			P15328	Folate receptor alpha (FR-alpha) (Adult folate-binding protein) (FBP) (Folate receptor 1) (Folate receptor, adult) (KB cells FBP) (Ovarian tumor-associated antigen MOv18)	FOLR1	3.94616e-06	1.32065e-05	9.37099	3.2282
P05452	Tetranectin (TN) (C-type lectin domain family 3 member B) (Plasminogen kringle 4-binding protein)	CLEC3B	0.00276438	0.0233931	Inf	Inf			Q9NPF0	CD320 antigen (8D6 antigen) (FDC-signaling molecule 8D6) (FDC-SM-8D6) (Transcobalamin receptor) (TCblR) (CD antigen CD320)	CD320	3.94616e-06	1.32065e-05	9.67553	3.27434
Q10588	ADP-ribosyl cyclase/cyclic ADP-ribose hydrolase 2 (EC 3.2.2.6) (ADP-ribosyl cyclase 2) (Bone marrow stromal cell antigen 1) (BST-1) (Cyclic ADP-ribose hydrolase 2) (cADPR hydrolase 2) (CD antigen CD157)	BST1	0.00276438	0.0233931	Inf	Inf			P31025	Lipocalin-1 (Tear lipocalin) (Tlc) (Tear prealbumin) (TP) (von Ebner gland protein) (VEG protein)	LCN1	3.94616e-06	1.32065e-05	4.46946	2.1601
P52565	Rho GDP-dissociation inhibitor 1 (Rho GDI 1) (Rho-GDI alpha)	ARHGDIA	0.00286389	0.0241097	1.36589	0.449846			P35754	Glutaredoxin-1 (Thioltransferase-1) (TTase-1)	GLRX	3.94616e-06	1.32065e-05	3.52623	1.81813
P68371	Tubulin beta-4B chain (Tubulin beta-2 chain) (Tubulin beta-2C chain)	TUBB4B	0.00286858	0.0241097	2.02804	1.02008			P07686	Beta-hexosaminidase subunit beta (EC 3.2.1.52) (Beta-N-acetylhexosaminidase subunit beta) (Hexosaminidase subunit B) (Cervical cancer proto-oncogene 7 protein) (HCC-7) (N-acetyl-beta-glucosaminidase subunit beta) [Cleaved into: Beta-hexosaminidase subunit beta chain B; Beta-hexosaminidase subunit beta chain A]	HEXB	3.94616e-06	1.32065e-05	3.52728	1.81855
Q9H8L6	Multimerin-2 (EMILIN-3) (Elastin microfibril interface located protein 3) (Elastin microfibril interfacer 3) (EndoGlyx-1 p125/p140 subunit)	MMRN2	0.00288167	0.0241377	8.13206	3.02362			P55287	Cadherin-11 (OSF-4) (Osteoblast cadherin) (OB-cadherin)	CDH11	3.94616e-06	1.32065e-05	6.20586	2.63363
P15309	Prostatic acid phosphatase (PAP) (EC 3.1.3.2) (5'-nucleotidase) (5'-NT) (EC 3.1.3.5) (Acid phosphatase 3) (Ecto-5'-nucleotidase) (Protein tyrosine phosphatase ACP3) (EC 3.1.3.48) (Thiamine monophosphatase) (TMPase) [Cleaved into: PAPf39]	ACPP	0.00290262	0.024231	0.98564	-0.0208679			O15197	Ephrin type-B receptor 6 (HEP) (Tyrosine-protein kinase-defective receptor EPH-6)	EPHB6	3.94616e-06	1.32065e-05	3.54563	1.82604
P04075	Fructose-bisphosphate aldolase A (EC 4.1.2.13) (Lung cancer antigen NY-LU-1) (Muscle-type aldolase)	ALDOA	0.00293656	0.0244318	1.69775	0.763628			Q8TCZ2	CD99 antigen-like protein 2 (MIC2-like protein 1) (CD antigen CD99)	CD99L2	3.94616e-06	1.32065e-05	6.37076	2.67147
P54793	Arylsulfatase F (ASF) (EC 3.1.6.1)	ARSF	0.00302398	0.0250747	1.71918	0.781717			P01042	Kininogen-1 (Alpha-2-thiol proteinase inhibitor) (Fitzgerald factor) (High molecular weight kininogen) (HMWK) (Williams-Fitzgerald-Flaujeac factor) [Cleaved into: Kininogen-1 heavy chain; T-kinin (Ile-Ser-Bradykinin); Bradykinin (Kallidin I); Lysyl-bradykinin (Kallidin II); Kininogen-1 light chain; Low molecular weight growth-promoting factor]	KNG1	3.94616e-06	1.32065e-05	6.8313	2.77216
Q15286	Ras-related protein Rab-35 (GTP-binding protein RAY) (Ras-related protein Rab-1C)	RAB35	0.00308403	0.0254871	3.99078	1.99667			P04264	Keratin, type II cytoskeletal 1 (67 kDa cytokeratin) (Cytokeratin-1) (CK-1) (Hair alpha protein) (Keratin-1) (K1) (Type-II keratin Kb1)	KRT1	3.94616e-06	1.32065e-05	3.65384	1.86941
P20774	Mimecan (Osteoglycin) (Osteoinductive factor) (OIF)	OGN	0.00309714	0.0255101	0.25287	-1.98353			O00187	Mannan-binding lectin serine protease 2 (EC 3.4.21.104) (MBL-associated serine protease 2) (Mannose-binding protein-associated serine protease 2) (MASP-2) [Cleaved into: Mannan-binding lectin serine protease 2 A chain; Mannan-binding lectin serine protease 2 B chain]	MASP2	3.94616e-06	1.32065e-05	8.34665	3.0612
Q06033	Inter-alpha-trypsin inhibitor heavy chain H3 (ITI heavy chain H3) (ITI-HC3) (Inter-alpha-inhibitor heavy chain 3) (Serum-derived hyaluronan-associated protein) (SHAP)	ITIH3	0.00320294	0.0262939	0.00470051	-7.73297			P00751	Complement factor B (EC 3.4.21.47) (C3/C5 convertase) (Glycine-rich beta glycoprotein) (GBG) (PBF2) (Properdin factor B) [Cleaved into: Complement factor B Ba (Ba); Complement factor B Bb (Bb)]	CFB	4.63555e-06	1.48693e-05	0.121479	-3.04122
P42685	Tyrosine-protein kinase FRK (EC 2.7.10.2) (FYN-related kinase) (Nuclear tyrosine protein kinase RAK) (Protein-tyrosine kinase 5)	FRK	0.00336562	0.0275379	39.1103	5.28948			P02652	Apolipoprotein A-II (Apo-AII) (ApoA-II) (Apolipoprotein A2) [Cleaved into: Proapolipoprotein A-II (ProapoA-II); Truncated apolipoprotein A-II (Apolipoprotein A-II(1-76))]	APOA2	4.63555e-06	1.48693e-05	0.0693485	-3.84999
Q01546	Keratin, type II cytoskeletal 2 oral (Cytokeratin-2P) (CK-2P) (K2P) (Keratin-76) (K76) (Type-II keratin Kb9)	KRT76	0.00340727	0.0277844	3.28634	1.71648			P13646	Keratin, type I cytoskeletal 13 (Cytokeratin-13) (CK-13) (Keratin-13) (K13)	KRT13	4.63555e-06	1.48693e-05	36.4323	5.18714
Q14393	Growth arrest-specific protein 6 (GAS-6) (AXL receptor tyrosine kinase ligand)	GAS6	0.00341823	0.0277844	6.7222	2.74893			P31944	Caspase-14 (CASP-14) (EC 3.4.22.-) [Cleaved into: Caspase-14 subunit p17, mature form; Caspase-14 subunit p10, mature form; Caspase-14 subunit p20, intermediate form; Caspase-14 subunit p8, intermediate form]	CASP14	4.63555e-06	1.48693e-05	5.08289	2.34565
P00918	Carbonic anhydrase 2 (EC 4.2.1.1) (Carbonate dehydratase II) (Carbonic anhydrase C) (CAC) (Carbonic anhydrase II) (CA-II) (Cyanamide hydratase CA2) (EC 4.2.1.69)	CA2	0.00345889	0.0279413	1.93742	0.95414			P04083	Annexin A1 (Annexin I) (Annexin-1) (Calpactin II) (Calpactin-2) (Chromobindin-9) (Lipocortin I) (Phospholipase A2 inhibitory protein) (p35) [Cleaved into: Annexin Ac2-26]	ANXA1	4.63555e-06	1.48693e-05	31.9586	4.99813
P11277	Spectrin beta chain, erythrocytic (Beta-I spectrin)	SPTB	0.00346015	0.0279413	0.521057	-0.940488			P35663	Cylicin-1 (Cylicin I) (Multiple-band polypeptide I)	CYLC1	4.63555e-06	1.48693e-05	0.378361	-1.40216
P61106	Ras-related protein Rab-14 (EC 3.6.5.2)	RAB14	0.00359926	0.0289699	2.71064	1.43863			Q66K79	Carboxypeptidase Z (CPZ) (EC 3.4.17.-)	CPZ	4.63555e-06	1.48693e-05	4.66293	2.22124
P04746	Pancreatic alpha-amylase (PA) (EC 3.2.1.1) (1,4-alpha-D-glucan glucanohydrolase)	AMY2A	0.00364037	0.0292057	1.39125	0.476378			Q1EHB4	Sodium-coupled monocarboxylate transporter 2 (Electroneutral sodium monocarboxylate cotransporter) (Low-affinity sodium-lactate cotransporter) (Solute carrier family 5 member 12)	SLC5A12	4.63555e-06	1.48693e-05	4.46125	2.15745
Q9UHG3	Prenylcysteine oxidase 1 (EC 1.8.3.5) (Prenylcysteine lyase)	PCYOX1	0.00365756	0.0292487	4.04274	2.01533			O75351	Vacuolar protein sorting-associated protein 4B (EC 3.6.4.6) (Cell migration-inducing gene 1 protein) (Suppressor of K(+) transport growth defect 1) (Protein SKD1)	VPS4B	4.63555e-06	1.48693e-05	5.62082	2.49078
Q02985	Complement factor H-related protein 3 (FHR-3) (DOWN16) (H factor-like protein 3)	CFHR3	0.00376941	0.0299492	0	-Inf			P06396	Gelsolin (AGEL) (Actin-depolymerizing factor) (ADF) (Brevin)	GSN	4.63555e-06	1.48693e-05	2.74093	1.45466
Q9Y279	V-set and immunoglobulin domain-containing protein 4 (Protein Z39Ig)	VSIG4	0.00376941	0.0299492	0	-Inf			P41181	Aquaporin-2 (AQP-2) (ADH water channel) (Aquaporin-CD) (AQP-CD) (Collecting duct water channel protein) (WCH-CD) (Water channel protein for renal collecting duct)	AQP2	4.63555e-06	1.48693e-05	10.4432	3.3845
P06744	Glucose-6-phosphate isomerase (GPI) (EC 5.3.1.9) (Autocrine motility factor) (AMF) (Neuroleukin) (NLK) (Phosphoglucose isomerase) (PGI) (Phosphohexose isomerase) (PHI) (Sperm antigen 36) (SA-36)	GPI	0.00393083	0.0310391	1.54284	0.625586			Q9Y6Q6	Tumor necrosis factor receptor superfamily member 11A (Osteoclast differentiation factor receptor) (ODFR) (Receptor activator of NF-KB) (CD antigen CD265)	TNFRSF11A	4.63555e-06	1.48693e-05	5.89094	2.5585
P63104	14-3-3 protein zeta/delta (Protein kinase C inhibitor protein 1) (KCIP-1)	YWHAZ	0.0039317	0.0310391	3.55611	1.8303			A0A0B4J1X5	Immunoglobulin heavy variable 3-74	IGHV3-74	4.63555e-06	1.48693e-05	0.0803976	-3.6367
P12035	Keratin, type II cytoskeletal 3 (65 kDa cytokeratin) (Cytokeratin-3) (CK-3) (Keratin-3) (K3) (Type-II keratin Kb3)	KRT3	0.00400295	0.0315009	3.31704	1.7299			P00441	Superoxide dismutase [Cu-Zn] (EC 1.15.1.1) (Superoxide dismutase 1) (hSod1)	SOD1	5.43947e-06	1.70132e-05	3.17142	1.66513
Q96KP4	Cytosolic non-specific dipeptidase (EC 3.4.13.18) (CNDP dipeptidase 2) (Glutamate carboxypeptidase-like protein 1) (Peptidase A) (Threonyl dipeptidase)	CNDP2	0.00401926	0.0315288	1.75454	0.811096			P43652	Afamin (Alpha-albumin) (Alpha-Alb)	AFM	5.43947e-06	1.70132e-05	0.29647	-1.75404
Q13268	Dehydrogenase/reductase SDR family member 2, mitochondrial (EC 1.1.1.-) (Dicarbonyl reductase HEP27) (Protein D) (Short chain dehydrogenase/reductase family 25C member 1) (Protein SDR25C1)	DHRS2	0.00409129	0.0319924	5.67683	2.50508			P16444	Dipeptidase 1 (EC 3.4.13.19) (Beta-lactamase) (EC 3.5.2.6) (Dehydropeptidase-I) (Microsomal dipeptidase) (Renal dipeptidase) (hRDP)	DPEP1	5.43947e-06	1.70132e-05	5.02086	2.32794
P54219	Chromaffin granule amine transporter (Solute carrier family 18 member 1) (Vesicular amine transporter 1) (VAT1)	VAT1	0.00416577	0.0323594	3.83484	1.93917			Q969Z4	Tumor necrosis factor receptor superfamily member 19L (Receptor expressed in lymphoid tissues)	RELT	5.43947e-06	1.70132e-05	5.18993	2.37571
Q13508	Ecto-ADP-ribosyltransferase 3 (EC 2.4.2.31) (ADP-ribosyltransferase C2 and C3 toxin-like 3) (ARTC3) (Mono(ADP-ribosyl)transferase 3) (NAD(P)(+)--arginine ADP-ribosyltransferase 3)	ART3	0.00417132	0.0323594	0.0950085	-3.3958			P19013	Keratin, type II cytoskeletal 4 (Cytokeratin-4) (CK-4) (Keratin-4) (K4) (Type-II keratin Kb4)	KRT4	5.43947e-06	1.70132e-05	22.776	4.50944
Q3ZCM7	Tubulin beta-8 chain (Tubulin beta 8 class VIII)	TUBB8	0.00417752	0.0323594	2.36077	1.23926			Q9NY25	C-type lectin domain family 5 member A (C-type lectin superfamily member 5) (Myeloid DAP12-associating lectin 1) (MDL-1)	CLEC5A	5.43947e-06	1.70132e-05	3.5102	1.81155
Q71RC9	Small integral membrane protein 5	SMIM5	0.00422674	0.0326384	Inf	Inf			Q8NFT8	Delta and Notch-like epidermal growth factor-related receptor	DNER	5.43947e-06	1.70132e-05	4.21395	2.07517
P18085	ADP-ribosylation factor 4	ARF4	0.00436417	0.0335946	2.37641	1.24879			P07355	Annexin A2 (Annexin II) (Annexin-2) (Calpactin I heavy chain) (Calpactin-1 heavy chain) (Chromobindin-8) (Lipocortin II) (Placental anticoagulant protein IV) (PAP-IV) (Protein I) (p36)	ANXA2	5.43947e-06	1.70132e-05	9.93166	3.31204
Q9UQB8	BAR/IMD domain-containing adapter protein 2 (Brain-specific angiogenesis inhibitor 1-associated protein 2) (BAI-associated protein 2) (BAI1-associated protein 2) (Protein BAP2) (Fas ligand-associated factor 3) (FLAF3) (Insulin receptor substrate p53/p58) (IRS-58) (IRSp53/58) (Insulin receptor substrate protein of 53 kDa) (IRSp53) (Insulin receptor substrate p53)	BAIAP2	0.00446411	0.0342572	9.52051	3.25104			P01019	Angiotensinogen (Serpin A8) [Cleaved into: Angiotensin-1 (Angiotensin 1-10) (Angiotensin I) (Ang I); Angiotensin-2 (Angiotensin 1-8) (Angiotensin II) (Ang II); Angiotensin-3 (Angiotensin 2-8) (Angiotensin III) (Ang III) (Des-Asp[1]-angiotensin II); Angiotensin-4 (Angiotensin 3-8) (Angiotensin IV) (Ang IV); Angiotensin 1-9; Angiotensin 1-7; Angiotensin 1-5; Angiotensin 1-4]	AGT	6.37591e-06	1.91659e-05	0.157136	-2.66991
P06576	ATP synthase subunit beta, mitochondrial (EC 7.1.2.2) (ATP synthase F1 subunit beta)	ATP5B	0.00457818	0.0350238	1.56317	0.644474			P81605	Dermcidin (EC 3.4.-.-) (Preproteolysin) [Cleaved into: Survival-promoting peptide; DCD-1]	DCD	6.37591e-06	1.91659e-05	2.95342	1.56239
P18669	Phosphoglycerate mutase 1 (EC 5.4.2.11) (EC 5.4.2.4) (BPG-dependent PGAM 1) (Phosphoglycerate mutase isozyme B) (PGAM-B)	PGAM1	0.00464478	0.0353673	1.26877	0.343432			P00450	Ceruloplasmin (Cuproxidase ceruloplasmin) (EC 1.16.3.4) (Ferroxidase ceruloplasmin) (EC 1.16.3.1) (Glutathione peroxidase ceruloplasmin) (EC 1.11.1.9) (Glutathione-dependent peroxiredoxin ceruloplasmin) (EC 1.11.1.27)	CP	6.37591e-06	1.91659e-05	0.23413	-2.09462
P31150	Rab GDP dissociation inhibitor alpha (Rab GDI alpha) (Guanosine diphosphate dissociation inhibitor 1) (GDI-1) (Oligophrenin-2) (Protein XAP-4)	GDI1	0.00465171	0.0353673	4.13566	2.04812			P48745	CCN family member 3 (Cellular communication network factor 3) (Insulin-like growth factor-binding protein 9) (IBP-9) (IGF-binding protein 9) (IGFBP-9) (Nephro blastoma-overexpressed gene protein homolog) (Protein NOV homolog) (NovH)	CCN3	6.37591e-06	1.91659e-05	7.13619	2.83515
P61626	Lysozyme C (EC 3.2.1.17) (1,4-beta-N-acetylmuramidase C)	LYZ	0.00473733	0.0359078	0.142261	-2.81338			Q9BXP8	Pappalysin-2 (EC 3.4.24.-) (Pregnancy-associated plasma protein A2) (PAPP-A2) (Pregnancy-associated plasma protein E1) (PAPP-E)	PAPPA2	6.37591e-06	1.91659e-05	3.83609	1.93964
Q71U36	Tubulin alpha-1A chain (EC 3.6.5.-) (Alpha-tubulin 3) (Tubulin B-alpha-1) (Tubulin alpha-3 chain) [Cleaved into: Detyrosinated tubulin alpha-1A chain]	TUBA1A	0.00527126	0.0398326	2.03365	1.02407			Q08174	Protocadherin-1 (Cadherin-like protein 1) (Protocadherin-42) (PC42)	PCDH1	6.37591e-06	1.91659e-05	5.45358	2.4472
P05109	Protein S100-A8 (Calgranulin-A) (Calprotectin L1L subunit) (Cystic fibrosis antigen) (CFAG) (Leukocyte L1 complex light chain) (Migration inhibitory factor-related protein 8) (MRP-8) (p8) (S100 calcium-binding protein A8) (Urinary stone protein band A)	S100A8	0.00531199	0.040018	10.1974	3.35013			P23284	Peptidyl-prolyl cis-trans isomerase B (PPIase B) (EC 5.2.1.8) (CYP-S1) (Cyclophilin B) (Rotamase B) (S-cyclophilin) (SCYLP)	PPIB	6.37591e-06	1.91659e-05	5.11842	2.3557
P12814	Alpha-actinin-1 (Alpha-actinin cytoskeletal isoform) (F-actin cross-linking protein) (Non-muscle alpha-actinin-1)	ACTN1	0.0053388	0.0400978	2.17141	1.11863			P84077	ADP-ribosylation factor 1 (EC 3.6.5.2)	ARF1	6.37591e-06	1.91659e-05	3.33388	1.7372
P02766	Transthyretin (ATTR) (Prealbumin) (TBPA)	TTR	0.00545698	0.0407602	0.480083	-1.05865			Q15274	Nicotinate-nucleotide pyrophosphorylase [carboxylating] (EC 2.4.2.19) (Quinolinate phosphoribosyltransferase [decarboxylating]) (QAPRTase) (QPRTase)	QPRT	6.37591e-06	1.91659e-05	3.01421	1.59178
P17900	Ganglioside GM2 activator (Cerebroside sulfate activator protein) (GM2-AP) (Sphingolipid activator protein 3) (SAP-3) [Cleaved into: Ganglioside GM2 activator isoform short]	GM2A	0.00545999	0.0407602	4.76533	2.25257			P40121	Macrophage-capping protein (Actin regulatory protein CAP-G)	CAPG	6.37591e-06	1.91659e-05	3.17306	1.66588
P08236	Beta-glucuronidase (EC 3.2.1.31) (Beta-G1)	GUSB	0.00560248	0.041698	4.79835	2.26254			Q13228	Methanethiol oxidase (MTO) (EC 1.8.3.4) (56 kDa selenium-binding protein) (SBP56) (SP56) (Selenium-binding protein 1)	SELENBP1	6.37591e-06	1.91659e-05	2.82765	1.4996
O75594	Peptidoglycan recognition protein 1 (Peptidoglycan recognition protein short) (PGRP-S)	PGLYRP1	0.00576489	0.0427779	1.05691	0.0798586			O75340	Programmed cell death protein 6 (Apoptosis-linked gene 2 protein homolog) (ALG-2)	PDCD6	6.37591e-06	1.91659e-05	3.59437	1.84574
P50395	Rab GDP dissociation inhibitor beta (Rab GDI beta) (Guanosine diphosphate dissociation inhibitor 2) (GDI-2)	GDI2	0.00589137	0.0434833	2.18032	1.12454			P35613	Basigin (5F7) (Collagenase stimulatory factor) (Extracellular matrix metalloproteinase inducer) (EMMPRIN) (Hepatoma-associated antigen) (HAb18G) (Leukocyte activation antigen M6) (OK blood group antigen) (Tumor cell-derived collagenase stimulatory factor) (TCSF) (CD antigen CD147)	BSG	6.37591e-06	1.91659e-05	4.32806	2.11372
P45880	Voltage-dependent anion-selective channel protein 2 (VDAC-2) (hVDAC2) (Outer mitochondrial membrane protein porin 2)	VDAC2	0.00589515	0.0434833	1.97832	0.984278			P02654	Apolipoprotein C-I (Apo-CI) (ApoC-I) (Apolipoprotein C1) [Cleaved into: Truncated apolipoprotein C-I]	APOC1	7.46547e-06	2.17888e-05	0.215854	-2.21187
P21266	Glutathione S-transferase Mu 3 (EC 2.5.1.18) (GST class-mu 3) (GSTM3-3) (hGSTM3-3)	GSTM3	0.00617455	0.0454087	2.80323	1.48709			Q07075	Glutamyl aminopeptidase (EAP) (EC 3.4.11.7) (Aminopeptidase A) (AP-A) (Differentiation antigen gp160) (CD antigen CD249)	ENPEP	7.46547e-06	2.17888e-05	6.6798	2.73981
Q12929	Epidermal growth factor receptor kinase substrate 8	EPS8	0.00628263	0.0460397	22.5853	4.49731			Q86VB7	Scavenger receptor cysteine-rich type 1 protein M130 (Hemoglobin scavenger receptor) (CD antigen CD163) [Cleaved into: Soluble CD163 (sCD163)]	CD163	7.46547e-06	2.17888e-05	2.94442	1.55798
P04080	Cystatin-B (CPI-B) (Liver thiol proteinase inhibitor) (Stefin-B)	CST6	0.00629761	0.0460397	0.154962	-2.69001			P04075	Fructose-bisphosphate aldolase A (EC 4.1.2.13) (Lung cancer antigen NY-LU-1) (Muscle-type aldolase)	ALDOA	7.46547e-06	2.17888e-05	5.32826	2.41366
P04196	Histidine-rich glycoprotein (Histidine-proline-rich glycoprotein) (HPRG)	HRG	0.00636933	0.0464266	0.294314	-1.76457			P11047	Laminin subunit gamma-1 (Laminin B2 chain) (Laminin-1 subunit gamma) (Laminin-10 subunit gamma) (Laminin-11 subunit gamma) (Laminin-2 subunit gamma) (Laminin-3 subunit gamma) (Laminin-4 subunit gamma) (Laminin-6 subunit gamma) (Laminin-7 subunit gamma) (Laminin-8 subunit gamma) (Laminin-9 subunit gamma) (S-laminin subunit gamma) (S-LAM gamma)	LAMC1	7.46547e-06	2.17888e-05	4.471	2.1606
P05141	ADP/ATP translocase 2 (ADP,ATP carrier protein 2) (ADP,ATP carrier protein, fibroblast isoform) (Adenine nucleotide translocator 2) (ANT 2) (Solute carrier family 25 member 5) [Cleaved into: ADP/ATP translocase 2, N-terminally processed]	SLC25A5	0.00653026	0.0474596	1.57705	0.657228			Q08722	Leukocyte surface antigen CD47 (Antigenic surface determinant protein OA3) (Integrin-associated protein) (IAP) (Protein MER6) (CD antigen CD47)	CD47	7.46547e-06	2.17888e-05	5.30731	2.40798
Q96DG6	Carboxymethylenebutenolidase homolog (EC 3.1.-.-)	CMBL	0.00658114	0.0476892	1.32339	0.404241			O43895	Xaa-Pro aminopeptidase 2 (EC 3.4.11.9) (Aminoacylproline aminopeptidase) (Membrane-bound aminopeptidase P) (Membrane-bound APP) (Membrane-bound AmP) (mAmP) (X-Pro aminopeptidase 2)	XPNPEP2	7.46547e-06	2.17888e-05	3.31326	1.72825
P01023	Alpha-2-macroglobulin (Alpha-2-M) (C3 and PZP-like alpha-2-macroglobulin domain-containing protein 5)	A2M	0.00661838	0.0478188	0.370181	-1.4337			Q9UBG3	Cornulin (53 kDa putative calcium-binding protein) (53 kDa squamous epithelial-induced stress protein) (58 kDa heat shock protein) (Squamous epithelial heat shock protein 53) (Tumor-related protein)	CRNN	7.46547e-06	2.17888e-05	23.6934	4.56641
Q13277	Syntaxin-3	STX3	0.00676521	0.0487371	31.7012	4.98647			O60635	Tetraspanin-1 (Tspan-1) (Tetraspan NET-1) (Tetraspanin TM4-C)	TSPAN1	7.46547e-06	2.17888e-05	8.2664	3.04726
P22891	Vitamin K-dependent protein Z	PROZ	0.00701236	0.0502661	1.96079	0.971435			P12429	Annexin A3 (35-alpha calcimedin) (Annexin III) (Annexin-3) (Inositol 1,2-cyclic phosphate 2-phosphohydrolase) (Lipocortin III) (Placental anticoagulant protein III) (PAP-III)	ANXA3	7.46547e-06	2.17888e-05	14.4995	3.85793
P11766	Alcohol dehydrogenase class-3 (EC 1.1.1.1) (Alcohol dehydrogenase 5) (Alcohol dehydrogenase class chi chain) (Alcohol dehydrogenase class-III) (Glutathione-dependent formaldehyde dehydrogenase) (FALDH) (FDH) (GSH-FDH) (EC 1.1.1.-) (S-(hydroxymethyl)glutathione dehydrogenase) (EC 1.1.1.284)	ADH5	0.00701813	0.0502661	56.0554	5.80878			P01130	Low-density lipoprotein receptor (LDL receptor)	LDLR	8.73177e-06	2.47647e-05	18.7245	4.22686
P00367	Glutamate dehydrogenase 1, mitochondrial (GDH 1) (EC 1.4.1.3)	GLUD1	0.00713482	0.0509542	2.59558	1.37605			Q9ULV1	Frizzled-4 (Fz-4) (hFz4) (FzE4) (CD antigen CD344)	FZD4	8.73177e-06	2.47647e-05	9.97775	3.31871
P60981	Destrin (Actin-depolymerizing factor) (ADF)	DSTN	0.00745144	0.0529095	10.4293	3.38257			Q02747	Guanylin (Guanylate cyclase activator 2A) (Guanylate cyclase-activating protein 1) (Guanylate cyclase-activating protein I) (GCAP-I) [Cleaved into: HMW-guanylin; Guanylin]	GUCA2A	8.73177e-06	2.47647e-05	5.77968	2.53099
P08246	Neutrophil elastase (EC 3.4.21.37) (Bone marrow serine protease) (Elastase-2) (Human leukocyte elastase) (HLE) (Medullasin) (PMN elastase)	ELANE	0.00745144	0.0529095	1.45497	0.540987			P04003	C4b-binding protein alpha chain (C4bp) (Proline-rich protein) (PRP)	C4BPA	8.73177e-06	2.47647e-05	0.226984	-2.13934
P09467	Fructose-1,6-bisphosphatase 1 (FBPase 1) (EC 3.1.3.11) (D-fructose-1,6-bisphosphate 1-phosphohydrolase 1) (Liver FBPase)	FBP1	0.00750294	0.0531225	2.06464	1.04589			O76076	CCN family member 5 (Connective tissue growth factor-like protein) (CTGF-L) (Connective tissue growth factor-related protein 58) (WNT1-inducible-signaling pathway protein 2) (WISP-2)	CCN5	8.73177e-06	2.47647e-05	7.14004	2.83593
P68363	Tubulin alpha-1B chain (EC 3.6.5.-) (Alpha-tubulin ubiquitous) (Tubulin K-alpha-1) (Tubulin alpha-ubiquitous chain) [Cleaved into: Detyrosinated tubulin alpha-1B chain]	TUBA1B	0.00758589	0.0534999	2.00522	1.00376			Q9NQS3	Nectin-3 (CDw113) (Nectin cell adhesion molecule 3) (Poliovirus receptor-related protein 3) (CD antigen CD113)	NECTIN3	8.73177e-06	2.47647e-05	6.51138	2.70296
O75936	Gamma-butyrobetaine dioxygenase (EC 1.14.11.1) (Gamma-butyrobetaine hydroxylase) (Gamma-BBH) (Gamma-butyrobetaine,2-oxoglutarate dioxygenase)	BBOX1	0.00762119	0.0534999	1.2076	0.272138			Q13508	Ecto-ADP-ribosyltransferase 3 (EC 2.4.2.31) (ADP-ribosyltransferase C2 and C3 toxin-like 3) (ARTC3) (Mono(ADP-ribosyl)transferase 3) (NAD(P)(+)--arginine ADP-ribosyltransferase 3)	ART3	8.73177e-06	2.47647e-05	4.05174	2.01854
Q07837	Amino acid transporter heavy chain SLC3A1 (D2h) (Neutral and basic amino acid transport protein) (NBAT) (Solute carrier family 3 member 1) (b(0,+)-type amino acid transporter-related heavy chain) (rBAT)	SLC3A1	0.00762119	0.0534999	4.50014	2.16997			Q9C0H2	Protein tweety homolog 3 (hTTY3) (Volume-regulated anion channel subunit TTYH3)	TTYH3	8.73177e-06	2.47647e-05	3.66017	1.87191
Q93050	V-type proton ATPase 116 kDa subunit a 1 (V-ATPase 116 kDa subunit a 1) (Clathrin-coated vesicle/synaptic vesicle proton pump 116 kDa subunit) (Vacuolar adenosine triphosphatase subunit Ac116) (Vacuolar proton pump subunit 1) (Vacuolar proton translocating ATPase 116 kDa subunit a isoform 1)	ATP6V0A1	0.00766023	0.0536216	5.59622	2.48445			Q9Y2E5	Epididymis-specific alpha-mannosidase (EC 3.2.1.24) (Alpha-1,6-mannosidase) (Mannosidase alpha class 2B member 2)	MAN2B2	8.73177e-06	2.47647e-05	3.49021	1.80331
P61006	Ras-related protein Rab-8A (EC 3.6.5.2) (Oncogene c-mel)	RAB8A	0.00775417	0.0541258	1.44802	0.534085			O00322	Uroplakin-1a (UP1a) (Tetraspanin-21) (Tspan-21) (Uroplakin Ia) (UPIa) (UPKa)	UPK1A	8.73177e-06	2.47647e-05	5.0731	2.34287
Q7Z4W1	L-xylulose reductase (XR) (EC 1.1.1.10) (Carbonyl reductase II) (Dicarbonyl/L-xylulose reductase) (Kidney dicarbonyl reductase) (kiDCR) (Short chain dehydrogenase/reductase family 20C member 1) (Sperm surface protein P34H)	DCXR	0.00783442	0.054532	2.4721	1.30574			P08174	Complement decay-accelerating factor (CD antigen CD55)	CD55	1.02018e-05	2.73867e-05	23.4492	4.55147
P16157	Ankyrin-1 (ANK-1) (Ankyrin-R) (Erythrocyte ankyrin)	ANK1	0.00786837	0.0546102	0.535948	-0.899836			Q14508	WAP four-disulfide core domain protein 2 (Epididymal secretory protein E4) (Major epididymis-specific protein E4) (Putative protease inhibitor WAP5)	WFDC2	1.02018e-05	2.73867e-05	40.9724	5.35658
P26006	Integrin alpha-3 (CD49 antigen-like family member C) (FRP-2) (Galactoprotein B3) (GAPB3) (VLA-3 subunit alpha) (CD antigen CD49c) [Cleaved into: Integrin alpha-3 heavy chain; Integrin alpha-3 light chain]	ITGA3	0.00788986	0.0546102	10.1066	3.33722			P02760	Protein AMBP (Protein HC) [Cleaved into: Alpha-1-microglobulin (EC 1.6.2.-) (Alpha-1 microglycoprotein) (Complex-forming glycoprotein heterogeneous in charge); Inter-alpha-trypsin inhibitor light chain (ITI-LC) (Bikunin) (EDC1) (HI-30) (Uronic-acid-rich protein); Trypstatin]	AMBP	1.02018e-05	2.73867e-05	8.33064	3.05843
Q9NZN3	EH domain-containing protein 3 (PAST homolog 3)	EHD3	0.00794749	0.0547027	7.99584	2.99925			Q03403	Trefoil factor 2 (Spasmolysin) (Spasmolytic polypeptide) (SP)	TFF2	1.02018e-05	2.73867e-05	43.7965	5.45274
P61020	Ras-related protein Rab-5B (EC 3.6.5.2)	RAB5B	0.00794749	0.0547027	5.28043	2.40065			P04155	Trefoil factor 1 (Breast cancer estrogen-inducible protein) (PNR-2) (Polypeptide P1.A) (hP1.A) (Protein pS2)	TFF1	1.02018e-05	2.73867e-05	12.0954	3.59638
P68366	Tubulin alpha-4A chain (EC 3.6.5.-) (Alpha-tubulin 1) (Testis-specific alpha-tubulin) (Tubulin H2-alpha) (Tubulin alpha-1 chain)	TUBA4A	0.00805181	0.0552548	2.34925	1.2322			P28799	Progranulin (PGRN) (Acrogranin) (Epithelin precursor) (Glycoprotein of 88 Kda) (GP88) (Glycoprotein 88) (Granulin precursor) (PC cell-derived growth factor) (PCDGF) (Proepithelin) (PEPI) [Cleaved into: Paragranulin; Granulin-1 (Granulin G); Granulin-2 (Granulin F); Granulin-3 (Epithelin-2) (Granulin B); Granulin-4 (Epithelin-1) (Granulin A); Granulin-5 (Granulin C); Granulin-6 (Granulin D); Granu…	GRN	1.02018e-05	2.73867e-05	70.7636	6.14494
P00749	Urokinase-type plasminogen activator (U-plasminogen activator) (uPA) (EC 3.4.21.73) [Cleaved into: Urokinase-type plasminogen activator long chain A; Urokinase-type plasminogen activator short chain A; Urokinase-type plasminogen activator chain B]	PLAU	0.00808911	0.0552548	2.21343	1.14629			Q9NQ36	Signal peptide, CUB and EGF-like domain-containing protein 2 (Protein CEGP1) (Scube/You)	SCUBE2	1.02018e-05	2.73867e-05	10.408	3.37963
Q9UM54	Unconventional myosin-VI (Unconventional myosin-6)	MYO6	0.00809479	0.0552548	7.24553	2.85709			P01615	Immunoglobulin kappa variable 2D-28 (Ig kappa chain V-II region FR) (Ig kappa chain V-II region GM607) (Ig kappa chain V-II region MIL) (Ig kappa chain V-II region TEW)	IGKV2D-28	1.02018e-05	2.73867e-05	3.46927	1.79463
O43681	ATPase GET3 (EC 3.6.-.-) (Arsenical pump-driving ATPase) (Arsenite-stimulated ATPase) (Guided entry of tail-anchored proteins factor 3, ATPase) (Transmembrane domain recognition complex 40 kDa ATPase subunit) (hARSA-I) (hASNA-I)	ARSA	0.00860922	0.0586043	2.92634	1.5491			Q14767	Latent-transforming growth factor beta-binding protein 2 (LTBP-2)	LTBP2	1.02018e-05	2.73867e-05	6.93783	2.79449
Q9Y646	Carboxypeptidase Q (EC 3.4.17.-) (Lysosomal dipeptidase) (Plasma glutamate carboxypeptidase)	CPQ	0.0089039	0.0603223	5.50268	2.46013			P39059	Collagen alpha-1(XV) chain [Cleaved into: Restin (Endostatin-XV) (Related to endostatin) (Restin-I); Restin-2 (Restin-II); Restin-3 (Restin-III); Restin-4 (Restin-IV)]	COL15A1	1.02018e-05	2.73867e-05	9.58699	3.26108
Q9UHL4	Dipeptidyl peptidase 2 (EC 3.4.14.2) (Dipeptidyl aminopeptidase II) (Dipeptidyl peptidase 7) (Dipeptidyl peptidase II) (DPP II) (Quiescent cell proline dipeptidase)	DPP7	0.00891042	0.0603223	2.32116	1.21484			Q15223	Nectin-1 (Herpes virus entry mediator C) (Herpesvirus entry mediator C) (HveC) (Herpesvirus Ig-like receptor) (HIgR) (Nectin cell adhesion molecule 1) (Poliovirus receptor-related protein 1) (CD antigen CD111)	NECTIN1	1.02018e-05	2.73867e-05	2.45691	1.29685
P02751	Fibronectin (FN) (Cold-insoluble globulin) (CIG) [Cleaved into: Anastellin; Ugl-Y1; Ugl-Y2; Ugl-Y3]	FN1	0.00902847	0.0609545	0.538973	-0.891716			Q14314	Fibroleukin (Fibrinogen-like protein 2) (pT49)	FGL2	1.02018e-05	2.73867e-05	4.41457	2.14227
P54802	Alpha-N-acetylglucosaminidase (EC 3.2.1.50) (N-acetyl-alpha-glucosaminidase) (NAG) [Cleaved into: Alpha-N-acetylglucosaminidase 82 kDa form; Alpha-N-acetylglucosaminidase 77 kDa form]	NAGLU	0.00909729	0.0611465	1.94308	0.958349			Q12805	EGF-containing fibulin-like extracellular matrix protein 1 (Extracellular protein S1-5) (Fibrillin-like protein) (Fibulin-3) (FIBL-3)	EFEMP1	1.02018e-05	2.73867e-05	6.11376	2.61206
Q9UGT4	Sushi domain-containing protein 2	SUSD2	0.0091064	0.0611465	2.19489	1.13415			Q9H3G5	Probable serine carboxypeptidase CPVL (EC 3.4.16.-) (Carboxypeptidase, vitellogenic-like) (Vitellogenic carboxypeptidase-like protein) (VCP-like protein) (hVLP)	CPVL	1.02018e-05	2.73867e-05	4.45709	2.1561
Q9BQE3	Tubulin alpha-1C chain (EC 3.6.5.-) (Alpha-tubulin 6) (Tubulin alpha-6 chain) [Cleaved into: Detyrosinated tubulin alpha-1C chain]	TUBA1C	0.00921536	0.0617104	1.97803	0.984068			Q8TBP5	Membrane protein FAM174A (Hepatitis C virus NS5A-transactivated protein 6) (HCV NS5A-transactivated protein 6) (Transmembrane protein 157)	FAM174A	1.02018e-05	2.73867e-05	12.3765	3.62953
O00757	Fructose-1,6-bisphosphatase isozyme 2 (FBPase 2) (EC 3.1.3.11) (D-fructose-1,6-bisphosphate 1-phosphohydrolase 2) (Muscle FBPase)	FBP2	0.00938647	0.0626864	20.4963	4.35729			Q7Z6A9	B- and T-lymphocyte attenuator (B- and T-lymphocyte-associated protein) (CD antigen CD272)	BTLA	1.02018e-05	2.73867e-05	3.44905	1.7862
O95837	Guanine nucleotide-binding protein subunit alpha-14 (G alpha-14) (G-protein subunit alpha-14)	GNA14	0.00974406	0.0630005	Inf	Inf			Q6UXB3	Ly6/PLAUR domain-containing protein 2	LYPD2	1.02018e-05	2.73867e-05	9.84072	3.29876
Q53TN4	Plasma membrane ascorbate-dependent reductase CYBRD1 (EC 7.2.1.3) (Cytochrome b reductase 1) (Duodenal cytochrome b) (Ferric-chelate reductase 3)	CYBRD1	0.00974406	0.0630005	Inf	Inf			Q92956	Tumor necrosis factor receptor superfamily member 14 (Herpes virus entry mediator A) (Herpesvirus entry mediator A) (HveA) (Tumor necrosis factor receptor-like 2) (TR2) (CD antigen CD270)	TNFRSF14	1.02018e-05	2.73867e-05	6.78514	2.76238
P13987	CD59 glycoprotein (1F5 antigen) (20 kDa homologous restriction factor) (HRF-20) (HRF20) (MAC-inhibitory protein) (MAC-IP) (MEM43 antigen) (Membrane attack complex inhibition factor) (MACIF) (Membrane inhibitor of reactive lysis) (MIRL) (Protectin) (CD antigen CD59)	CD59	0.00974406	0.0630005	Inf	Inf			P36897	TGF-beta receptor type-1 (TGFR-1) (EC 2.7.11.30) (Activin A receptor type II-like protein kinase of 53kD) (Activin receptor-like kinase 5) (ALK-5) (ALK5) (Serine/threonine-protein kinase receptor R4) (SKR4) (TGF-beta type I receptor) (Transforming growth factor-beta receptor type I) (TGF-beta receptor type I) (TbetaR-I)	TGFBR1	1.02018e-05	2.73867e-05	7.63054	2.93178
B1AH88	Putative peripheral benzodiazepine receptor-related protein	TSPO	0.00974406	0.0630005	Inf	Inf			Q92859	Neogenin (Immunoglobulin superfamily DCC subclass member 2)	NEO1	1.02018e-05	2.73867e-05	3.21192	1.68344
P08631	Tyrosine-protein kinase HCK (EC 2.7.10.2) (Hematopoietic cell kinase) (Hemopoietic cell kinase) (p59-HCK/p60-HCK) (p59Hck) (p61Hck)	HCK	0.00974406	0.0630005	Inf	Inf			O94772	Lymphocyte antigen 6H (Ly-6H)	LY6H	1.19065e-05	3.13756e-05	8.3063	3.05421
Q8N0Y7	Probable phosphoglycerate mutase 4 (EC 5.4.2.11) (EC 5.4.2.4)	PGAM4	0.00974406	0.0630005	Inf	Inf			P02679	Fibrinogen gamma chain	FGG	1.19065e-05	3.13756e-05	0.281539	-1.8286
P09936	Ubiquitin carboxyl-terminal hydrolase isozyme L1 (UCH-L1) (EC 3.4.19.12) (Neuron cytoplasmic protein 9.5) (PGP 9.5) (PGP9.5) (Ubiquitin thioesterase L1)	UCHL1	0.00974406	0.0630005	Inf	Inf			P02675	Fibrinogen beta chain [Cleaved into: Fibrinopeptide B; Fibrinogen beta chain]	FGB	1.19065e-05	3.13756e-05	0.256305	-1.96407
Q8N3R9	Protein PALS1 (MAGUK p55 subfamily member 5) (Membrane protein, palmitoylated 5) (Protein associated with Lin-7 1)	MPP5	0.00974406	0.0630005	Inf	Inf			P60022	Beta-defensin 1 (BD-1) (hBD-1) (Defensin, beta 1)	DEFB1	1.19065e-05	3.13756e-05	8.66938	3.11593
P14406	Cytochrome c oxidase subunit 7A2, mitochondrial (Cytochrome c oxidase subunit VIIa-liver/heart) (Cytochrome c oxidase subunit VIIa-L) (Cytochrome c oxidase subunit VIIaL)	COX7A2	0.00974406	0.0630005	Inf	Inf			O14773	Tripeptidyl-peptidase 1 (TPP-1) (EC 3.4.14.9) (Cell growth-inhibiting gene 1 protein) (Lysosomal pepstatin-insensitive protease) (LPIC) (Tripeptidyl aminopeptidase) (Tripeptidyl-peptidase I) (TPP-I)	TPP1	1.19065e-05	3.13756e-05	4.79418	2.26128
P59665	Neutrophil defensin 1 (Defensin, alpha 1) (HNP-1) (HP-1) (HP1) [Cleaved into: HP 1-56; Neutrophil defensin 2 (HNP-2) (HP-2) (HP2)]	DEFA1	0.00974406	0.0630005	Inf	Inf			P29323	Ephrin type-B receptor 2 (EC 2.7.10.1) (Developmentally-regulated Eph-related tyrosine kinase) (ELK-related tyrosine kinase) (EPH tyrosine kinase 3) (EPH-like kinase 5) (EK5) (hEK5) (Renal carcinoma antigen NY-REN-47) (Tyrosine-protein kinase TYRO5) (Tyrosine-protein kinase receptor EPH-3) [Cleaved into: EphB2/CTF1; EphB2/CTF2]	EPHB2	1.19065e-05	3.13756e-05	3.10282	1.63358
P59665	Neutrophil defensin 1 (Defensin, alpha 1) (HNP-1) (HP-1) (HP1) [Cleaved into: HP 1-56; Neutrophil defensin 2 (HNP-2) (HP-2) (HP2)]	DEFA1B	0.00974406	0.0630005	Inf	Inf			P02538	Keratin, type II cytoskeletal 6A (Cytokeratin-6A) (CK-6A) (Cytokeratin-6D) (CK-6D) (Keratin-6A) (K6A) (Type-II keratin Kb6) (allergen Hom s 5)	KRT6A	1.19065e-05	3.13756e-05	5.44285	2.44436
P59666	Neutrophil defensin 3 (Defensin, alpha 3) (HNP-3) (HP-3) (HP3) [Cleaved into: HP 3-56; Neutrophil defensin 2 (HNP-2) (HP-2) (HP2)]	DEFA3	0.00974406	0.0630005	Inf	Inf			P07998	Ribonuclease pancreatic (EC 4.6.1.18) (HP-RNase) (RIB-1) (RNase UpI-1) (Ribonuclease 1) (RNase 1) (Ribonuclease A) (RNase A)	RNASE1	1.3881e-05	3.59188e-05	21.2738	4.41101
P15121	Aldo-keto reductase family 1 member B1 (EC 1.1.1.300) (EC 1.1.1.372) (EC 1.1.1.54) (Aldehyde reductase) (Aldose reductase) (AR) (EC 1.1.1.21)	AKR1B1	0.0097681	0.0630005	4.05614	2.02011			Q86V85	Integral membrane protein GPR180 (Intimal thickness-related receptor)	GPR180	1.3881e-05	3.59188e-05	5.71968	2.51593
P05783	Keratin, type I cytoskeletal 18 (Cell proliferation-inducing gene 46 protein) (Cytokeratin-18) (CK-18) (Keratin-18) (K18)	KRT18	0.00979044	0.0630005	2.70749	1.43696			Q9NZV1	Cysteine-rich motor neuron 1 protein (CRIM-1) (Cysteine-rich repeat-containing protein S52) [Cleaved into: Processed cysteine-rich motor neuron 1 protein]	CRIM1	1.3881e-05	3.59188e-05	4.80488	2.2645
P15814	Immunoglobulin lambda-like polypeptide 1 (CD179 antigen-like family member B) (Ig lambda-5) (Immunoglobulin omega polypeptide) (Immunoglobulin-related protein 14.1) (CD antigen CD179b)	IGLL1	0.00981843	0.0630165	0.0921023	-3.44062			P08572	Collagen alpha-2(IV) chain [Cleaved into: Canstatin]	COL4A2	1.3881e-05	3.59188e-05	5.2601	2.39509
Q14108	Lysosome membrane protein 2 (85 kDa lysosomal membrane sialoglycoprotein) (LGP85) (CD36 antigen-like 2) (Lysosome membrane protein II) (LIMP II) (Scavenger receptor class B member 2) (CD antigen CD36)	SCARB2	0.0098671	0.0631648	2.91097	1.5415			Q9H0W9	Ester hydrolase C11orf54 (EC 3.1.-.-)	C11orf54	1.3881e-05	3.59188e-05	4.38311	2.13195
Q9HAW7	UDP-glucuronosyltransferase 1A7 (UGT1A7) (EC 2.4.1.17) (UDP-glucuronosyltransferase 1-7) (UDPGT 1-7) (UGT1*7) (UGT1-07) (UGT1.7) (UDP-glucuronosyltransferase 1-G) (UGT-1G) (UGT1G)	UGT1A7	0.00997949	0.0637192	0	-Inf			Q9BX67	Junctional adhesion molecule C (JAM-C) (JAM-2) (Junctional adhesion molecule 3) (JAM-3) [Cleaved into: Soluble form of JAM-C (sJAM-C)]	JAM3	1.3881e-05	3.59188e-05	3.27771	1.71269
P01034	Cystatin-C (Cystatin-3) (Gamma-trace) (Neuroendocrine basic polypeptide) (Post-gamma-globulin)	CST3	0.0100426	0.0639568	0.203909	-2.29401			P35908	Keratin, type II cytoskeletal 2 epidermal (Cytokeratin-2e) (CK-2e) (Epithelial keratin-2e) (Keratin-2 epidermis) (Keratin-2e) (K2e) (Type-II keratin Kb2)	KRT2	1.3881e-05	3.59188e-05	2.64789	1.40484
Q8WVN6	Secreted and transmembrane protein 1 (Protein K-12)	SECTM1	0.0104144	0.0661541	1.42527	0.511234			Q9UHG2	ProSAAS (Proprotein convertase subtilisin/kexin type 1 inhibitor) (Proprotein convertase 1 inhibitor) (pro-SAAS) [Cleaved into: KEP; Big SAAS (b-SAAS); Little SAAS (l-SAAS) (N-proSAAS); Big PEN-LEN (b-PEN-LEN) (SAAS CT(1-49)); PEN; Little LEN (l-LEN); Big LEN (b-LEN) (SAAS CT(25-40))]	PCSK1N	1.61654e-05	4.09851e-05	18.4772	4.20768
P30039	Phenazine biosynthesis-like domain-containing protein (EC 5.1.-.-) (MAWD-binding protein) (MAWDBP) (Unknown protein 32 from 2D-page of liver tissue)	PBLD	0.0104571	0.0662554	4.63988	2.21409			Q86YT9	Junctional adhesion molecule-like (Adhesion molecule interacting with CXADR antigen 1) (Dendritic cell-specific protein CREA7-1)	JAML	1.61654e-05	4.09851e-05	4.75244	2.24867
P02765	Alpha-2-HS-glycoprotein (Alpha-2-Z-globulin) (Ba-alpha-2-glycoprotein) (Fetuin-A) [Cleaved into: Alpha-2-HS-glycoprotein chain A; Alpha-2-HS-glycoprotein chain B]	AHSG	0.010686	0.0675055	0.654985	-0.610466			P80723	Brain acid soluble protein 1 (22 kDa neuronal tissue-enriched acidic protein) (Neuronal axonal membrane protein NAP-22)	BASP1	1.61654e-05	4.09851e-05	6.98508	2.80428
P06870	Kallikrein-1 (EC 3.4.21.35) (Kidney/pancreas/salivary gland kallikrein) (Tissue kallikrein)	KLK1	0.0107091	0.0675055	17.165	4.1014			P02655	Apolipoprotein C-II (Apo-CII) (ApoC-II) (Apolipoprotein C2) [Cleaved into: Proapolipoprotein C-II (ProapoC-II)]	APOC2	1.61654e-05	4.09851e-05	0.138653	-2.85045
P62330	ADP-ribosylation factor 6 (EC 3.6.5.2)	ARF6	0.0108931	0.0684908	3.41121	1.77028			Q04760	Lactoylglutathione lyase (EC 4.4.1.5) (Aldoketomutase) (Glyoxalase I) (Glx I) (Ketone-aldehyde mutase) (Methylglyoxalase) (S-D-lactoylglutathione methylglyoxal lyase)	GLO1	1.61654e-05	4.09851e-05	4.76022	2.25103
P35609	Alpha-actinin-2 (Alpha-actinin skeletal muscle isoform 2) (F-actin cross-linking protein)	ACTN2	0.011255	0.0705869	10.8382	3.43805			P11362	Fibroblast growth factor receptor 1 (FGFR-1) (EC 2.7.10.1) (Basic fibroblast growth factor receptor 1) (BFGFR) (bFGF-R-1) (Fms-like tyrosine kinase 2) (FLT-2) (N-sam) (Proto-oncogene c-Fgr) (CD antigen CD331)	FGFR1	1.61654e-05	4.09851e-05	5.03374	2.33163
P14384	Carboxypeptidase M (CPM) (EC 3.4.17.12)	CPM	0.0113044	0.0707168	0.544192	-0.877812			Q03405	Urokinase plasminogen activator surface receptor (U-PAR) (uPAR) (Monocyte activation antigen Mo3) (CD antigen CD87)	PLAUR	1.61654e-05	4.09851e-05	2.88614	1.52914
P07437	Tubulin beta chain (Tubulin beta-5 chain)	TUBB	0.0114344	0.0713496	3.53118	1.82015			Q5IJ48	Protein crumbs homolog 2 (Crumbs-like protein 2)	CRB2	1.61654e-05	4.09851e-05	2.85143	1.51169
Q92820	Gamma-glutamyl hydrolase (EC 3.4.19.9) (Conjugase) (GH) (Gamma-Glu-X carboxypeptidase)	GGH	0.0117257	0.0729832	2.11332	1.07951			P05451	Lithostathine-1-alpha (Islet cells regeneration factor) (ICRF) (Islet of Langerhans regenerating protein) (REG) (Pancreatic stone protein) (PSP) (Pancreatic thread protein) (PTP) (Regenerating islet-derived protein 1-alpha) (REG-1-alpha) (Regenerating protein I alpha)	REG1A	1.88056e-05	4.7202e-05	9.14659	3.19323
P15169	Carboxypeptidase N catalytic chain (CPN) (EC 3.4.17.3) (Anaphylatoxin inactivator) (Arginine carboxypeptidase) (Carboxypeptidase N polypeptide 1) (Carboxypeptidase N small subunit) (Kininase-1) (Lysine carboxypeptidase) (Plasma carboxypeptidase B) (Serum carboxypeptidase N) (SCPN)	CPN1	0.0126441	0.0785017	0.293645	-1.76786			P08727	Keratin, type I cytoskeletal 19 (Cytokeratin-19) (CK-19) (Keratin-19) (K19)	KRT19	1.88056e-05	4.7202e-05	5.32853	2.41374
Q99798	Aconitate hydratase, mitochondrial (Aconitase) (EC 4.2.1.3) (Citrate hydro-lyase)	ACO2	0.0127987	0.0792622	1.34467	0.427249			P15848	Arylsulfatase B (ASB) (EC 3.1.6.12) (N-acetylgalactosamine-4-sulfatase) (G4S)	ARSB	1.88056e-05	4.7202e-05	2.4517	1.29378
P13647	Keratin, type II cytoskeletal 5 (58 kDa cytokeratin) (Cytokeratin-5) (CK-5) (Keratin-5) (K5) (Type-II keratin Kb5)	KRT5	0.0128708	0.0795095	2.51242	1.32908			Q9UBC9	Small proline-rich protein 3 (22 kDa pancornulin) (Cornifin beta) (Esophagin)	SPRR3	1.88056e-05	4.7202e-05	8.39812	3.07007
Q13885	Tubulin beta-2A chain (Tubulin beta class IIa)	TUBB2A	0.0131126	0.0806	1.96212	0.97241			P01718	Immunoglobulin lambda variable 3-27 (Ig lambda chain V-IV region Kern)	IGLV3-27	2.18533e-05	5.31252e-05	0.260256	-1.942
Q9BVA1	Tubulin beta-2B chain	TUBB2B	0.0131126	0.0806	1.96212	0.97241			P01614	Immunoglobulin kappa variable 2D-40 (Ig kappa chain V-II region Cum)	IGKV2D-40	2.18533e-05	5.31252e-05	3.28532	1.71603
Q96IY4	Carboxypeptidase B2 (EC 3.4.17.20) (Carboxypeptidase U) (CPU) (Plasma carboxypeptidase B) (pCPB) (Thrombin-activable fibrinolysis inhibitor) (TAFI)	CPB2	0.0131538	0.0806528	0.223195	-2.16362			P01594	Immunoglobulin kappa variable 1-33 (Ig kappa chain V-I region AU) (Ig kappa chain V-I region Ka)	IGKV1-33	2.18533e-05	5.31252e-05	6.91448	2.78962
P02730	Band 3 anion transport protein (Anion exchange protein 1) (AE 1) (Anion exchanger 1) (Solute carrier family 4 member 1) (CD antigen CD233)	SLC4A1	0.0137009	0.0837995	0.438325	-1.18993			P06454	Prothymosin alpha [Cleaved into: Prothymosin alpha, N-terminally processed; Thymosin alpha-1]	PTMA	2.18533e-05	5.31252e-05	6.43816	2.68665
Q12913	Receptor-type tyrosine-protein phosphatase eta (Protein-tyrosine phosphatase eta) (R-PTP-eta) (EC 3.1.3.48) (Density-enhanced phosphatase 1) (DEP-1) (HPTP eta) (Protein-tyrosine phosphatase receptor type J) (R-PTP-J) (CD antigen CD148)	PTPRJ	0.0137364	0.0838093	6.93424	2.79374			P00558	Phosphoglycerate kinase 1 (EC 2.7.11.1) (EC 2.7.2.3) (Cell migration-inducing gene 10 protein) (Primer recognition protein 2) (PRP 2)	PGK1	2.18533e-05	5.31252e-05	4.50028	2.17001
P51153	Ras-related protein Rab-13 (Cell growth-inhibiting gene 4 protein)	RAB13	0.0137895	0.0839257	2.0052	1.00374			Q8WZ42	Titin (EC 2.7.11.1) (Connectin) (Rhabdomyosarcoma antigen MU-RMS-40.14)	TTN	2.18533e-05	5.31252e-05	9.91057	3.30897
Q6PEY2	Tubulin alpha-3E chain (EC 3.6.5.-) (Alpha-tubulin 3E) [Cleaved into: Detyrosinated tubulin alpha-3E chain]	TUBA3E	0.013854	0.0841112	2.28522	1.19233			P34096	Ribonuclease 4 (RNase 4) (EC 3.1.27.-)	RNASE4	2.18533e-05	5.31252e-05	0.277949	-1.84711
Q15833	Syntaxin-binding protein 2 (Protein unc-18 homolog 2) (Unc18-2) (Protein unc-18 homolog B) (Unc-18B)	STXBP2	0.0140988	0.0853873	2.0749	1.05304			P23470	Receptor-type tyrosine-protein phosphatase gamma (Protein-tyrosine phosphatase gamma) (R-PTP-gamma) (EC 3.1.3.48)	PTPRG	2.18533e-05	5.31252e-05	3.56321	1.83318
P43251	Biotinidase (Biotinase) (EC 3.5.1.12)	BTD	0.0145214	0.0869531	0.429061	-1.22074			P09525	Annexin A4 (35-beta calcimedin) (Annexin IV) (Annexin-4) (Carbohydrate-binding protein p33/p41) (Chromobindin-4) (Endonexin I) (Lipocortin IV) (P32.5) (PP4-X) (Placental anticoagulant protein II) (PAP-II) (Protein II)	ANXA4	2.18533e-05	5.31252e-05	3.00251	1.58617
P47756	F-actin-capping protein subunit beta (CapZ beta)	CAPZB	0.0145222	0.0869531	1.66306	0.733839			Q02818	Nucleobindin-1 (CALNUC)	NUCB1	2.18533e-05	5.31252e-05	2.89127	1.5317
P50570	Dynamin-2 (EC 3.6.5.5) (Dynamin 2) (Dynamin II)	DNM2	0.0145453	0.0869531	26.8758	4.74824			P48637	Glutathione synthetase (GSH synthetase) (GSH-S) (EC 6.3.2.3) (Glutathione synthase)	GSS	2.18533e-05	5.31252e-05	4.15834	2.05601
P0DPH7	Tubulin alpha-3C chain (EC 3.6.5.-) (Alpha-tubulin 2) (Alpha-tubulin 3C) (Tubulin alpha-2 chain) [Cleaved into: Detyrosinated tubulin alpha-3C chain]	TUBA3C	0.0145522	0.0869531	2.33672	1.22448			P31949	Protein S100-A11 (Calgizzarin) (Metastatic lymph node gene 70 protein) (MLN 70) (Protein S100-C) (S100 calcium-binding protein A11) [Cleaved into: Protein S100-A11, N-terminally processed]	S100A11	2.18533e-05	5.31252e-05	6.33791	2.66401
P0DPH8	Tubulin alpha-3D chain (EC 3.6.5.-) (Alpha-tubulin 3D) [Cleaved into: Detyrosinated tubulin alpha-3D chain]	TUBA3D	0.0145522	0.0869531	2.33672	1.22448			Q6UX73	UPF0764 protein C16orf89	C16orf89	2.18533e-05	5.31252e-05	7.02046	2.81157
P11586	C-1-tetrahydrofolate synthase, cytoplasmic (C1-THF synthase) (Epididymis secretory sperm binding protein) [Cleaved into: C-1-tetrahydrofolate synthase, cytoplasmic, N-terminally processed] [Includes: Methylenetetrahydrofolate dehydrogenase (EC 1.5.1.5); Methenyltetrahydrofolate cyclohydrolase (EC 3.5.4.9); Formyltetrahydrofolate synthetase (EC 6.3.4.3)]	MTHFD1	0.0147038	0.0869531	3.70864	1.89089			P24821	Tenascin (TN) (Cytotactin) (GMEM) (GP 150-225) (Glioma-associated-extracellular matrix antigen) (Hexabrachion) (JI) (Myotendinous antigen) (Neuronectin) (Tenascin-C) (TN-C)	TNC	2.53676e-05	6.07853e-05	2.53425	1.34156
Q5D862	Filaggrin-2 (FLG-2) (Intermediate filament-associated and psoriasis-susceptibility protein) (Ifapsoriasin)	FLG2	0.0147092	0.0869531	Inf	Inf			P55000	Secreted Ly-6/uPAR-related protein 1 (SLURP-1) (ARS component B) (ARS(component B)-81/S) (Anti-neoplastic urinary protein) (ANUP)	SLURP1	2.53676e-05	6.07853e-05	10.9225	3.44924
P10321	HLA class I histocompatibility antigen, C alpha chain (HLA-C) (HLA-Cw) (Human leukocyte antigen C)	HLA-C	0.0147092	0.0869531	Inf	Inf			P06703	Protein S100-A6 (Calcyclin) (Growth factor-inducible protein 2A9) (MLN 4) (Prolactin receptor-associated protein) (PRA) (S100 calcium-binding protein A6)	S100A6	2.53676e-05	6.07853e-05	7.2227	2.85254
P52907	F-actin-capping protein subunit alpha-1 (CapZ alpha-1)	CAPZA1	0.0147092	0.0869531	Inf	Inf			Q14210	Lymphocyte antigen 6D (Ly-6D) (E48 antigen)	LY6D	2.53676e-05	6.07853e-05	5.47701	2.45339
O15244	Solute carrier family 22 member 2 (Organic cation transporter 2) (hOCT2)	SLC22A2	0.0147092	0.0869531	Inf	Inf			Q6UX71	Plexin domain-containing protein 2 (Tumor endothelial marker 7-related protein)	PLXDC2	2.53676e-05	6.07853e-05	7.06867	2.82144
Q3LXA3	Triokinase/FMN cyclase (Bifunctional ATP-dependent dihydroxyacetone kinase/FAD-AMP lyase (cyclizing)) [Includes: ATP-dependent dihydroxyacetone kinase (DHA kinase) (EC 2.7.1.28) (EC 2.7.1.29) (Glycerone kinase) (Triokinase) (Triose kinase); FAD-AMP lyase (cyclizing) (EC 4.6.1.15) (FAD-AMP lyase (cyclic FMN forming)) (FMN cyclase)]	DAK	0.0148859	0.0877879	1.12132	0.1652			P54753	Ephrin type-B receptor 3 (EC 2.7.10.1) (EPH-like tyrosine kinase 2) (EPH-like kinase 2) (Embryonic kinase 2) (EK2) (hEK2) (Tyrosine-protein kinase TYRO6)	EPHB3	2.53676e-05	6.07853e-05	3.53959	1.82358
Q04695	Keratin, type I cytoskeletal 17 (39.1) (Cytokeratin-17) (CK-17) (Keratin-17) (K17)	KRT17	0.0153672	0.0904105	2.78478	1.47756			Q99519	Sialidase-1 (EC 3.2.1.18) (Acetylneuraminyl hydrolase) (G9 sialidase) (Lysosomal sialidase) (N-acetyl-alpha-neuraminidase 1)	NEU1	2.94153e-05	6.88414e-05	4.70621	2.23457
P22314	Ubiquitin-like modifier-activating enzyme 1 (EC 6.2.1.45) (Protein A1S9) (Ubiquitin-activating enzyme E1)	UBA1	0.0158526	0.0930443	1.99404	0.995692			Q9NUM4	Transmembrane protein 106B	TMEM106B	2.94153e-05	6.88414e-05	3.88231	1.95691
P11233	Ras-related protein Ral-A (EC 3.6.5.2)	RALA	0.0160126	0.0937611	1.77476	0.827622			P23142	Fibulin-1 (FIBL-1)	FBLN1	2.94153e-05	6.88414e-05	3.01213	1.59078
P22732	Solute carrier family 2, facilitated glucose transporter member 5 (Fructose transporter) (Glucose transporter type 5, small intestine) (GLUT-5)	SLC2A5	0.0161139	0.0941313	1.896	0.922963			O43866	CD5 antigen-like (Apoptosis inhibitor expressed by macrophages) (hAIM) (CT-2) (IgM-associated peptide) (SP-alpha)	CD5L	2.94153e-05	6.88414e-05	1.92463	0.944579
P04083	Annexin A1 (Annexin I) (Annexin-1) (Calpactin II) (Calpactin-2) (Chromobindin-9) (Lipocortin I) (Phospholipase A2 inhibitory protein) (p35) [Cleaved into: Annexin Ac2-26]	ANXA1	0.0170836	0.0995601	2.78091	1.47556			P09228	Cystatin-SA (Cystatin-2) (Cystatin-S5)	CST2	2.94153e-05	6.88414e-05	4.70362	2.23377
O60930	Ribonuclease H1 (RNase H1) (EC 3.1.26.4) (Ribonuclease H type II)	RNH1	0.0171917	0.0999545	3.50287	1.80854			Q7Z7M0	Multiple epidermal growth factor-like domains protein 8 (Multiple EGF-like domains protein 8) (Epidermal growth factor-like protein 4) (EGF-like protein 4)	MEGF8	2.94153e-05	6.88414e-05	2.54165	1.34576
Q9Y6N5	Sulfide:quinone oxidoreductase, mitochondrial (SQOR) (EC 1.8.5.8) (Sulfide dehydrogenase-like) (Sulfide quinone oxidoreductase)	SQRDL	0.0173362	0.100323	26.1029	4.70614			Q8N3J6	Cell adhesion molecule 2 (Immunoglobulin superfamily member 4D) (IgSF4D) (Nectin-like protein 3) (NECL-3) (Synaptic cell adhesion molecule 2) (SynCAM 2)	CADM2	2.94153e-05	6.88414e-05	2.66747	1.41547
Q8TCC7	Organic anion transporter 3 (hOAT3) (Organic anion/dicarboxylate exchanger) (Solute carrier family 22 member 8)	SLC22A8	0.0173362	0.100323	29.639	4.88942			Q13591	Semaphorin-5A (Semaphorin-F) (Sema F)	SEMA5A	2.94153e-05	6.88414e-05	7.47797	2.90265
P50053	Ketohexokinase (EC 2.7.1.3) (Hepatic fructokinase)	KHK	0.0175912	0.10156	2.87289	1.5225			Q6UX15	Layilin	LAYN	2.94153e-05	6.88414e-05	2.64304	1.4022
P25325	3-mercaptopyruvate sulfurtransferase (MST) (EC 2.8.1.2)	MPST	0.0177231	0.102083	5.44368	2.44458			P34896	Serine hydroxymethyltransferase, cytosolic (SHMT) (EC 2.1.2.1) (Glycine hydroxymethyltransferase) (Serine methylase)	SHMT1	2.94153e-05	6.88414e-05	5.03581	2.33222
P08603	Complement factor H (H factor 1)	CFH	0.0178031	0.102306	0.373726	-1.41995			P78423	Fractalkine (C-X3-C motif chemokine 1) (CX3C membrane-anchored chemokine) (Neurotactin) (Small-inducible cytokine D1) [Cleaved into: Processed fractalkine]	CX3CL1	3.40721e-05	7.79235e-05	48.7478	5.60727
Q7RTS7	Keratin, type II cytoskeletal 74 (Cytokeratin-74) (CK-74) (Keratin-5c) (K5C) (Keratin-74) (K74) (Type II inner root sheath-specific keratin-K6irs4) (Type-II keratin Kb37)	KRT74	0.0181862	0.10407	5.54347	2.47079			O00584	Ribonuclease T2 (EC 4.6.1.19) (Ribonuclease 6)	RNASET2	3.40721e-05	7.79235e-05	5.30549	2.40749
P04350	Tubulin beta-4A chain (Tubulin 5 beta) (Tubulin beta-4 chain)	TUBB4A	0.0181943	0.10407	1.82056	0.864384			P43251	Biotinidase (Biotinase) (EC 3.5.1.12)	BTD	3.40721e-05	7.79235e-05	2.32436	1.21683
P04275	von Willebrand factor (vWF) [Cleaved into: von Willebrand antigen 2 (von Willebrand antigen II)]	VWF	0.0185811	0.106037	0.0631686	-3.98465			P04217	Alpha-1B-glycoprotein (Alpha-1-B glycoprotein)	A1BG	3.40721e-05	7.79235e-05	0.366554	-1.4479
P30626	Sorcin (22 kDa protein) (CP-22) (CP22) (V19)	SRI	0.0186369	0.10611	6.57549	2.7171			P30048	Thioredoxin-dependent peroxide reductase, mitochondrial (EC 1.11.1.24) (Antioxidant protein 1) (AOP-1) (HBC189) (Peroxiredoxin III) (Prx-III) (Peroxiredoxin-3) (Protein MER5 homolog) (Thioredoxin-dependent peroxiredoxin 3)	PRDX3	3.40721e-05	7.79235e-05	3.90014	1.96353
Q13509	Tubulin beta-3 chain (Tubulin beta-4 chain) (Tubulin beta-III)	TUBB3	0.0187488	0.106502	2.11026	1.07742			P49913	Cathelicidin antimicrobial peptide (18 kDa cationic antimicrobial protein) (CAP-18) (hCAP-18) [Cleaved into: Antibacterial peptide FALL-39 (FALL-39 peptide antibiotic); Antibacterial peptide LL-37; Antibacterial peptide KR-20; Antibacterial peptide LL-23; Antibacterial peptide LL-29; Antibacterial peptide KS-30; Antibacterial peptide RK-31; Antibacterial peptide FF-33]	CAMP	3.40721e-05	7.79235e-05	10.4743	3.38879
O94760	N(G),N(G)-dimethylarginine dimethylaminohydrolase 1 (DDAH-1) (Dimethylarginine dimethylaminohydrolase 1) (EC 3.5.3.18) (DDAHI) (Dimethylargininase-1)	DDAH1	0.0190327	0.107867	2.92825	1.55004			Q8NCC3	Lysosomal phospholipase A and acyltransferase (EC 2.3.1.-) (EC 3.1.1.32) (EC 3.1.1.4) (1-O-acylceramide synthase) (ACS) (LCAT-like lysophospholipase) (LLPL) (EC 3.1.1.5) (Lysophospholipase 3) (Lysosomal phospholipase A2) (LPLA2) (Phospholipase A2 group XV) (PLA2G15)	PLA2G15	3.40721e-05	7.79235e-05	2.75367	1.46135
P52566	Rho GDP-dissociation inhibitor 2 (Rho GDI 2) (Ly-GDI) (Rho-GDI beta)	ARHGDIB	0.0192228	0.108445	4.87998	2.28688			A6NH11	Glycolipid transfer protein domain-containing protein 2	GLTPD2	3.40721e-05	7.79235e-05	4.58404	2.19662
Q96G03	Phosphopentomutase (EC 5.4.2.7) (Glucose phosphomutase 2) (Phosphodeoxyribomutase) (Phosphoglucomutase-2) (EC 5.4.2.2)	PGM2	0.0192228	0.108445	5.20978	2.38122			P17936	Insulin-like growth factor-binding protein 3 (IBP-3) (IGF-binding protein 3) (IGFBP-3)	IGFBP3	3.40721e-05	7.79235e-05	3.38633	1.75972
P55017	Solute carrier family 12 member 3 (Na-Cl cotransporter) (NCC) (Na-Cl symporter) (Thiazide-sensitive sodium-chloride cotransporter)	SLC12A3	0.0192664	0.108445	1.41855	0.504422			P16083	Ribosyldihydronicotinamide dehydrogenase [quinone] (EC 1.10.5.1) (NRH dehydrogenase [quinone] 2) (NRH:quinone oxidoreductase 2) (Quinone reductase 2) (QR2)	NQO2	3.40721e-05	7.79235e-05	3.44593	1.78489
B9A064	Immunoglobulin lambda-like polypeptide 5 (G lambda-1) (Germline immunoglobulin lambda 1)	IGLL5	0.0193251	0.108528	0.491084	-1.02596			Q02985	Complement factor H-related protein 3 (FHR-3) (DOWN16) (H factor-like protein 3)	CFHR3	3.94238e-05	8.81548e-05	0.308553	-1.69641
P68431	Histone H3.1 (Histone H3/a) (Histone H3/b) (Histone H3/c) (Histone H3/d) (Histone H3/f) (Histone H3/h) (Histone H3/i) (Histone H3/j) (Histone H3/k) (Histone H3/l)	HIST1H3A	0.0198176	0.108618	18.3182	4.19521			P09210	Glutathione S-transferase A2 (EC 2.5.1.18) (GST HA subunit 2) (GST class-alpha member 2) (GST-gamma) (GSTA2-2) (GTH2)	GSTA2	3.94238e-05	8.81548e-05	6.56738	2.71532
P68431	Histone H3.1 (Histone H3/a) (Histone H3/b) (Histone H3/c) (Histone H3/d) (Histone H3/f) (Histone H3/h) (Histone H3/i) (Histone H3/j) (Histone H3/k) (Histone H3/l)	HIST1H3B	0.0198176	0.108618	18.3182	4.19521			P12111	Collagen alpha-3(VI) chain	COL6A3	3.94238e-05	8.81548e-05	3.34176	1.74061
NM11	D11	HIST1H3C	0.0198176	0.108618	18.3182	4.19521			P60174	Triosephosphate isomerase (TIM) (EC 5.3.1.1) (Methylglyoxal synthase) (EC 4.2.3.3) (Triose-phosphate isomerase)	TPI1	3.94238e-05	8.81548e-05	4.14825	2.0525
P68431	Histone H3.1 (Histone H3/a) (Histone H3/b) (Histone H3/c) (Histone H3/d) (Histone H3/f) (Histone H3/h) (Histone H3/i) (Histone H3/j) (Histone H3/k) (Histone H3/l)	HIST1H3D	0.0198176	0.108618	18.3182	4.19521			P22223	Cadherin-3 (Placental cadherin) (P-cadherin)	CDH3	3.94238e-05	8.81548e-05	4.34256	2.11855
P68431	Histone H3.1 (Histone H3/a) (Histone H3/b) (Histone H3/c) (Histone H3/d) (Histone H3/f) (Histone H3/h) (Histone H3/i) (Histone H3/j) (Histone H3/k) (Histone H3/l)	HIST1H3E	0.0198176	0.108618	18.3182	4.19521			Q9UKY0	Prion-like protein doppel (PrPLP) (Prion protein 2)	PRND	3.94238e-05	8.81548e-05	3.5685	1.83532
P68431	Histone H3.1 (Histone H3/a) (Histone H3/b) (Histone H3/c) (Histone H3/d) (Histone H3/f) (Histone H3/h) (Histone H3/i) (Histone H3/j) (Histone H3/k) (Histone H3/l)	HIST1H3F	0.0198176	0.108618	18.3182	4.19521			P30046	D-dopachrome decarboxylase (EC 4.1.1.84) (D-dopachrome tautomerase) (Phenylpyruvate tautomerase II)	DDT	3.94238e-05	8.81548e-05	3.77814	1.91767
P68431	Histone H3.1 (Histone H3/a) (Histone H3/b) (Histone H3/c) (Histone H3/d) (Histone H3/f) (Histone H3/h) (Histone H3/i) (Histone H3/j) (Histone H3/k) (Histone H3/l)	HIST1H3G	0.0198176	0.108618	18.3182	4.19521			P51688	N-sulphoglucosamine sulphohydrolase (EC 3.10.1.1) (Sulfoglucosamine sulfamidase) (Sulphamidase)	SGSH	3.94238e-05	8.81548e-05	4.14461	2.05124
P68431	Histone H3.1 (Histone H3/a) (Histone H3/b) (Histone H3/c) (Histone H3/d) (Histone H3/f) (Histone H3/h) (Histone H3/i) (Histone H3/j) (Histone H3/k) (Histone H3/l)	HIST1H3H	0.0198176	0.108618	18.3182	4.19521			P07306	Asialoglycoprotein receptor 1 (ASGP-R 1) (ASGPR 1) (C-type lectin domain family 4 member H1) (Hepatic lectin H1) (HL-1)	ASGR1	3.94238e-05	8.81548e-05	4.1462	2.05179
P68431	Histone H3.1 (Histone H3/a) (Histone H3/b) (Histone H3/c) (Histone H3/d) (Histone H3/f) (Histone H3/h) (Histone H3/i) (Histone H3/j) (Histone H3/k) (Histone H3/l)	HIST1H3I	0.0198176	0.108618	18.3182	4.19521			Q8IUL8	Cartilage intermediate layer protein 2 (CILP-2) [Cleaved into: Cartilage intermediate layer protein 2 C1; Cartilage intermediate layer protein 2 C2]	CILP2	3.94238e-05	8.81548e-05	4.30686	2.10664
P68431	Histone H3.1 (Histone H3/a) (Histone H3/b) (Histone H3/c) (Histone H3/d) (Histone H3/f) (Histone H3/h) (Histone H3/i) (Histone H3/j) (Histone H3/k) (Histone H3/l)	HIST1H3J	0.0198176	0.108618	18.3182	4.19521			A2A2Z9	Ankyrin repeat domain-containing protein 18B	ANKRD18B	4.5567e-05	0.000100108	3.78288	1.91949
Q92930	Ras-related protein Rab-8B	RAB8B	0.0198247	0.108618	3.82797	1.93658			P0DP03	Immunoglobulin heavy variable 3-30-5	IGHV3-30-5	4.5567e-05	0.000100108	0.252501	-1.98564
O75390	Citrate synthase, mitochondrial (EC 2.3.3.1) (Citrate (Si)-synthase)	CS	0.0199045	0.108814	0.62498	-0.678117			Q6EMK4	Vasorin (Protein slit-like 2)	VASN	4.5567e-05	0.000100108	16.1975	4.0177
P57735	Ras-related protein Rab-25 (CATX-8)	RAB25	0.0199792	0.108982	11.3434	3.50378			P02144	Myoglobin (Nitrite reductase MB) (EC 1.7.-.-) (Pseudoperoxidase MB) (EC 1.11.1.-)	MB	4.5567e-05	0.000100108	0.193947	-2.36626
Q5T2W1	Na(+)/H(+) exchange regulatory cofactor NHE-RF3 (NHERF-3) (CFTR-associated protein of 70 kDa) (Na(+)/H(+) exchanger regulatory factor 3) (Na/Pi cotransporter C-terminal-associated protein 1) (NaPi-Cap1) (PDZ domain-containing protein 1) (Sodium-hydrogen exchanger regulatory factor 3)	PDZK1	0.0203996	0.111021	1.99659	0.997539			O43570	Carbonic anhydrase 12 (EC 4.2.1.1) (Carbonate dehydratase XII) (Carbonic anhydrase XII) (CA-XII) (Tumor antigen HOM-RCC-3.1.3)	CA12	4.5567e-05	0.000100108	4.10916	2.03884
Q9BR76	Coronin-1B (Coronin-2)	CORO1B	0.020443	0.111021	2.10208	1.07182			P61769	Beta-2-microglobulin [Cleaved into: Beta-2-microglobulin form pI 5.3]	B2M	4.5567e-05	0.000100108	0.224516	-2.15511
P01042	Kininogen-1 (Alpha-2-thiol proteinase inhibitor) (Fitzgerald factor) (High molecular weight kininogen) (HMWK) (Williams-Fitzgerald-Flaujeac factor) [Cleaved into: Kininogen-1 heavy chain; T-kinin (Ile-Ser-Bradykinin); Bradykinin (Kallidin I); Lysyl-bradykinin (Kallidin II); Kininogen-1 light chain; Low molecular weight growth-promoting factor]	KNG1	0.0210978	0.114326	1.7185	0.781151			O95497	Pantetheinase (EC 3.5.1.92) (Pantetheine hydrolase) (Tiff66) (Vascular non-inflammatory molecule 1) (Vanin-1)	VNN1	4.5567e-05	0.000100108	2.57606	1.36517
P51572	B-cell receptor-associated protein 31 (BCR-associated protein 31) (Bap31) (6C6-AG tumor-associated antigen) (Protein CDM) (p28)	BCAP31	0.0214862	0.115922	122.583	6.93761			P43234	Cathepsin O (EC 3.4.22.42)	CTSO	4.5567e-05	0.000100108	3.15829	1.65914
P07948	Tyrosine-protein kinase Lyn (EC 2.7.10.2) (Lck/Yes-related novel protein tyrosine kinase) (V-yes-1 Yamaguchi sarcoma viral related oncogene homolog) (p53Lyn) (p56Lyn)	LYN	0.0214862	0.115922	260.622	8.02581			Q9UGM5	Fetuin-B (16G2) (Fetuin-like protein IRL685) (Gugu)	FETUB	5.26108e-05	0.000114085	0.312069	-1.68006
P02649	Apolipoprotein E (Apo-E)	APOE	0.0216297	0.116442	1.76418	0.818997			Q15007	Pre-mRNA-splicing regulator WTAP (Female-lethal(2)D homolog) (hFL(2)D) (WT1-associated protein) (Wilms tumor 1-associating protein)	WTAP	5.26108e-05	0.000114085	22.2251	4.47412
P53634	Dipeptidyl peptidase 1 (EC 3.4.14.1) (Cathepsin C) (Cathepsin J) (Dipeptidyl peptidase I) (DPP-I) (DPPI) (Dipeptidyl transferase) [Cleaved into: Dipeptidyl peptidase 1 exclusion domain chain (Dipeptidyl peptidase I exclusion domain chain); Dipeptidyl peptidase 1 heavy chain (Dipeptidyl peptidase I heavy chain); Dipeptidyl peptidase 1 light chain (Dipeptidyl peptidase I light chain)]	CTSC	0.0217301	0.116722	2.18874	1.1301			P15309	Prostatic acid phosphatase (PAP) (EC 3.1.3.2) (5'-nucleotidase) (5'-NT) (EC 3.1.3.5) (Acid phosphatase 3) (Ecto-5'-nucleotidase) (Protein tyrosine phosphatase ACP3) (EC 3.1.3.48) (Thiamine monophosphatase) (TMPase) [Cleaved into: PAPf39]	ACP3	5.26108e-05	0.000114085	11.2318	3.48952
P03952	Plasma kallikrein (EC 3.4.21.34) (Fletcher factor) (Kininogenin) (Plasma prekallikrein) (PKK) [Cleaved into: Plasma kallikrein heavy chain; Plasma kallikrein light chain]	KLKB1	0.0221248	0.116722	0.158616	-2.65639			P04066	Tissue alpha-L-fucosidase (EC 3.2.1.51) (Alpha-L-fucosidase I) (Alpha-L-fucoside fucohydrolase 1) (Alpha-L-fucosidase 1)	FUCA1	5.26108e-05	0.000114085	3.47646	1.79762
O95498	Pantetheine hydrolase VNN2 (EC 3.5.1.92) (Glycosylphosphatidyl inositol-anchored protein GPI-80) (Protein FOAP-4) (Vascular non-inflammatory molecule 2) (Vanin-2)	VNN2	0.0221417	0.116722	Inf	Inf			Q96IY4	Carboxypeptidase B2 (EC 3.4.17.20) (Carboxypeptidase U) (CPU) (Plasma carboxypeptidase B) (pCPB) (Thrombin-activable fibrinolysis inhibitor) (TAFI)	CPB2	5.26108e-05	0.000114085	0.301642	-1.72909
O60635	Tetraspanin-1 (Tspan-1) (Tetraspan NET-1) (Tetraspanin TM4-C)	TSPAN1	0.0221417	0.116722	Inf	Inf			Q5JS37	NHL repeat-containing protein 3	NHLRC3	5.26108e-05	0.000114085	3.10124	1.63284
P47755	F-actin-capping protein subunit alpha-2 (CapZ alpha-2)	CAPZA2	0.0221417	0.116722	Inf	Inf			P07225	Vitamin K-dependent protein S	PROS1	6.06783e-05	0.000128797	0.38837	-1.3645
P13498	Cytochrome b-245 light chain (Cytochrome b(558) alpha chain) (Cytochrome b558 subunit alpha) (Neutrophil cytochrome b 22 kDa polypeptide) (Superoxide-generating NADPH oxidase light chain subunit) (p22 phagocyte B-cytochrome) (p22-phox) (p22phox)	CYBA	0.0221417	0.116722	Inf	Inf			Q13510	Acid ceramidase (AC) (ACDase) (Acid CDase) (EC 3.5.1.23) (Acylsphingosine deacylase) (Glycosylceramide deacylase) (EC 3.5.1.109) (N-acylethanolamine hydrolase ASAH1) (EC 3.5.1.-) (N-acylsphingosine amidohydrolase) (Putative 32 kDa heart protein) (PHP32) [Cleaved into: Acid ceramidase subunit alpha; Acid ceramidase subunit beta]	ASAH1	6.06783e-05	0.000128797	2.77635	1.47319
P17050	Alpha-N-acetylgalactosaminidase (EC 3.2.1.49) (Alpha-galactosidase B)	NAGA	0.0221417	0.116722	Inf	Inf			Q9UNZ2	NSFL1 cofactor p47 (UBX domain-containing protein 2C) (p97 cofactor p47)	NSFL1C	6.06783e-05	0.000128797	0.763941	-0.388467
A6NHL2	Tubulin alpha chain-like 3 (EC 3.6.5.-)	TUBAL3	0.0221417	0.116722	Inf	Inf			Q99574	Neuroserpin (Peptidase inhibitor 12) (PI-12) (Serpin I1)	SERPINI1	6.06783e-05	0.000128797	4.59284	2.19939
O43653	Prostate stem cell antigen	PSCA	0.0221417	0.116722	Inf	Inf			P24593	Insulin-like growth factor-binding protein 5 (IBP-5) (IGF-binding protein 5) (IGFBP-5)	IGFBP5	6.06783e-05	0.000128797	3.90509	1.96536
P04259	Keratin, type II cytoskeletal 6B (Cytokeratin-6B) (CK-6B) (Keratin-6B) (K6B) (Type-II keratin Kb10)	KRT6B	0.0221541	0.116722	2.47009	1.30456			Q9NU53	Glycoprotein integral membrane protein 1	GINM1	6.06783e-05	0.000128797	2.10793	1.07583
P00352	Aldehyde dehydrogenase 1A1 (EC 1.2.1.19) (EC 1.2.1.28) (EC 1.2.1.3) (EC 1.2.1.36) (3-deoxyglucosone dehydrogenase) (ALDH-E1) (ALHDII) (Aldehyde dehydrogenase family 1 member A1) (Aldehyde dehydrogenase, cytosolic) (Retinal dehydrogenase 1) (RALDH 1) (RalDH1)	ALDH1A1	0.0222658	0.117061	1.86929	0.902493			P00966	Argininosuccinate synthase (EC 6.3.4.5) (Citrulline--aspartate ligase)	ASS1	6.06783e-05	0.000128797	4.3571	2.12337
P12931	Proto-oncogene tyrosine-protein kinase Src (EC 2.7.10.2) (Proto-oncogene c-Src) (pp60c-src) (p60-Src)	SRC	0.0223405	0.117204	6.2991	2.65515			P14784	Interleukin-2 receptor subunit beta (IL-2 receptor subunit beta) (IL-2R subunit beta) (IL-2RB) (High affinity IL-2 receptor subunit beta) (Interleukin-15 receptor subunit beta) (p70-75) (p75) (CD antigen CD122)	IL2RB	6.06783e-05	0.000128797	2.8233	1.49738
Q96KN2	Beta-Ala-His dipeptidase (EC 3.4.13.20) (CNDP dipeptidase 1) (Carnosine dipeptidase 1) (Glutamate carboxypeptidase-like protein 2) (Serum carnosinase)	CNDP1	0.0224135	0.117291	0.623443	-0.681671			P16112	Aggrecan core protein (Cartilage-specific proteoglycan core protein) (CSPCP) (Chondroitin sulfate proteoglycan core protein 1) (Chondroitin sulfate proteoglycan 1) [Cleaved into: Aggrecan core protein 2]	ACAN	6.06783e-05	0.000128797	2.68245	1.42355
Q02487	Desmocollin-2 (Cadherin family member 2) (Desmocollin-3) (Desmosomal glycoprotein II) (Desmosomal glycoprotein III)	DSC2	0.022452	0.117291	0.720655	-0.472619			P08637	Low affinity immunoglobulin gamma Fc region receptor III-A (IgG Fc receptor III-A) (CD16-II) (CD16a antigen) (Fc-gamma RIII-alpha) (Fc-gamma RIII) (Fc-gamma RIIIa) (FcRIII) (FcRIIIa) (FcgammaRIIIA) (FcR-10) (IgG Fc receptor III-2) (CD antigen CD16a)	FCGR3A	6.06783e-05	0.000128797	3.27719	1.71246
P08294	Extracellular superoxide dismutase [Cu-Zn] (EC-SOD) (EC 1.15.1.1)	SOD3	0.0225077	0.117335	2.21076	1.14454			P29622	Kallistatin (Kallikrein inhibitor) (Peptidase inhibitor 4) (PI-4) (Serpin A4)	SERPINA4	6.99077e-05	0.000146835	0.346834	-1.52768
P61769	Beta-2-microglobulin [Cleaved into: Beta-2-microglobulin form pI 5.3]	B2M	0.022685	0.11801	0.201215	-2.31319			Q9UIB8	SLAM family member 5 (Cell surface antigen MAX.3) (Hly9-beta) (Leukocyte differentiation antigen CD84) (Signaling lymphocytic activation molecule 5) (CD antigen CD84)	CD84	6.99077e-05	0.000146835	8.19017	3.03389
P06241	Tyrosine-protein kinase Fyn (EC 2.7.10.2) (Proto-oncogene Syn) (Proto-oncogene c-Fyn) (Src-like kinase) (SLK) (p59-Fyn)	FYN	0.0228795	0.118689	12.1077	3.59785			O00592	Podocalyxin (GCTM-2 antigen) (Gp200) (Podocalyxin-like protein 1) (PC) (PCLP-1)	PODXL	6.99077e-05	0.000146835	3.82241	1.93448
P19013	Keratin, type II cytoskeletal 4 (Cytokeratin-4) (CK-4) (Keratin-4) (K4) (Type-II keratin Kb4)	KRT4	0.0229115	0.118689	2.84072	1.50626			P34059	N-acetylgalactosamine-6-sulfatase (EC 3.1.6.4) (Chondroitinsulfatase) (Chondroitinase) (Galactose-6-sulfate sulfatase) (GalN6S) (N-acetylgalactosamine-6-sulfate sulfatase) (GalNAc6S sulfatase)	GALNS	6.99077e-05	0.000146835	2.44625	1.29057
P07996	Thrombospondin-1 (Glycoprotein G)	THBS1	0.0229674	0.118729	16.317	4.02831			O43707	Alpha-actinin-4 (Non-muscle alpha-actinin 4)	ACTN4	6.99077e-05	0.000146835	4.58008	2.19537
O43505	Beta-1,4-glucuronyltransferase 1 (EC 2.4.1.-) (I-beta-1,3-N-acetylglucosaminyltransferase) (iGnT) (N-acetyllactosaminide beta-1,3-N-acetylglucosaminyltransferase) (Poly-N-acetyllactosamine extension enzyme) (UDP-GlcNAc:betaGal beta-1,3-N-acetylglucosaminyltransferase 1)	B3GNT1	0.0234184	0.120808	2.30613	1.20547			A0A0B4J1V2	Immunoglobulin heavy variable 2-26	IGHV2-26	8.04546e-05	0.000164514	0.413707	-1.27332
P13639	Elongation factor 2 (EF-2) (EC 3.6.5.-)	EEF2	0.0236544	0.12177	2.70744	1.43693			P35858	Insulin-like growth factor-binding protein complex acid labile subunit (ALS)	IGFALS	8.04546e-05	0.000164514	0.307372	-1.70194
P62070	Ras-related protein R-Ras2 (EC 3.6.5.-) (Ras-like protein TC21) (Teratocarcinoma oncogene)	RRAS2	0.0237036	0.12177	3.10207	1.63323			P19823	Inter-alpha-trypsin inhibitor heavy chain H2 (ITI heavy chain H2) (ITI-HC2) (Inter-alpha-inhibitor heavy chain 2) (Inter-alpha-trypsin inhibitor complex component II) (Serum-derived hyaluronan-associated protein) (SHAP)	ITIH2	8.04546e-05	0.000164514	0.26299	-1.92692
P02656	Apolipoprotein C-III (Apo-CIII) (ApoC-III) (Apolipoprotein C3)	APOC3	0.0238684	0.122363	0.352964	-1.50241			P01880	Immunoglobulin heavy constant delta (Ig delta chain C region) (Ig delta chain C region NIG-65) (Ig delta chain C region WAH)	IGHD	8.04546e-05	0.000164514	0.26181	-1.93341
P31946	14-3-3 protein beta/alpha (Protein 1054) (Protein kinase C inhibitor protein 1) (KCIP-1) [Cleaved into: 14-3-3 protein beta/alpha, N-terminally processed]	YWHAB	0.0242732	0.12418	1.61152	0.688423			P08118	Beta-microseminoprotein (Immunoglobulin-binding factor) (IGBF) (PN44) (Prostate secreted seminal plasma protein) (Prostate secretory protein of 94 amino acids) (PSP-94) (PSP94) (Seminal plasma beta-inhibin)	MSMB	8.04546e-05	0.000164514	7.02652	2.81281
P02743	Serum amyloid P-component (SAP) (9.5S alpha-1-glycoprotein) [Cleaved into: Serum amyloid P-component(1-203)]	APCS	0.0248359	0.126797	1.80227	0.849813			Q06481	Amyloid beta precursor like protein 2 (APPH) (Amyloid beta (A4) precursor-like protein 2) (Amyloid protein homolog) (Amyloid-like protein 2) (APLP-2) (CDEI box-binding protein) (CDEBP) (Sperm membrane protein YWK-II)	APLP2	8.04546e-05	0.000164514	1.6406	0.714226
P0DJD7	Pepsin A-4 (EC 3.4.23.1) (Pepsinogen-4)	PGA4	0.0259031	0.1317	7.01918	2.8113			P18065	Insulin-like growth factor-binding protein 2 (IBP-2) (IGF-binding protein 2) (IGFBP-2)	IGFBP2	8.04546e-05	0.000164514	3.5789	1.83952
P0DJD9	Pepsin A-5 (EC 3.4.23.1) (Pepsinogen-5)	PGA5	0.0259031	0.1317	7.01911	2.81129			Q13477	Mucosal addressin cell adhesion molecule 1 (MAdCAM-1) (hMAdCAM-1)	MADCAM1	8.04546e-05	0.000164514	3.75505	1.90883
Q02747	Guanylin (Guanylate cyclase activator 2A) (Guanylate cyclase-activating protein 1) (Guanylate cyclase-activating protein I) (GCAP-I) [Cleaved into: HMW-guanylin; Guanylin]	GUCA2A	0.0265704	0.134265	0	-Inf			O00391	Sulfhydryl oxidase 1 (hQSOX) (EC 1.8.3.2) (Quiescin Q6)	QSOX1	8.04546e-05	0.000164514	3.44685	1.78528
Q13790	Apolipoprotein F (Apo-F) (Lipid transfer inhibitor protein) (LTIP)	APOF	0.0265704	0.134265	0	-Inf			Q86TH1	ADAMTS-like protein 2 (ADAMTSL-2)	ADAMTSL2	8.04546e-05	0.000164514	3.13589	1.64887
P06276	Cholinesterase (EC 3.1.1.8) (Acylcholine acylhydrolase) (Butyrylcholine esterase) (Choline esterase II) (Pseudocholinesterase)	BCHE	0.0265704	0.134265	0	-Inf			P02452	Collagen alpha-1(I) chain (Alpha-1 type I collagen)	COL1A1	8.04546e-05	0.000164514	3.38445	1.75892
P09871	Complement C1s subcomponent (EC 3.4.21.42) (C1 esterase) (Complement component 1 subcomponent s) [Cleaved into: Complement C1s subcomponent heavy chain; Complement C1s subcomponent light chain]	C1S	0.0266773	0.13453	0.162587	-2.62072			O43490	Prominin-1 (Antigen AC133) (Prominin-like protein 1) (CD antigen CD133)	PROM1	8.04546e-05	0.000164514	3.45977	1.79068
P19012	Keratin, type I cytoskeletal 15 (Cytokeratin-15) (CK-15) (Keratin-15) (K15)	KRT15	0.0274332	0.138059	2.01406	1.01011			Q14914	Prostaglandin reductase 1 (PRG-1) (15-oxoprostaglandin 13-reductase) (EC 1.3.1.48) (Dithiolethione-inducible gene 1 protein) (D3T-inducible gene 1 protein) (DIG-1) (Leukotriene B4 12-hydroxydehydrogenase) (NAD(P)H-dependent alkenal/one oxidoreductase) (EC 1.3.1.74)	PTGR1	8.04546e-05	0.000164514	3.29341	1.71958
P07339	Cathepsin D (EC 3.4.23.5) [Cleaved into: Cathepsin D light chain; Cathepsin D heavy chain]	CTSD	0.027525	0.138059	1.33649	0.418449			Q9GZM5	Protein YIPF3 (Killer lineage protein 1) (Natural killer cell-specific antigen KLIP1) (YIP1 family member 3) [Cleaved into: Protein YIPF3, 36 kDa form III]	YIPF3	9.24935e-05	0.000187603	9.31854	3.2201
P12429	Annexin A3 (35-alpha calcimedin) (Annexin III) (Annexin-3) (Inositol 1,2-cyclic phosphate 2-phosphohydrolase) (Lipocortin III) (Placental anticoagulant protein III) (PAP-III)	ANXA3	0.0275921	0.138059	4.87471	2.28532			Q8NHJ6	Leukocyte immunoglobulin-like receptor subfamily B member 4 (B4) (CD85 antigen-like family member K) (Immunoglobulin-like transcript 3) (ILT-3) (Leukocyte immunoglobulin-like receptor 5) (LIR-5) (Monocyte inhibitory receptor HM18) (CD antigen CD85k)	LILRB4	9.24935e-05	0.000187603	3.04118	1.60463
P49913	Cathelicidin antimicrobial peptide (18 kDa cationic antimicrobial protein) (CAP-18) (hCAP-18) [Cleaved into: Antibacterial peptide FALL-39 (FALL-39 peptide antibiotic); Antibacterial peptide LL-37; Antibacterial peptide KR-20; Antibacterial peptide LL-23; Antibacterial peptide LL-29; Antibacterial peptide KS-30; Antibacterial peptide RK-31; Antibacterial peptide FF-33]	CAMP	0.0276006	0.138059	5.58834	2.48242			Q9NZT1	Calmodulin-like protein 5 (Calmodulin-like skin protein)	CALML5	9.24935e-05	0.000187603	3.78927	1.92192
Q9H2M3	S-methylmethionine--homocysteine S-methyltransferase BHMT2 (SMM-hcy methyltransferase) (EC 2.1.1.10) (Betaine--homocysteine S-methyltransferase 2)	BHMT2	0.027666	0.138107	3.79425	1.92382			Q8N2S1	Latent-transforming growth factor beta-binding protein 4 (LTBP-4)	LTBP4	9.24935e-05	0.000187603	2.05944	1.04225
P00747	Plasminogen (EC 3.4.21.7) [Cleaved into: Plasmin heavy chain A; Activation peptide; Angiostatin; Plasmin heavy chain A, short form; Plasmin light chain B]	PLG	0.0277397	0.138195	0.652298	-0.616397			P01860	Immunoglobulin heavy constant gamma 3 (HDC) (Heavy chain disease protein) (Ig gamma-3 chain C region)	IGHG3	0.00010622	0.000212864	0.226502	-2.1424
Q99623	Prohibitin-2 (B-cell receptor-associated protein BAP37) (D-prohibitin) (Repressor of estrogen receptor activity)	PHB2	0.0287639	0.143009	3.5335	1.8211			P06733	Alpha-enolase (EC 4.2.1.11) (2-phospho-D-glycerate hydro-lyase) (C-myc promoter-binding protein) (Enolase 1) (MBP-1) (MPB-1) (Non-neural enolase) (NNE) (Phosphopyruvate hydratase) (Plasminogen-binding protein)	ENO1	0.00010622	0.000212864	2.75595	1.46255
P58107	Epiplakin (450 kDa epidermal antigen)	EPPK1	0.028886	0.143328	12.5074	3.64471			P31431	Syndecan-4 (SYND4) (Amphiglycan) (Ryudocan core protein)	SDC4	0.00010622	0.000212864	3.86413	1.95014
P08779	Keratin, type I cytoskeletal 16 (Cytokeratin-16) (CK-16) (Keratin-16) (K16)	KRT16	0.0289623	0.143385	1.52108	0.605097			Q9NP79	Vacuolar protein sorting-associated protein VTA1 homolog (Dopamine-responsive gene 1 protein) (DRG-1) (LYST-interacting protein 5) (LIP5) (SKD1-binding protein 1) (SBP1)	VTA1	0.00010622	0.000212864	2.7345	1.45128
P80188	Neutrophil gelatinase-associated lipocalin (NGAL) (25 kDa alpha-2-microglobulin-related subunit of MMP-9) (Lipocalin-2) (Oncogene 24p3) (Siderocalin) (p25)	LCN2	0.0290136	0.143385	1.90144	0.927096			P23526	Adenosylhomocysteinase (AdoHcyase) (EC 3.13.2.1) (S-adenosyl-L-homocysteine hydrolase)	AHCY	0.00010622	0.000212864	3.86184	1.94929
P01591	Immunoglobulin J chain (Joining chain of multimeric IgA and IgM)	IGJ	0.0290815	0.143434	8.55995	3.0976			P13797	Plastin-3 (T-fimbrin) (T-plastin)	PLS3	0.00010622	0.000212864	2.96332	1.56721
P08697	Alpha-2-antiplasmin (Alpha-2-AP) (Alpha-2-plasmin inhibitor) (Alpha-2-PI) (Serpin F2)	SERPINF2	0.0296207	0.145802	0.413817	-1.27294			Q53RD9	Fibulin-7 (FIBL-7)	FBLN7	0.000121853	0.000242258	3.74185	1.90375
P49755	Transmembrane emp24 domain-containing protein 10 (Protein TMED10) (21 kDa transmembrane-trafficking protein) (S31I125) (S31III125) (Tmp-21-I) (Transmembrane protein Tmp21) (p23) (p24 family protein delta-1) (p24delta1) (p24delta)	TMED10	0.0296905	0.145855	11.7421	3.55362			P09758	Tumor-associated calcium signal transducer 2 (Cell surface glycoprotein Trop-2) (Membrane component chromosome 1 surface marker 1) (Pancreatic carcinoma marker protein GA733-1)	TACSTD2	0.000121853	0.000242258	2.11445	1.08028
Q92485	Acid sphingomyelinase-like phosphodiesterase 3b (ASM-like phosphodiesterase 3b) (EC 3.1.4.-)	SMPDL3B	0.0301633	0.14703	0.992702	-0.0105674			Q6UY11	Protein delta homolog 2 (DLK-2) (Epidermal growth factor-like protein 9) (EGF-like protein 9)	DLK2	0.000121853	0.000242258	3.13957	1.65057
Q16695	Histone H3.1t (H3/t) (H3t) (H3/g) (Histone H3.4)	HIST3H3	0.030346	0.14703	15.7332	3.97574			P33908	Mannosyl-oligosaccharide 1,2-alpha-mannosidase IA (EC 3.2.1.113) (Man(9)-alpha-mannosidase) (Man9-mannosidase) (Mannosidase alpha class 1A member 1) (Processing alpha-1,2-mannosidase IA) (Alpha-1,2-mannosidase IA)	MAN1A1	0.000121853	0.000242258	5.83907	2.54574
P84243	Histone H3.3	H3F3A	0.030346	0.14703	15.7525	3.97751			O14498	Immunoglobulin superfamily containing leucine-rich repeat protein	ISLR	0.000139637	0.000275433	4.07872	2.02812
P84243	Histone H3.3	H3F3B	0.030346	0.14703	15.7525	3.97751			P30043	Flavin reductase (NADPH) (FR) (EC 1.5.1.30) (Biliverdin reductase B) (BVR-B) (EC 1.3.1.-) (Biliverdin-IX beta-reductase) (Green heme-binding protein) (GHBP) (NADPH-dependent diaphorase) (NADPH-flavin reductase) (FLR) (S-nitroso-CoA-assisted nitrosyltransferase) (SNO-CoA-assisted nitrosyltransferase) (EC 2.6.99.-)	BLVRB	0.000139637	0.000275433	3.57727	1.83886
Q71DI3	Histone H3.2 (H3-clustered histone 13) (H3-clustered histone 14) (H3-clustered histone 15) (Histone H3/m) (Histone H3/o)	HIST2H3A	0.030346	0.14703	15.7525	3.97751			Q6FHJ7	Secreted frizzled-related protein 4 (sFRP-4) (Frizzled protein, human endometrium) (FrpHE)	SFRP4	0.000139637	0.000275433	3.48873	1.8027
Q71DI3	Histone H3.2 (H3-clustered histone 13) (H3-clustered histone 14) (H3-clustered histone 15) (Histone H3/m) (Histone H3/o)	HIST2H3C	0.030346	0.14703	15.7525	3.97751			Q96JN8	Neuralized-like protein 4	NEURL4	0.000139637	0.000275433	19.648	4.29631
Q71DI3	Histone H3.2 (H3-clustered histone 13) (H3-clustered histone 14) (H3-clustered histone 15) (Histone H3/m) (Histone H3/o)	HIST2H3D	0.030346	0.14703	15.7525	3.97751			P19801	Diamine oxidase [copper-containing] (Diamine oxidase) (EC 1.4.3.22) (Amiloride-binding protein) (Amiloride-binding protein 1) (Amine oxidase copper domain-containing protein 1) (Histaminase) (Kidney amine oxidase) (KAO) (KDAO)	AOC1	0.000159845	0.000309219	3.53717	1.8226
P20339	Ras-related protein Rab-5A (EC 3.6.5.2)	RAB5A	0.0305142	0.14752	10.4204	3.38133			O95336	6-phosphogluconolactonase (6PGL) (EC 3.1.1.31)	PGLS	0.000159845	0.000309219	6.91004	2.78869
O96009	Napsin-A (EC 3.4.23.-) (Aspartyl protease 4) (ASP4) (Asp 4) (Napsin-1) (TA01/TA02)	NAPA	0.0305667	0.14752	4.87252	2.28467			P46940	Ras GTPase-activating-like protein IQGAP1 (p195)	IQGAP1	0.000159845	0.000309219	2.1889	1.13021
P06727	Apolipoprotein A-IV (Apo-AIV) (ApoA-IV) (Apolipoprotein A4)	APOA4	0.031204	0.150103	0.400642	-1.31962			P12724	Eosinophil cationic protein (ECP) (EC 3.1.27.-) (Ribonuclease 3) (RNase 3)	RNASE3	0.000159845	0.000309219	5.52938	2.46712
Q9NY65	Tubulin alpha-8 chain (EC 3.6.5.-) (Alpha-tubulin 8) (Tubulin alpha chain-like 2) [Cleaved into: Dephenylalaninated tubulin alpha-8 chain]	TUBA8	0.0312233	0.150103	2.11354	1.07966			Q13449	Limbic system-associated membrane protein (LSAMP) (IgLON family member 3)	LSAMP	0.000159845	0.000309219	2.0629	1.04468
P06865	Beta-hexosaminidase subunit alpha (EC 3.2.1.52) (Beta-N-acetylhexosaminidase subunit alpha) (Hexosaminidase subunit A) (N-acetyl-beta-glucosaminidase subunit alpha)	HEXA	0.0313574	0.150455	41.186	5.36408			Q9NZH0	G-protein coupled receptor family C group 5 member B (A-69G12.1) (Retinoic acid-induced gene 2 protein) (RAIG-2)	GPRC5B	0.000159845	0.000309219	2.89445	1.53329
P13646	Keratin, type I cytoskeletal 13 (Cytokeratin-13) (CK-13) (Keratin-13) (K13)	KRT13	0.0316292	0.151464	1.89672	0.923506			A8K2U0	Alpha-2-macroglobulin-like protein 1 (C3 and PZP-like alpha-2-macroglobulin domain-containing protein 9)	A2ML1	0.000159845	0.000309219	7.57277	2.92082
P24752	Acetyl-CoA acetyltransferase, mitochondrial (EC 2.3.1.9) (Acetoacetyl-CoA thiolase) (T2)	ACAT1	0.0319266	0.152593	4.22448	2.07877			P21802	Fibroblast growth factor receptor 2 (FGFR-2) (EC 2.7.10.1) (K-sam) (KGFR) (Keratinocyte growth factor receptor) (CD antigen CD332)	FGFR2	0.000159845	0.000309219	3.98759	1.99552
Q9Y6E0	Serine/threonine-protein kinase 24 (EC 2.7.11.1) (Mammalian STE20-like protein kinase 3) (MST-3) (STE20-like kinase MST3) [Cleaved into: Serine/threonine-protein kinase 24 36 kDa subunit (Mammalian STE20-like protein kinase 3 N-terminal) (MST3/N); Serine/threonine-protein kinase 24 12 kDa subunit (Mammalian STE20-like protein kinase 3 C-terminal) (MST3/C)]	STK24	0.0327401	0.155411	916.021	9.83924			P17931	Galectin-3 (Gal-3) (35 kDa lectin) (Carbohydrate-binding protein 35) (CBP 35) (Galactose-specific lectin 3) (Galactoside-binding protein) (GALBP) (IgE-binding protein) (L-31) (Laminin-binding protein) (Lectin L-29) (Mac-2 antigen)	LGALS3	0.000159845	0.000309219	2.65661	1.40959
Q8WWT9	Na(+)/dicarboxylate cotransporter 3 (NaDC-3) (hNaDC3) (Na(+)-coupled carboxylate transporter 3) (NaC3) (Sodium-dependent high-affinity dicarboxylate transporter 2) (Solute carrier family 13 member 3) (SLC13A3)	SLC13A3	0.0327401	0.155411	103.698	6.69625			P16234	Platelet-derived growth factor receptor alpha (PDGF-R-alpha) (PDGFR-alpha) (EC 2.7.10.1) (Alpha platelet-derived growth factor receptor) (Alpha-type platelet-derived growth factor receptor) (CD140 antigen-like family member A) (CD140a antigen) (Platelet-derived growth factor alpha receptor) (Platelet-derived growth factor receptor 2) (PDGFR-2) (CD antigen CD140a)	PDGFRA	0.000159845	0.000309219	3.51307	1.81273
Q14002	Carcinoembryonic antigen-related cell adhesion molecule 7 (CEA cell adhesion molecule 7) (Carcinoembryonic antigen CGM2)	CEACAM7	0.0329222	0.155411	44.1977	5.4659			P0C0L5	Complement C4-B (Basic complement C4) (C3 and PZP-like alpha-2-macroglobulin domain-containing protein 3) [Cleaved into: Complement C4 beta chain; Complement C4-B alpha chain; C4a anaphylatoxin; Complement C4b-B; C4d-B; Complement C4 gamma chain]	C4B	0.000182783	0.000350218	0.374872	-1.41553
P02008	Hemoglobin subunit zeta (HBAZ) (Hemoglobin zeta chain) (Zeta-globin)	HBZ	0.0332709	0.155411	Inf	Inf			A0A0B4J1Y9	Immunoglobulin heavy variable 3-72	IGHV3-72	0.000182783	0.000350218	0.378352	-1.4022
P09769	Tyrosine-protein kinase Fgr (EC 2.7.10.2) (Gardner-Rasheed feline sarcoma viral (v-fgr) oncogene homolog) (Proto-oncogene c-Fgr) (p55-Fgr) (p58-Fgr) (p58c-Fgr)	FGR	0.0332709	0.155411	Inf	Inf			P08473	Neprilysin (EC 3.4.24.11) (Atriopeptidase) (Common acute lymphocytic leukemia antigen) (CALLA) (Enkephalinase) (Neutral endopeptidase 24.11) (NEP) (Neutral endopeptidase) (Skin fibroblast elastase) (SFE) (CD antigen CD10)	MME	0.000182783	0.000350218	3.06842	1.61749
P05186	Alkaline phosphatase, tissue-nonspecific isozyme (AP-TNAP) (TNS-ALP) (TNSALP) (EC 3.1.3.1) (Alkaline phosphatase liver/bone/kidney isozyme) (Phosphoamidase) (Phosphocreatine phosphatase) (EC 3.9.1.1)	ALPL	0.0332709	0.155411	Inf	Inf			Q9Y6X5	Bis(5'-adenosyl)-triphosphatase ENPP4 (EC 3.6.1.29) (AP3A hydrolase) (AP3Aase) (Ectonucleotide pyrophosphatase/phosphodiesterase family member 4) (E-NPP 4) (NPP-4)	ENPP4	0.000182783	0.000350218	2.41707	1.27326
P13929	Beta-enolase (EC 4.2.1.11) (2-phospho-D-glycerate hydro-lyase) (Enolase 3) (Muscle-specific enolase) (MSE) (Skeletal muscle enolase)	ENO3	0.0332709	0.155411	Inf	Inf			P68104	Elongation factor 1-alpha 1 (EF-1-alpha-1) (EC 3.6.5.-) (Elongation factor Tu) (EF-Tu) (Eukaryotic elongation factor 1 A-1) (eEF1A-1) (Leukocyte receptor cluster member 7)	EEF1A1	0.000182783	0.000350218	2.88715	1.52965
Q13867	Bleomycin hydrolase (BH) (BLM hydrolase) (BMH) (EC 3.4.22.40)	BLMH	0.0332709	0.155411	Inf	Inf			P54108	Cysteine-rich secretory protein 3 (CRISP-3) (Specific granule protein of 28 kDa) (SGP28)	CRISP3	0.00020879	0.000394773	3.01919	1.59416
P48444	Coatomer subunit delta (Archain) (Delta-coat protein) (Delta-COP)	ARCN1	0.0332709	0.155411	Inf	Inf			Q7L7L0	Histone H2A type 3 (H2A-clustered histone 25)	H2AC25	0.00020879	0.000394773	6.63936	2.73104
Q9NRD8	Dual oxidase 2 (EC 1.11.1.-) (EC 1.6.3.1) (Large NOX 2) (Long NOX 2) (NADH/NADPH thyroid oxidase p138-tox) (NADPH oxidase/peroxidase DUOX2) (NADPH thyroid oxidase 2) (Thyroid oxidase 2) (p138 thyroid oxidase)	DUOX2	0.0332709	0.155411	Inf	Inf			Q9NRX4	14 kDa phosphohistidine phosphatase (EC 3.9.1.3) (Phosphohistidine phosphatase 1) (PHPT1) (Protein histidine phosphatase) (PHP) (Protein janus-A homolog)	PHPT1	0.00020879	0.000394773	2.04211	1.03006
O15162	Phospholipid scramblase 1 (PL scramblase 1) (Ca(2+)-dependent phospholipid scramblase 1) (Erythrocyte phospholipid scramblase) (Mg(2+)-dependent nuclease) (EC 3.1.-.-) (MmTRA1b)	PLSCR1	0.0332709	0.155411	Inf	Inf			P31946	14-3-3 protein beta/alpha (Protein 1054) (Protein kinase C inhibitor protein 1) (KCIP-1) [Cleaved into: 14-3-3 protein beta/alpha, N-terminally processed]	YWHAB	0.00020879	0.000394773	3.21319	1.68401
Q14847	LIM and SH3 domain protein 1 (LASP-1) (Metastatic lymph node gene 50 protein) (MLN 50)	LASP1	0.0332709	0.155411	Inf	Inf			O15230	Laminin subunit alpha-5 (Laminin-10 subunit alpha) (Laminin-11 subunit alpha) (Laminin-15 subunit alpha)	LAMA5	0.00020879	0.000394773	1.67175	0.741359
P35606	Coatomer subunit beta' (Beta'-coat protein) (Beta'-COP) (p102)	COPB2	0.0340081	0.158555	2.58482	1.37006			Q9P121	Neurotrimin (hNT) (IgLON family member 2)	NTM	0.00020879	0.000394773	2.80166	1.48628
P11142	Heat shock cognate 71 kDa protein (EC 3.6.4.10) (Heat shock 70 kDa protein 8) (Heat shock protein family A member 8) (Lipopolysaccharide-associated protein 1) (LAP-1) (LPS-associated protein 1)	HSPA8	0.0344168	0.160158	1.03115	0.0442591			P05362	Intercellular adhesion molecule 1 (ICAM-1) (Major group rhinovirus receptor) (CD antigen CD54)	ICAM1	0.00020879	0.000394773	2.38293	1.25274
Q9H0U4	Ras-related protein Rab-1B (EC 3.6.5.2)	RAB1B	0.0345987	0.160702	2.64287	1.40211			Q9UHL4	Dipeptidyl peptidase 2 (EC 3.4.14.2) (Dipeptidyl aminopeptidase II) (Dipeptidyl peptidase 7) (Dipeptidyl peptidase II) (DPP II) (Quiescent cell proline dipeptidase)	DPP7	0.000238242	0.000447093	3.18469	1.67115
Q1EHB4	Sodium-coupled monocarboxylate transporter 2 (Electroneutral sodium monocarboxylate cotransporter) (Low-affinity sodium-lactate cotransporter) (Solute carrier family 5 member 12)	SLC5A12	0.035133	0.162878	2.91881	1.54538			Q8TCT8	Signal peptide peptidase-like 2A (SPP-like 2A) (SPPL2a) (EC 3.4.23.-) (Intramembrane protease 3) (IMP-3) (Presenilin-like protein 2)	SPPL2A	0.000238242	0.000447093	0.198688	-2.33142
P07686	Beta-hexosaminidase subunit beta (EC 3.2.1.52) (Beta-N-acetylhexosaminidase subunit beta) (Hexosaminidase subunit B) (Cervical cancer proto-oncogene 7 protein) (HCC-7) (N-acetyl-beta-glucosaminidase subunit beta) [Cleaved into: Beta-hexosaminidase subunit beta chain B; Beta-hexosaminidase subunit beta chain A]	HEXB	0.036064	0.166881	3.46792	1.79407			P05937	Calbindin (Calbindin D28) (D-28K) (Vitamin D-dependent calcium-binding protein, avian-type)	CALB1	0.000238242	0.000447093	2.4146	1.27178
P05546	Heparin cofactor 2 (Heparin cofactor II) (HC-II) (Protease inhibitor leuserpin-2) (HLS2) (Serpin D1)	SERPIND1	0.0361907	0.166951	0.472057	-1.08297			P11021	Endoplasmic reticulum chaperone BiP (EC 3.6.4.10) (78 kDa glucose-regulated protein) (GRP-78) (Binding-immunoglobulin protein) (BiP) (Heat shock protein 70 family protein 5) (HSP70 family protein 5) (Heat shock protein family A member 5) (Immunoglobulin heavy chain-binding protein)	HSPA5	0.000238242	0.000447093	2.41918	1.27452
Q9UL25	Ras-related protein Rab-21	RAB21	0.0362144	0.166951	30.7435	4.94221			P52758	2-iminobutanoate/2-iminopropanoate deaminase (EC 3.5.99.10) (14.5 kDa translational inhibitor protein) (hp14.5) (p14.5) (Heat-responsive protein 12) (Reactive intermediate imine deaminase A homolog) (Translation inhibitor L-PSP ribonuclease) (UK114 antigen homolog)	RIDA	0.000271558	0.000503964	2.67423	1.41913
P00505	Aspartate aminotransferase, mitochondrial (mAspAT) (EC 2.6.1.1) (EC 2.6.1.7) (Fatty acid-binding protein) (FABP-1) (Glutamate oxaloacetate transaminase 2) (Kynurenine aminotransferase 4) (Kynurenine aminotransferase IV) (Kynurenine--oxoglutarate transaminase 4) (Kynurenine--oxoglutarate transaminase IV) (Plasma membrane-associated fatty acid-binding protein) (FABPpm) (Transaminase A)	GOT2	0.036629	0.168235	1.23033	0.299044			Q9BTY2	Plasma alpha-L-fucosidase (EC 3.2.1.51) (Alpha-L-fucoside fucohydrolase 2) (Alpha-L-fucosidase 2)	FUCA2	0.000271558	0.000503964	2.5376	1.34346
Q96FQ6	Protein S100-A16 (Aging-associated gene 13 protein) (Protein S100-F) (S100 calcium-binding protein A16)	S100A16	0.036629	0.168235	6.00957	2.58726			Q99497	Parkinson disease protein 7 (Maillard deglycase) (Oncogene DJ1) (Parkinsonism-associated deglycase) (Protein DJ-1) (DJ-1) (Protein/nucleic acid deglycase DJ-1) (EC 3.1.2.-, EC 3.5.1.-, EC 3.5.1.124)	PARK7	0.000271558	0.000503964	2.1835	1.12664
P35613	Basigin (5F7) (Collagenase stimulatory factor) (Extracellular matrix metalloproteinase inducer) (EMMPRIN) (Hepatoma-associated antigen) (HAb18G) (Leukocyte activation antigen M6) (OK blood group antigen) (Tumor cell-derived collagenase stimulatory factor) (TCSF) (CD antigen CD147)	BSG	0.037015	0.169548	10.8948	3.44557			Q9NQ38	Serine protease inhibitor Kazal-type 5 (Lympho-epithelial Kazal-type-related inhibitor) (LEKTI) [Cleaved into: Hemofiltrate peptide HF6478; Hemofiltrate peptide HF7665]	SPINK5	0.000271558	0.000503964	3.43796	1.78155
Q9UI12	V-type proton ATPase subunit H (V-ATPase subunit H) (Nef-binding protein 1) (NBP1) (Protein VMA13 homolog) (V-ATPase 50/57 kDa subunits) (Vacuolar proton pump subunit H) (Vacuolar proton pump subunit SFD)	ATP6V1H	0.0370521	0.169548	2.00445	1.0032			Q14126	Desmoglein-2 (Cadherin family member 5) (HDGC)	DSG2	0.000271558	0.000503964	2.33948	1.22619
P61160	Actin-related protein 2 (Actin-like protein 2)	ACTR2	0.0372808	0.170279	4.78599	2.25882			P20916	Myelin-associated glycoprotein (Siglec-4a)	MAG	0.000271558	0.000503964	2.65741	1.41002
P22695	Cytochrome b-c1 complex subunit 2, mitochondrial (Complex III subunit 2) (Core protein II) (Ubiquinol-cytochrome-c reductase complex core protein 2)	UQCRC2	0.0373792	0.170413	5.10382	2.35158			P25325	3-mercaptopyruvate sulfurtransferase (MST) (EC 2.8.1.2)	MPST	0.000309205	0.000564439	3.32892	1.73505
P04792	Heat shock protein beta-1 (HspB1) (28 kDa heat shock protein) (Estrogen-regulated 24 kDa protein) (Heat shock 27 kDa protein) (HSP 27) (Heat shock protein family B member 1) (Stress-responsive protein 27) (SRP27)	HSPB1	0.0376893	0.17151	1.59642	0.674843			P63241	Eukaryotic translation initiation factor 5A-1 (eIF-5A-1) (eIF-5A1) (Eukaryotic initiation factor 5A isoform 1) (eIF-5A) (Rev-binding factor) (eIF-4D)	EIF5A	0.000309205	0.000564439	6.13808	2.61779
Q96A22	Uncharacterized protein C11orf52	C11orf52	0.0379769	0.172502	3.95426	1.98341			O43157	Plexin-B1 (Semaphorin receptor SEP)	PLXNB1	0.000309205	0.000564439	0.401474	-1.31662
P30038	Delta-1-pyrroline-5-carboxylate dehydrogenase, mitochondrial (P5C dehydrogenase) (EC 1.2.1.88) (Aldehyde dehydrogenase family 4 member A1) (L-glutamate gamma-semialdehyde dehydrogenase)	ALDH4A1	0.0384473	0.174318	2.47837	1.30939			P60953	Cell division control protein 42 homolog (EC 3.6.5.2) (G25K GTP-binding protein)	CDC42	0.000309205	0.000564439	3.60889	1.85156
P06702	Protein S100-A9 (Calgranulin-B) (Calprotectin L1H subunit) (Leukocyte L1 complex heavy chain) (Migration inhibitory factor-related protein 14) (MRP-14) (p14) (S100 calcium-binding protein A9)	S100A9	0.0386016	0.174697	10.0842	3.33402			P02743	Serum amyloid P-component (SAP) (9.5S alpha-1-glycoprotein) [Cleaved into: Serum amyloid P-component(1-203)]	APCS	0.000309205	0.000564439	0.164395	-2.60476
Q08043	Alpha-actinin-3 (Alpha-actinin skeletal muscle isoform 3) (F-actin cross-linking protein)	ACTN3	0.03962	0.178978	10.1772	3.34727			Q13621	Solute carrier family 12 member 1 (Bumetanide-sensitive sodium-(potassium)-chloride cotransporter 1) (BSC1) (Kidney-specific Na-K-Cl symporter) (Na-K-2Cl cotransporter 2) (NKCC2)	SLC12A1	0.000309205	0.000564439	2.01144	1.00823
P05156	Complement factor I (EC 3.4.21.45) (C3B/C4B inactivator) [Cleaved into: Complement factor I heavy chain; Complement factor I light chain]	CFI	0.0399157	0.179985	0.356747	-1.48703			Q8TCC7	Organic anion transporter 3 (hOAT3) (Organic anion/dicarboxylate exchanger) (Solute carrier family 22 member 8)	SLC22A8	0.000309205	0.000564439	2.50998	1.32768
Q9HD42	Charged multivesicular body protein 1a (Chromatin-modifying protein 1a) (CHMP1a) (Vacuolar protein sorting-associated protein 46-1) (Vps46-1) (hVps46-1)	CHMP1A	0.0405251	0.1824	4.94417	2.30573			P53801	Pituitary tumor-transforming gene 1 protein-interacting protein (Pituitary tumor-transforming gene protein-binding factor) (PBF) (PTTG-binding factor)	PTTG1IP	0.000309205	0.000564439	5.81586	2.53999
P23284	Peptidyl-prolyl cis-trans isomerase B (PPIase B) (EC 5.2.1.8) (CYP-S1) (Cyclophilin B) (Rotamase B) (S-cyclophilin) (SCYLP)	PPIB	0.0406268	0.182525	2.19958	1.13723			P08195	Amino acid transporter heavy chain SLC3A2 (4F2 cell-surface antigen heavy chain) (4F2hc) (4F2 heavy chain antigen) (Lymphocyte activation antigen 4F2 large subunit) (Solute carrier family 3 member 2) (CD antigen CD98)	SLC3A2	0.000309205	0.000564439	2.83888	1.50532
Q99972	Myocilin (Myocilin 55 kDa subunit) (Trabecular meshwork-induced glucocorticoid response protein) [Cleaved into: Myocilin, N-terminal fragment (Myocilin 20 kDa N-terminal fragment); Myocilin, C-terminal fragment (Myocilin 35 kDa N-terminal fragment)]	MYOC	0.0414278	0.185786	0.597816	-0.742226			P00738	Haptoglobin (Zonulin) [Cleaved into: Haptoglobin alpha chain; Haptoglobin beta chain]	HP	0.000351695	0.000637368	0.224931	-2.15244
Q9H4B7	Tubulin beta-1 chain	TUBB1	0.0418473	0.187328	2.95527	1.56329			P15529	Membrane cofactor protein (TLX) (Trophoblast leukocyte common antigen) (CD antigen CD46)	CD46	0.000351695	0.000637368	2.0305	1.02184
P02533	Keratin, type I cytoskeletal 14 (Cytokeratin-14) (CK-14) (Keratin-14) (K14)	KRT14	0.0425092	0.189661	1.519	0.603122			Q86TY3	Armadillo-like helical domain-containing protein 4 (Upstream of mTORC2 protein)	ARMH4	0.000351695	0.000637368	3.46401	1.79244
Q08257	Quinone oxidoreductase (EC 1.6.5.5) (NADPH:quinone reductase) (Zeta-crystallin)	CRYZ	0.0425221	0.189661	3.28488	1.71584			Q15828	Cystatin-M (Cystatin-6) (Cystatin-E)	CST6	0.000351695	0.000637368	2.4123	1.27041
Q86Y46	Keratin, type II cytoskeletal 73 (Cytokeratin-73) (CK-73) (Keratin-73) (K73) (Type II inner root sheath-specific keratin-K6irs3) (Type-II keratin Kb36)	KRT73	0.0427694	0.19042	3.27971	1.71357			Q16610	Extracellular matrix protein 1 (Secretory component p85)	ECM1	0.000399599	0.000716425	0.362265	-1.46488
P06731	Carcinoembryonic antigen-related cell adhesion molecule 5 (Carcinoembryonic antigen) (CEA) (Meconium antigen 100) (CD antigen CD66e)	CEACAM5	0.0430188	0.191186	2.92678	1.54932			Q99988	Growth/differentiation factor 15 (GDF-15) (Macrophage inhibitory cytokine 1) (MIC-1) (NSAID-activated gene 1 protein) (NAG-1) (NSAID-regulated gene 1 protein) (NRG-1) (Placental TGF-beta) (Placental bone morphogenetic protein) (Prostate differentiation factor)	GDF15	0.000399599	0.000716425	2.91022	1.54113
P12277	Creatine kinase B-type (EC 2.7.3.2) (Brain creatine kinase) (B-CK) (Creatine kinase B chain) (Creatine phosphokinase B-type) (CPK-B)	CKB	0.043651	0.193647	1.79046	0.840331			P27482	Calmodulin-like protein 3 (CaM-like protein) (CLP) (Calmodulin-related protein NB-1)	CALML3	0.000399599	0.000716425	5.03565	2.33218
Q8WZ75	Roundabout homolog 4 (Magic roundabout)	ROBO4	0.0438049	0.193982	25.2155	4.65624			P04632	Calpain small subunit 1 (CSS1) (Calcium-activated neutral proteinase small subunit) (CANP small subunit) (Calcium-dependent protease small subunit) (CDPS) (Calcium-dependent protease small subunit 1) (Calpain regulatory subunit)	CAPNS1	0.000399599	0.000716425	5.07484	2.34336
P48668	Keratin, type II cytoskeletal 6C (Cytokeratin-6C) (CK-6C) (Cytokeratin-6E) (CK-6E) (Keratin K6h) (Keratin-6C) (K6C) (Type-II keratin Kb12)	KRT6C	0.0441996	0.194838	2.32642	1.21811			Q9H6S3	Epidermal growth factor receptor kinase substrate 8-like protein 2 (EPS8-like protein 2) (Epidermal growth factor receptor pathway substrate 8-related protein 2) (EPS8-related protein 2)	EPS8L2	0.000399599	0.000716425	2.49329	1.31805
O95716	Ras-related protein Rab-3D	RAB3D	0.0442688	0.194838	0.518276	-0.948208			Q96HD9	N-acyl-aromatic-L-amino acid amidohydrolase (carboxylate-forming) (EC 3.5.1.114) (Acylase III) (Aminoacylase-3) (ACY-3) (Aspartoacylase-2) (Hepatitis C virus core-binding protein 1) (HCBP1) (HCV core-binding protein 1)	ACY3	0.000399599	0.000716425	2.72651	1.44706
Q8WUD1	Ras-related protein Rab-2B (EC 3.6.5.2)	RAB2B	0.0443135	0.194838	2.96391	1.5675			P03952	Plasma kallikrein (EC 3.4.21.34) (Fletcher factor) (Kininogenin) (Plasma prekallikrein) (PKK) [Cleaved into: Plasma kallikrein heavy chain; Plasma kallikrein light chain]	KLKB1	0.000453546	0.000805948	0.390599	-1.35624
P20336	Ras-related protein Rab-3A	RAB3A	0.0443135	0.194838	0.576795	-0.79387			O75309	Cadherin-16 (Kidney-specific cadherin) (Ksp-cadherin)	CDH16	0.000453546	0.000805948	3.13505	1.64849
P12111	Collagen alpha-3(VI) chain	COL6A3	0.0450104	0.19755	17.0351	4.09044			Q96DG6	Carboxymethylenebutenolidase homolog (EC 3.1.-.-)	CMBL	0.000453546	0.000805948	1.35807	0.44156
P51159	Ras-related protein Rab-27A (Rab-27) (EC 3.6.5.2) (GTP-binding protein Ram)	RAB27A	0.0459129	0.201154	0.926419	-0.110263			Q9BQ51	Programmed cell death 1 ligand 2 (PD-1 ligand 2) (PD-L2) (PDCD1 ligand 2) (Programmed death ligand 2) (Butyrophilin B7-DC) (B7-DC) (CD antigen CD273)	PDCD1LG2	0.000453546	0.000805948	5.92406	2.56659
P02741	C-reactive protein [Cleaved into: C-reactive protein(1-205)]	CRP	0.0461725	0.201221	0.0229187	-5.44733			Q6PK18	2-oxoglutarate and iron-dependent oxygenase domain-containing protein 3 (EC 1.14.11.-)	OGFOD3	0.000453546	0.000805948	2.6844	1.4246
Q15166	Serum paraoxonase/lactonase 3 (EC 3.1.1.2) (EC 3.1.1.81) (EC 3.1.8.1)	PON3	0.0461725	0.201221	0.0245918	-5.34568			P08697	Alpha-2-antiplasmin (Alpha-2-AP) (Alpha-2-plasmin inhibitor) (Alpha-2-PI) (Serpin F2)	SERPINF2	0.00051423	0.000907358	0.398137	-1.32866
Q15582	Transforming growth factor-beta-induced protein ig-h3 (Beta ig-h3) (Kerato-epithelin) (RGD-containing collagen-associated protein) (RGD-CAP)	TGFBI	0.0461725	0.201221	0.000535197	-10.8676			P55268	Laminin subunit beta-2 (Laminin B1s chain) (Laminin-11 subunit beta) (Laminin-14 subunit beta) (Laminin-15 subunit beta) (Laminin-3 subunit beta) (Laminin-4 subunit beta) (Laminin-7 subunit beta) (Laminin-9 subunit beta) (S-laminin subunit beta) (S-LAM beta)	LAMB2	0.00051423	0.000907358	1.89503	0.922218
O75787	Renin receptor (ATPase H(+)-transporting lysosomal accessory protein 2) (ATPase H(+)-transporting lysosomal-interacting protein 2) (ER-localized type I transmembrane adapter) (Embryonic liver differentiation factor 10) (N14F) (Renin/prorenin receptor) (Vacuolar ATP synthase membrane sector-associated protein M8-9) (ATP6M8-9) (V-ATPase M8.9 subunit) [Cleaved into: Renin receptor N-terminal fragmen…	ATP6AP2	0.0474293	0.206334	5.8645	2.55201			P21266	Glutathione S-transferase Mu 3 (EC 2.5.1.18) (GST class-mu 3) (GSTM3-3) (hGSTM3-3)	GSTM3	0.00051423	0.000907358	1.98434	0.988662
P55072	Transitional endoplasmic reticulum ATPase (TER ATPase) (EC 3.6.4.6) (15S Mg(2+)-ATPase p97 subunit) (Valosin-containing protein) (VCP)	VCP	0.0480052	0.208473	11.0223	3.46235			O43432	Eukaryotic translation initiation factor 4 gamma 3 (eIF-4-gamma 3) (eIF-4G 3) (eIF4G 3) (eIF-4-gamma II) (eIF4GII)	EIF4G3	0.00051423	0.000907358	0.418414	-1.257
Q8TF65	PDZ domain-containing protein GIPC2	GIPC2	0.0496602	0.212189	579.151	9.1778			O75874	Isocitrate dehydrogenase [NADP] cytoplasmic (IDH) (IDH1) (EC 1.1.1.42) (Cytosolic NADP-isocitrate dehydrogenase) (IDPc) (NADP(+)-specific ICDH) (Oxalosuccinate decarboxylase)	IDH1	0.000582414	0.00101872	2.69553	1.43057
P42785	Lysosomal Pro-X carboxypeptidase (EC 3.4.16.2) (Angiotensinase C) (Lysosomal carboxypeptidase C) (Proline carboxypeptidase) (Prolylcarboxypeptidase) (PRCP)	PRCP	0.0496639	0.212189	1.5251	0.608901			P08779	Keratin, type I cytoskeletal 16 (Cytokeratin-16) (CK-16) (Keratin-16) (K16)	KRT16	0.000582414	0.00101872	2.41775	1.27367
O00160	Unconventional myosin-If (Myosin-Ie)	MYO1F	0.0499773	0.212189	Inf	Inf			P55017	Solute carrier family 12 member 3 (Na-Cl cotransporter) (NCC) (Na-Cl symporter) (Thiazide-sensitive sodium-chloride cotransporter)	SLC12A3	0.000582414	0.00101872	3.20483	1.68025
Q8IWU5	Extracellular sulfatase Sulf-2 (hSulf-2) (Arylsulfatase) (EC 3.1.6.1) (N-acetylglucosamine-6-sulfatase) (EC 3.1.6.14) [Cleaved into: Extracellular sulfatase Sulf-2 secreted form]	SULF2	0.0499773	0.212189	Inf	Inf			Q14112	Nidogen-2 (NID-2) (Osteonidogen)	NID2	0.000582414	0.00101872	2.34892	1.232
P29350	Tyrosine-protein phosphatase non-receptor type 6 (EC 3.1.3.48) (Hematopoietic cell protein-tyrosine phosphatase) (Protein-tyrosine phosphatase 1C) (PTP-1C) (Protein-tyrosine phosphatase SHP-1) (SH-PTP1)	PTPN6	0.0499773	0.212189	Inf	Inf			P06734	Low affinity immunoglobulin epsilon Fc receptor (BLAST-2) (C-type lectin domain family 4 member J) (Fc-epsilon-RII) (Immunoglobulin E-binding factor) (Lymphocyte IgE receptor) (CD antigen CD23) [Cleaved into: Low affinity immunoglobulin epsilon Fc receptor membrane-bound form; Low affinity immunoglobulin epsilon Fc receptor soluble form]	FCER2	0.000582414	0.00101872	2.83666	1.50419
Q8IX19	Mast cell-expressed membrane protein 1	C19orf59	0.0499773	0.212189	Inf	Inf			A0A0B4J1V0	Immunoglobulin heavy variable 3-15	IGHV3-15	0.000658939	0.00113868	0.47098	-1.08626
P19878	Neutrophil cytosol factor 2 (NCF-2) (67 kDa neutrophil oxidase factor) (NADPH oxidase activator 2) (Neutrophil NADPH oxidase factor 2) (p67-phox)	NCF2	0.0499773	0.212189	Inf	Inf			A0A075B6I0	Immunoglobulin lambda variable 8-61	IGLV8-61	0.000658939	0.00113868	2.18138	1.12524
O00161	Synaptosomal-associated protein 23 (SNAP-23) (Vesicle-membrane fusion protein SNAP-23)	SNAP23	0.0499773	0.212189	Inf	Inf			P40197	Platelet glycoprotein V (GPV) (Glycoprotein 5) (CD antigen CD42d)	GP5	0.000658939	0.00113868	2.17777	1.12285
P84095	Rho-related GTP-binding protein RhoG	RHOG	0.0499773	0.212189	Inf	Inf			Q13740	CD166 antigen (Activated leukocyte cell adhesion molecule) (CD antigen CD166)	ALCAM	0.000658939	0.00113868	2.7688	1.46926
Q16610	Extracellular matrix protein 1 (Secretory component p85)	ECM1	0.0499773	0.212189	Inf	Inf			Q9H159	Cadherin-19	CDH19	0.000658939	0.00113868	2.54419	1.34721
P20618	Proteasome subunit beta type-1 (Macropain subunit C5) (Multicatalytic endopeptidase complex subunit C5) (Proteasome component C5) (Proteasome gamma chain) (Proteasome subunit beta-6) (beta-6)	PSMB1	0.0499773	0.212189	Inf	Inf			Q8IZF2	Adhesion G protein-coupled receptor F5 (G-protein coupled receptor 116)	ADGRF5	0.000658939	0.00113868	2.07499	1.05311
P27701	CD82 antigen (C33 antigen) (IA4) (Inducible membrane protein R2) (Metastasis suppressor Kangai-1) (Suppressor of tumorigenicity 6 protein) (Tetraspanin-27) (Tspan-27) (CD antigen CD82)	CD82	0.0499773	0.212189	Inf	Inf			Q9NS93	Transmembrane 7 superfamily member 3 (Seven span transmembrane protein)	TM7SF3	0.000658939	0.00113868	2.6443	1.40289
P21964	Catechol O-methyltransferase (EC 2.1.1.6)	COMT	0.0499773	0.212189	Inf	Inf			Q9Y279	V-set and immunoglobulin domain-containing protein 4 (Protein Z39Ig)	VSIG4	0.000744731	0.00127596	5.36309	2.42306
									Q14766	Latent-transforming growth factor beta-binding protein 1 (LTBP-1) (Transforming growth factor beta-1-binding protein 1) (TGF-beta1-BP-1)	LTBP1	0.000744731	0.00127596	1.88877	0.917448
									Q6UXI9	Nephronectin (Preosteoblast EGF-like repeat protein with MAM domain) (Protein EGFL6-like)	NPNT	0.000744731	0.00127596	6.61789	2.72637
									P54725	UV excision repair protein RAD23 homolog A (HR23A) (hHR23A)	RAD23A	0.000744731	0.00127596	2.72623	1.44691
									P0DMV9	Heat shock 70 kDa protein 1B (Heat shock 70 kDa protein 2) (HSP70-2) (HSP70.2) (Heat shock protein family A member 1B)	HSPA1B	0.000744731	0.00127596	1.79376	0.842985
									A0A0C4DH34	Immunoglobulin heavy variable 4-28	IGHV4-28	0.000840801	0.00141401	0.318872	-1.64895
									Q9Y653	Adhesion G-protein coupled receptor G1 (G-protein coupled receptor 56) [Cleaved into: Adhesion G-protein coupled receptor G1, N-terminal fragment (ADGRG1 N-terminal fragment) (ADGRG1 NT) (GPR56 N-terminal fragment) (GPR56 NT) (GPR56(N)) (GPR56 extracellular subunit) (GPR56 subunit alpha); Adhesion G-protein coupled receptor G1, C-terminal fragment (ADGRG1 C-terminal fragment) (ADGRG1 CT) (GPR56 C…	ADGRG1	0.000840801	0.00141401	4.96529	2.31188
									P63000	Ras-related C3 botulinum toxin substrate 1 (EC 3.6.5.2) (Cell migration-inducing gene 5 protein) (Ras-like protein TC25) (p21-Rac1)	RAC1	0.000840801	0.00141401	2.11169	1.0784
									Q96CX2	BTB/POZ domain-containing protein KCTD12 (Pfetin) (Predominantly fetal expressed T1 domain)	KCTD12	0.000840801	0.00141401	0.26746	-1.90261
									P08833	Insulin-like growth factor-binding protein 1 (IBP-1) (IGF-binding protein 1) (IGFBP-1) (Placental protein 12) (PP12)	IGFBP1	0.000840801	0.00141401	0.190886	-2.38922
									P05164	Myeloperoxidase (MPO) (EC 1.11.2.2) [Cleaved into: Myeloperoxidase; 89 kDa myeloperoxidase; 84 kDa myeloperoxidase; Myeloperoxidase light chain; Myeloperoxidase heavy chain]	MPO	0.000840801	0.00141401	20.7396	4.37431
									A0A0C4DH35	Probable non-functional immunoglobulin heavy variable 3-35	IGHV3-35	0.000840801	0.00141401	0.371159	-1.42989
									Q8WVQ1	Soluble calcium-activated nucleotidase 1 (SCAN-1) (EC 3.6.1.6) (Apyrase homolog) (Putative MAPK-activating protein PM09) (Putative NF-kappa-B-activating protein 107)	CANT1	0.000840801	0.00141401	1.62439	0.699897
									P47756	F-actin-capping protein subunit beta (CapZ beta)	CAPZB	0.000840801	0.00141401	0.17324	-2.52916
									P15907	Beta-galactoside alpha-2,6-sialyltransferase 1 (Alpha 2,6-ST 1) (EC 2.4.3.1) (CMP-N-acetylneuraminate-beta-galactosamide-alpha-2,6-sialyltransferase 1) (ST6Gal I) (ST6GalI) (Sialyltransferase 1)	ST6GAL1	0.000840801	0.00141401	2.9748	1.57279
									Q8IZA0	Dyslexia-associated protein KIAA0319-like protein (Adeno-associated virus receptor) (AAVR)	KIAA0319L	0.000840801	0.00141401	3.09188	1.62849
									O95445	Apolipoprotein M (Apo-M) (ApoM) (Protein G3a)	APOM	0.000948262	0.00158941	1.70919	0.773312
									Q9UBB4	Ataxin-10 (Brain protein E46 homolog) (Spinocerebellar ataxia type 10 protein)	ATXN10	0.000948262	0.00158941	0.238152	-2.07005
									P01782	Immunoglobulin heavy variable 3-9 (Ig heavy chain V-III region DOB)	IGHV3-9	0.00106833	0.00177877	0.402923	-1.31142
									Q14982	Opioid-binding protein/cell adhesion molecule (OBCAM) (OPCML) (Opioid-binding cell adhesion molecule) (IgLON family member 1)	OPCML	0.00106833	0.00177877	1.88843	0.917188
									P13796	Plastin-2 (L-plastin) (LC64P) (Lymphocyte cytosolic protein 1) (LCP-1)	LCP1	0.00106833	0.00177877	16.9048	4.07936
									P29972	Aquaporin-1 (AQP-1) (Aquaporin-CHIP) (Channel-like integral membrane protein of 28 kDa) (Urine water channel)	AQP1	0.00106833	0.00177877	4.17324	2.06117
									A0A0A0MS15	Immunoglobulin heavy variable 3-49	IGHV3-49	0.00120233	0.00198542	0.620558	-0.688361
									P14174	Macrophage migration inhibitory factor (MIF) (EC 5.3.2.1) (Glycosylation-inhibiting factor) (GIF) (L-dopachrome isomerase) (L-dopachrome tautomerase) (EC 5.3.3.12) (Phenylpyruvate tautomerase)	MIF	0.00120233	0.00198542	3.34183	1.74064
									P67936	Tropomyosin alpha-4 chain (TM30p1) (Tropomyosin-4)	TPM4	0.00120233	0.00198542	5.53351	2.4682
									P50895	Basal cell adhesion molecule (Auberger B antigen) (B-CAM cell surface glycoprotein) (F8/G253 antigen) (Lutheran antigen) (Lutheran blood group glycoprotein) (CD antigen CD239)	BCAM	0.00120233	0.00198542	3.27404	1.71107
									P13647	Keratin, type II cytoskeletal 5 (58 kDa cytokeratin) (Cytokeratin-5) (CK-5) (Keratin-5) (K5) (Type-II keratin Kb5)	KRT5	0.00120233	0.00198542	1.69316	0.759716
									P13521	Secretogranin-2 (Chromogranin-C) (Secretogranin II) (SgII) [Cleaved into: Secretoneurin (SN); Manserin]	SCG2	0.0013517	0.0022031	3.01168	1.59057
									P61019	Ras-related protein Rab-2A (EC 3.6.5.2)	RAB2A	0.0013517	0.0022031	0.50194	-0.994414
									Q04756	Hepatocyte growth factor activator serine protease (HGF activator) (HGFA) (HGFA serine protease) (EC 3.4.21.-) (Serine protease HGFAC) [Cleaved into: Hepatocyte growth factor activator short chain; Hepatocyte growth factor activator long chain]	HGFAC	0.0013517	0.0022031	1.78912	0.839253
									Q6ISS4	Leukocyte-associated immunoglobulin-like receptor 2 (LAIR-2) (CD antigen CD306)	LAIR2	0.0013517	0.0022031	2.7375	1.45286
									P35321	Cornifin-A (19 kDa pancornulin) (SPRK) (Small proline-rich protein IA) (SPR-IA)	SPRR1A	0.0013517	0.0022031	10.7079	3.4206
									Q96C23	Galactose mutarotase (EC 5.1.3.3) (Aldose 1-epimerase)	GALM	0.0013517	0.0022031	2.8745	1.52331
									P58499	Protein FAM3B (Cytokine-like protein 2-21) (Pancreatic-derived factor) (PANDER)	FAM3B	0.0013517	0.0022031	2.52018	1.33353
									Q96BI1	Solute carrier family 67 member A1 (Beckwith-Wiedemann syndrome chromosomal region 1 candidate gene A protein) (Efflux transporter-like protein) (Imprinted multi-membrane-spanning polyspecific transporter-related protein 1) (Organic cation transporter-like protein 2) (ORCTL-2) (Solute carrier family 22 member 1-like) (Solute carrier family 22 member 18) (Tumor-suppressing STF cDNA 5 protein) (Tum…	SLC22A18	0.0013517	0.0022031	4.82348	2.27008
									P01714	Immunoglobulin lambda variable 3-19 (Ig lambda chain V-III region SH)	IGLV3-19	0.00151804	0.00245429	0.391996	-1.35109
									Q8IWU5	Extracellular sulfatase Sulf-2 (hSulf-2) (Arylsulfatase) (EC 3.1.6.1) (N-acetylglucosamine-6-sulfatase) (EC 3.1.6.14) [Cleaved into: Extracellular sulfatase Sulf-2 secreted form]	SULF2	0.00151804	0.00245429	4.44857	2.15334
									P08185	Corticosteroid-binding globulin (CBG) (Serpin A6) (Transcortin)	SERPINA6	0.00151804	0.00245429	0.491018	-1.02615
									P27930	Interleukin-1 receptor type 2 (IL-1R-2) (IL-1RT-2) (IL-1RT2) (CD121 antigen-like family member B) (CDw121b) (IL-1 type II receptor) (Interleukin-1 receptor beta) (IL-1R-beta) (Interleukin-1 receptor type II) (CD antigen CD121b) [Cleaved into: Interleukin-1 receptor type 2, membrane form (mIL-1R2) (mIL-1RII); Interleukin-1 receptor type 2, soluble form (sIL-1R2) (sIL-1RII)]	IL1R2	0.00151804	0.00245429	2.28252	1.19063
									Q9BVM4	Gamma-glutamylaminecyclotransferase (GGACT) (EC 4.3.2.8) (AIG2-like domain-containing protein 1) (Gamma-glutamylamine cyclotransferase)	GGACT	0.00151804	0.00245429	2.9279	1.54987
									P99999	Cytochrome c	CYCS	0.00170305	0.00273142	1.81626	0.860971
									P21709	Ephrin type-A receptor 1 (hEpha1) (EC 2.7.10.1) (EPH tyrosine kinase) (EPH tyrosine kinase 1) (Erythropoietin-producing hepatoma receptor) (Tyrosine-protein kinase receptor EPH)	EPHA1	0.00170305	0.00273142	1.96776	0.976554
									P16035	Metalloproteinase inhibitor 2 (CSC-21K) (Tissue inhibitor of metalloproteinases 2) (TIMP-2)	TIMP2	0.00170305	0.00273142	1.90543	0.930118
									P05026	Sodium/potassium-transporting ATPase subunit beta-1 (Sodium/potassium-dependent ATPase subunit beta-1)	ATP1B1	0.00170305	0.00273142	2.45095	1.29334
									P50897	Palmitoyl-protein thioesterase 1 (PPT-1) (EC 3.1.2.2) (EC 3.1.2.22) (Palmitoyl-protein hydrolase 1)	PPT1	0.00170305	0.00273142	2.59197	1.37405
									P27169	Serum paraoxonase/arylesterase 1 (PON 1) (EC 3.1.1.2) (EC 3.1.1.81) (EC 3.1.8.1) (Aromatic esterase 1) (A-esterase 1) (K-45) (Serum aryldialkylphosphatase 1)	PON1	0.00190861	0.00303203	0.506766	-0.980609
									Q16363	Laminin subunit alpha-4 (Laminin-14 subunit alpha) (Laminin-8 subunit alpha) (Laminin-9 subunit alpha)	LAMA4	0.00190861	0.00303203	5.51257	2.46273
									Q9H8J5	MANSC domain-containing protein 1 (Loss of heterozygosity 12 chromosomal region 3 protein)	MANSC1	0.00190861	0.00303203	0.501634	-0.995292
									P62937	Peptidyl-prolyl cis-trans isomerase A (PPIase A) (EC 5.2.1.8) (Cyclophilin A) (Cyclosporin A-binding protein) (Rotamase A) [Cleaved into: Peptidyl-prolyl cis-trans isomerase A, N-terminally processed]	PPIA	0.00190861	0.00303203	2.00568	1.00409
									O00462	Beta-mannosidase (EC 3.2.1.25) (Lysosomal beta A mannosidase) (Mannanase) (Mannase)	MANBA	0.00190861	0.00303203	1.9989	0.999209
									P01040	Cystatin-A (Cystatin-AS) (Stefin-A) [Cleaved into: Cystatin-A, N-terminally processed]	CSTA	0.00190861	0.00303203	6.03296	2.59286
									P07288	Prostate-specific antigen (PSA) (EC 3.4.21.77) (Gamma-seminoprotein) (Seminin) (Kallikrein-3) (P-30 antigen) (Semenogelase)	KLK3	0.00213673	0.00335724	8.92658	3.15811
									P01721	Immunoglobulin lambda variable 6-57 (Ig lambda chain V-VI region AR) (Ig lambda chain V-VI region EB4) (Ig lambda chain V-VI region NIG-48) (Ig lambda chain V-VI region SUT) (Ig lambda chain V-VI region WLT)	IGLV6-57	0.00213673	0.00335724	0.336739	-1.5703
									P81172	Hepcidin (Liver-expressed antimicrobial peptide 1) (LEAP-1) (Putative liver tumor regressor) (PLTR) [Cleaved into: Hepcidin-25 (Hepc25); Hepcidin-20 (Hepc20)]	HAMP	0.00213673	0.00335724	1.98486	0.989036
									P00736	Complement C1r subcomponent (EC 3.4.21.41) (Complement component 1 subcomponent r) [Cleaved into: Complement C1r subcomponent heavy chain (Complement C1r subcomponent chain A); Complement C1r subcomponent light chain (Complement C1r subcomponent chain B)]	C1R	0.00213673	0.00335724	0.377909	-1.40389
									P07384	Calpain-1 catalytic subunit (EC 3.4.22.52) (Calcium-activated neutral proteinase 1) (CANP 1) (Calpain mu-type) (Calpain-1 large subunit) (Cell proliferation-inducing gene 30 protein) (Micromolar-calpain) (muCANP)	CAPN1	0.00213673	0.00335724	2.90169	1.53689
									P55957	BH3-interacting domain death agonist (p22 BID) (BID) [Cleaved into: BH3-interacting domain death agonist p15 (p15 BID); BH3-interacting domain death agonist p13 (p13 BID); BH3-interacting domain death agonist p11 (p11 BID)]	BID	0.00213673	0.00335724	1.88002	0.910752
									P07996	Thrombospondin-1 (Glycoprotein G)	THBS1	0.00213673	0.00335724	1.89804	0.924508
									P36980	Complement factor H-related protein 2 (FHR-2) (DDESK59) (H factor-like 3) (H factor-like protein 2)	CFHR2	0.0023896	0.00370813	0.593518	-0.752636
									P01344	Insulin-like growth factor 2 (Insulin-like growth factor II) (IGF-II) (Somatomedin-A) (T3M-11-derived growth factor) [Cleaved into: Insulin-like growth factor II Ala-25 Del; Preptin]	IGF2	0.0023896	0.00370813	0.644793	-0.633091
									Q8WWA0	Intelectin-1 (ITLN-1) (Endothelial lectin HL-1) (Galactofuranose-binding lectin) (Intestinal lactoferrin receptor) (Omentin)	ITLN1	0.0023896	0.00370813	2.65901	1.41089
									Q6UXB4	C-type lectin domain family 4 member G (Liver and lymph node sinusoidal endothelial cell C-type lectin) (LSECtin)	CLEC4G	0.0023896	0.00370813	0.594919	-0.749234
									P07307	Asialoglycoprotein receptor 2 (ASGP-R 2) (ASGPR 2) (C-type lectin domain family 4 member H2) (Hepatic lectin H2) (HL-2)	ASGR2	0.0023896	0.00370813	2.26925	1.18222
									P17181	Interferon alpha/beta receptor 1 (IFN-R-1) (IFN-alpha/beta receptor 1) (Cytokine receptor class-II member 1) (Cytokine receptor family 2 member 1) (CRF2-1) (Type I interferon receptor 1)	IFNAR1	0.0023896	0.00370813	2.0455	1.03246
									P14550	Aldo-keto reductase family 1 member A1 (EC 1.1.1.2) (EC 1.1.1.372) (EC 1.1.1.54) (Alcohol dehydrogenase [NADP(+)]) (Aldehyde reductase) (Glucuronate reductase) (EC 1.1.1.19) (Glucuronolactone reductase) (EC 1.1.1.20) (S-nitroso-CoA reductase) (ScorR) (EC 1.6.-.-)	AKR1A1	0.0023896	0.00370813	2.25319	1.17197
									P22894	Neutrophil collagenase (EC 3.4.24.34) (Matrix metalloproteinase-8) (MMP-8) (PMNL collagenase) (PMNL-CL)	MMP8	0.0023896	0.00370813	4.36087	2.12462
									P0C0L4	Complement C4-A (Acidic complement C4) (C3 and PZP-like alpha-2-macroglobulin domain-containing protein 2) [Cleaved into: Complement C4 beta chain; Complement C4-A alpha chain; C4a anaphylatoxin; Complement C4b-A (Complement C4b-alpha' chain); Complement C4d-A; Complement C4 gamma chain]	C4A	0.00266961	0.00409204	0.477211	-1.0673
									P01766	Immunoglobulin heavy variable 3-13 (Ig heavy chain V-III region BRO)	IGHV3-13	0.00266961	0.00409204	0.398587	-1.32703
									Q9BYF1	Angiotensin-converting enzyme 2 (EC 3.4.17.23) (Angiotensin-converting enzyme homolog) (ACEH) (Angiotensin-converting enzyme-related carboxypeptidase) (ACE-related carboxypeptidase) (EC 3.4.17.-) (Metalloprotease MPROT15) [Cleaved into: Processed angiotensin-converting enzyme 2]	ACE2	0.00266961	0.00409204	0.636918	-0.65082
									P00352	Aldehyde dehydrogenase 1A1 (EC 1.2.1.19) (EC 1.2.1.28) (EC 1.2.1.3) (EC 1.2.1.36) (3-deoxyglucosone dehydrogenase) (ALDH-E1) (ALHDII) (Aldehyde dehydrogenase family 1 member A1) (Aldehyde dehydrogenase, cytosolic) (Retinal dehydrogenase 1) (RALDH 1) (RalDH1)	ALDH1A1	0.00266961	0.00409204	1.96354	0.973454
									P27105	Stomatin (Erythrocyte band 7 integral membrane protein) (Erythrocyte membrane protein band 7.2) (Protein 7.2b)	STOM	0.00266961	0.00409204	1.99324	0.995114
									P08138	Tumor necrosis factor receptor superfamily member 16 (Gp80-LNGFR) (Low affinity neurotrophin receptor p75NTR) (Low-affinity nerve growth factor receptor) (NGF receptor) (Low-affinity nerve growth factor receptor p75NGFR) (Low-affinity nerve growth factor receptor p75NGR) (p75 ICD) (CD antigen CD271)	NGFR	0.00266961	0.00409204	1.72466	0.786316
									Q16832	Discoidin domain-containing receptor 2 (Discoidin domain receptor 2) (EC 2.7.10.1) (CD167 antigen-like family member B) (Discoidin domain-containing receptor tyrosine kinase 2) (Neurotrophic tyrosine kinase, receptor-related 3) (Receptor protein-tyrosine kinase TKT) (Tyrosine-protein kinase TYRO10) (CD antigen CD167b)	DDR2	0.00266961	0.00409204	2.47839	1.30941
									Q8N6Q3	CD177 antigen (Human neutrophil alloantigen 2a) (HNA-2a) (NB1 glycoprotein) (NB1 GP) (Polycythemia rubra vera protein 1) (PRV-1) (CD antigen CD177)	CD177	0.00266961	0.00409204	1.98974	0.992578
									P61106	Ras-related protein Rab-14 (EC 3.6.5.2)	RAB14	0.0029793	0.00454592	1.97985	0.985388
									P16152	Carbonyl reductase [NADPH] 1 (EC 1.1.1.184) (15-hydroxyprostaglandin dehydrogenase [NADP(+)]) (EC 1.1.1.196, EC 1.1.1.197) (20-beta-hydroxysteroid dehydrogenase) (Alcohol dehydrogenase [NAD(P)+] CBR1) (EC 1.1.1.71) (NADPH-dependent carbonyl reductase 1) (Prostaglandin 9-ketoreductase) (PG-9-KR) (Prostaglandin-E(2) 9-reductase) (EC 1.1.1.189) (Short chain dehydrogenase/reductase family 21C member …	CBR1	0.0029793	0.00454592	2.16419	1.11383
									P08183	ATP-dependent translocase ABCB1 (ATP-binding cassette sub-family B member 1) (Multidrug resistance protein 1) (EC 7.6.2.2) (P-glycoprotein 1) (Phospholipid transporter ABCB1) (EC 7.6.2.1) (CD antigen CD243)	ABCB1	0.0029793	0.00454592	1.85433	0.890902
									Q08188	Protein-glutamine gamma-glutamyltransferase E (EC 2.3.2.13) (Transglutaminase E) (TG(E)) (TGE) (TGase E) (Transglutaminase-3) (TGase-3) [Cleaved into: Protein-glutamine gamma-glutamyltransferase E 50 kDa catalytic chain; Protein-glutamine gamma-glutamyltransferase E 27 kDa non-catalytic chain]	TGM3	0.00332145	0.00502976	2.10527	1.074
									P00918	Carbonic anhydrase 2 (EC 4.2.1.1) (Carbonate dehydratase II) (Carbonic anhydrase C) (CAC) (Carbonic anhydrase II) (CA-II) (Cyanamide hydratase CA2) (EC 4.2.1.69)	CA2	0.00332145	0.00502976	3.6065	1.8506
									P07195	L-lactate dehydrogenase B chain (LDH-B) (EC 1.1.1.27) (LDH heart subunit) (LDH-H) (Renal carcinoma antigen NY-REN-46)	LDHB	0.00332145	0.00502976	4.84694	2.27707
									Q14118	Dystroglycan 1 (Dystroglycan) (Dystrophin-associated glycoprotein 1) [Cleaved into: Alpha-dystroglycan (Alpha-DG); Beta-dystroglycan (Beta-DG)]	DAG1	0.00332145	0.00502976	4.28263	2.0985
									Q86T13	C-type lectin domain family 14 member A (Epidermal growth factor receptor 5) (EGFR-5)	CLEC14A	0.00332145	0.00502976	2.01059	1.00762
									Q9BUD6	Spondin-2 (Differentially expressed in cancerous and non-cancerous lung cells 1) (DIL-1) (Mindin)	SPON2	0.00369902	0.0055596	0.442812	-1.17523
									O00754	Lysosomal alpha-mannosidase (Laman) (EC 3.2.1.24) (Lysosomal acid alpha-mannosidase) (Mannosidase alpha class 2B member 1) (Mannosidase alpha-B) [Cleaved into: Lysosomal alpha-mannosidase A peptide; Lysosomal alpha-mannosidase B peptide; Lysosomal alpha-mannosidase C peptide; Lysosomal alpha-mannosidase D peptide; Lysosomal alpha-mannosidase E peptide]	MAN2B1	0.00369902	0.0055596	0.501302	-0.996249
									Q8NBS9	Thioredoxin domain-containing protein 5 (EC 1.8.4.-) (EC 5.3.4.1) (Endoplasmic reticulum resident protein 46) (ER protein 46) (ERp46) (Thioredoxin-like protein p46)	TXNDC5	0.00369902	0.0055596	1.86188	0.896759
									Q9UQN3	Charged multivesicular body protein 2b (CHMP2.5) (Chromatin-modifying protein 2b) (CHMP2b) (Vacuolar protein sorting-associated protein 2-2) (Vps2-2) (hVps2-2)	CHMP2B	0.00369902	0.0055596	2.13602	1.09492
									Q9BYW2	Histone-lysine N-methyltransferase SETD2 (EC 2.1.1.359) (HIF-1) (Huntingtin yeast partner B) (Huntingtin-interacting protein 1) (HIP-1) (Huntingtin-interacting protein B) (Lysine N-methyltransferase 3A) (Protein-lysine N-methyltransferase SETD2) (EC 2.1.1.-) (SET domain-containing protein 2) (hSET2) (p231HBP)	SETD2	0.00369902	0.0055596	0.56932	-0.812689
									Q8N4F0	BPI fold-containing family B member 2 (Bactericidal/permeability-increasing protein-like 1) (BPI-like 1) (Long palate, lung and nasal epithelium carcinoma-associated protein 2) (RYSR)	BPIFB2	0.00411522	0.00613919	0.354525	-1.49604
									A0A075B6K4	Immunoglobulin lambda variable 3-10	IGLV3-10	0.00411522	0.00613919	0.497351	-1.00766
									P17174	Aspartate aminotransferase, cytoplasmic (cAspAT) (EC 2.6.1.1) (EC 2.6.1.3) (Cysteine aminotransferase, cytoplasmic) (Cysteine transaminase, cytoplasmic) (cCAT) (Glutamate oxaloacetate transaminase 1) (Transaminase A)	GOT1	0.00411522	0.00613919	4.27187	2.09487
									Q08334	Interleukin-10 receptor subunit beta (IL-10 receptor subunit beta) (IL-10R subunit beta) (IL-10RB) (Cytokine receptor class-II member 4) (Cytokine receptor family 2 member 4) (CRF2-4) (Interleukin-10 receptor subunit 2) (IL-10R subunit 2) (IL-10R2) (CD antigen CDw210b)	IL10RB	0.00411522	0.00613919	1.87088	0.903718
									P61224	Ras-related protein Rap-1b (EC 3.6.5.2) (GTP-binding protein smg p21B)	RAP1B	0.00411522	0.00613919	2.38819	1.25592
									P02753	Retinol-binding protein 4 (Plasma retinol-binding protein) (PRBP) (RBP) [Cleaved into: Plasma retinol-binding protein(1-182); Plasma retinol-binding protein(1-181); Plasma retinol-binding protein(1-179); Plasma retinol-binding protein(1-176)]	RBP4	0.00457348	0.00679256	0.520748	-0.941341
									P02533	Keratin, type I cytoskeletal 14 (Cytokeratin-14) (CK-14) (Keratin-14) (K14)	KRT14	0.00457348	0.00679256	2.27233	1.18417
									P50053	Ketohexokinase (EC 2.7.1.3) (Hepatic fructokinase)	KHK	0.00457348	0.00679256	1.68177	0.749984
									Q9BRF8	Serine/threonine-protein phosphatase CPPED1 (EC 3.1.3.16) (Calcineurin-like phosphoesterase domain-containing protein 1) (Complete S-transactivated protein 1)	CPPED1	0.00507748	0.00748575	0.355947	-1.49026
									P01861	Immunoglobulin heavy constant gamma 4 (Ig gamma-4 chain C region)	IGHG4	0.00507748	0.00748575	0.584006	-0.775945
									P14923	Junction plakoglobin (Catenin gamma) (Desmoplakin III) (Desmoplakin-3)	JUP	0.00507748	0.00748575	1.96228	0.972531
									P16930	Fumarylacetoacetase (FAA) (EC 3.7.1.2) (Beta-diketonase) (Fumarylacetoacetate hydrolase)	FAH	0.00507748	0.00748575	1.81613	0.86087
									P08670	Vimentin	VIM	0.00507748	0.00748575	8.03769	3.00678
									O43488	Aflatoxin B1 aldehyde reductase member 2 (EC 1.1.1.n11) (AFB1 aldehyde reductase 1) (AFB1-AR 1) (Aldoketoreductase 7) (Succinic semialdehyde reductase) (SSA reductase)	AKR7A2	0.00563117	0.00821759	0.467002	-1.0985
									P00739	Haptoglobin-related protein	HPR	0.00563117	0.00821759	0.661553	-0.59607
									Q7Z478	ATP-dependent RNA helicase DHX29 (EC 3.6.4.13) (DEAH box protein 29) (Nucleic acid helicase DDXx)	DHX29	0.00563117	0.00821759	1.76465	0.819383
									Q8TB96	T-cell immunomodulatory protein (Protein TIP) (Integrin-alpha FG-GAP repeat-containing protein 1) (Linkin)	ITFG1	0.00563117	0.00821759	1.91188	0.93499
									P01033	Metalloproteinase inhibitor 1 (Erythroid-potentiating activity) (EPA) (Fibroblast collagenase inhibitor) (Collagenase inhibitor) (Tissue inhibitor of metalloproteinases 1) (TIMP-1)	TIMP1	0.00563117	0.00821759	2.059	1.04194
									Q01974	Tyrosine-protein kinase transmembrane receptor ROR2 (EC 2.7.10.1) (Neurotrophic tyrosine kinase, receptor-related 2)	ROR2	0.00563117	0.00821759	2.17599	1.12167
									Q16661	Guanylate cyclase activator 2B [Cleaved into: Guanylate cyclase C-activating peptide 2 (Guanylate cyclase C-activating peptide II) (GCAP-II); Uroguanylin (UGN)]	GUCA2B	0.00563117	0.00821759	0.863621	-0.211529
									Q5SNT2	Transmembrane protein 201 (Spindle-associated membrane protein 1)	TMEM201	0.00623877	0.00907786	0.381645	-1.3897
									P55072	Transitional endoplasmic reticulum ATPase (TER ATPase) (EC 3.6.4.6) (15S Mg(2+)-ATPase p97 subunit) (Valosin-containing protein) (VCP)	VCP	0.00623877	0.00907786	1.96925	0.977645
									Q86VF7	Nebulin-related-anchoring protein (N-RAP)	NRAP	0.00690476	0.00996031	0.386269	-1.37232
									Q9UBR2	Cathepsin Z (EC 3.4.18.1) (Cathepsin P) (Cathepsin X)	CTSZ	0.00690476	0.00996031	1.99837	0.998827
									Q05707	Collagen alpha-1(XIV) chain (Undulin)	COL14A1	0.00690476	0.00996031	1.56117	0.642623
									Q12929	Epidermal growth factor receptor kinase substrate 8	EPS8	0.00690476	0.00996031	1.51202	0.596475
									P04433	Immunoglobulin kappa variable 3-11 (Ig kappa chain V-III region VG)	IGKV3-11	0.00690476	0.00996031	1.62329	0.698918
									P04899	Guanine nucleotide-binding protein G(i) subunit alpha-2 (Adenylate cyclase-inhibiting G alpha protein)	GNAI2	0.00690476	0.00996031	2.28399	1.19156
									P00734	Prothrombin (EC 3.4.21.5) (Coagulation factor II) [Cleaved into: Activation peptide fragment 1; Activation peptide fragment 2; Thrombin light chain; Thrombin heavy chain]	F2	0.00763394	0.0109336	1.90392	0.928972
									Q96BW5	N-acetyltaurine hydrolase (EC 3.1.-.-) (Phosphotriesterase-related protein)	PTER	0.00763394	0.0109336	0.206706	-2.27435
									Q9H741	SREBP regulating gene protein (SREBF pathway regulator in Golgi 1)	SPRING1	0.00763394	0.0109336	1.00272	0.00392497
									P04259	Keratin, type II cytoskeletal 6B (Cytokeratin-6B) (CK-6B) (Keratin-6B) (K6B) (Type-II keratin Kb10)	KRT6B	0.00763394	0.0109336	3.64442	1.86569
									A2NJV5	Immunoglobulin kappa variable 2-29	IGKV2-29	0.00763394	0.0109336	1.68269	0.750766
									P02749	Beta-2-glycoprotein 1 (APC inhibitor) (Activated protein C-binding protein) (Anticardiolipin cofactor) (Apolipoprotein H) (Apo-H) (Beta-2-glycoprotein I) (B2GPI) (Beta(2)GPI)	APOH	0.00843141	0.0119903	0.610211	-0.712619
									P19652	Alpha-1-acid glycoprotein 2 (AGP 2) (Orosomucoid-2) (OMD 2)	ORM2	0.00843141	0.0119903	1.82534	0.868165
									Q5VW32	BRO1 domain-containing protein BROX (BRO1 domain- and CAAX motif-containing protein)	BROX	0.00843141	0.0119903	1.79965	0.847719
									P20774	Mimecan (Osteoglycin) (Osteoinductive factor) (OIF)	OGN	0.00843141	0.0119903	0.579187	-0.787899
									Q9H461	Frizzled-8 (Fz-8) (hFz8)	FZD8	0.00843141	0.0119903	1.27376	0.349089
									O95171	Sciellin	SCEL	0.00930257	0.0131732	1.65302	0.725105
									P54764	Ephrin type-A receptor 4 (EC 2.7.10.1) (EPH-like kinase 8) (EK8) (hEK8) (Tyrosine-protein kinase TYRO1) (Tyrosine-protein kinase receptor SEK)	EPHA4	0.00930257	0.0131732	1.53669	0.61983
									P04080	Cystatin-B (CPI-B) (Liver thiol proteinase inhibitor) (Stefin-B)	CSTB	0.00930257	0.0131732	2.70279	1.43445
									P08582	Melanotransferrin (Melanoma-associated antigen p97) (CD antigen CD228)	MELTF	0.0102532	0.0144176	1.81169	0.857336
									Q15904	V-type proton ATPase subunit S1 (V-ATPase subunit S1) (Protein XAP-3) (V-ATPase Ac45 subunit) (V-ATPase S1 accessory protein) (Vacuolar proton pump subunit S1)	ATP6AP1	0.0102532	0.0144176	1.96826	0.976924
									P0DSN7	Probable non-functional immunoglobulinn kappa variable 1D-37	IGKV1D-37	0.0102532	0.0144176	1.52883	0.612427
									Q9UKR3	Kallikrein-13 (EC 3.4.21.-) (Kallikrein-like protein 4) (KLK-L4)	KLK13	0.0102532	0.0144176	3.22444	1.68905
									P17050	Alpha-N-acetylgalactosaminidase (EC 3.2.1.49) (Alpha-galactosidase B)	NAGA	0.0102532	0.0144176	1.81255	0.858024
									P51884	Lumican (Keratan sulfate proteoglycan lumican) (KSPG lumican)	LUM	0.0112893	0.0158082	0.646098	-0.630176
									Q9H2M3	S-methylmethionine--homocysteine S-methyltransferase BHMT2 (SMM-hcy methyltransferase) (EC 2.1.1.10) (Betaine--homocysteine S-methyltransferase 2)	BHMT2	0.0112893	0.0158082	1.91792	0.93954
									P62258	14-3-3 protein epsilon (14-3-3E)	YWHAE	0.0112893	0.0158082	2.01909	1.0137
									Q08629	Testican-1 (Protein SPOCK)	SPOCK1	0.0124174	0.0172435	1.7965	0.845186
									P27348	14-3-3 protein theta (14-3-3 protein T-cell) (14-3-3 protein tau) (Protein HS1)	YWHAQ	0.0124174	0.0172435	0.542203	-0.883096
									O94760	N(G),N(G)-dimethylarginine dimethylaminohydrolase 1 (DDAH-1) (Dimethylarginine dimethylaminohydrolase 1) (EC 3.5.3.18) (DDAHI) (Dimethylargininase-1)	DDAH1	0.0124174	0.0172435	1.62832	0.703388
									P80748	Immunoglobulin lambda variable 3-21 (Ig lambda chain V-III region LOI) (Ig lambda chain V-V region DEL) (Ig lambda chain V-VII region MOT)	IGLV3-21	0.0124174	0.0172435	0.631866	-0.66231
									O95865	Putative hydrolase DDAH2 (EC 3.-.-.-) (DDAHII) (Inactive N(G),N(G)-dimethylarginine dimethylaminohydrolase 2) (DDAH-2) (Inactive dimethylarginine dimethylaminohydrolase 2) (Protein G6a) (S-phase protein)	DDAH2	0.0124174	0.0172435	2.34501	1.22959
									P12955	Xaa-Pro dipeptidase (X-Pro dipeptidase) (EC 3.4.13.9) (Imidodipeptidase) (Peptidase D) (Proline dipeptidase) (Prolidase)	PEPD	0.0124174	0.0172435	2.07679	1.05436
									P06331	Immunoglobulin heavy variable 4-34 (Ig heavy chain V-II region ARH-77)	IGHV4-34	0.0136441	0.0188428	0.455882	-1.13327
									P37802	Transgelin-2 (Epididymis tissue protein Li 7e) (SM22-alpha homolog)	TAGLN2	0.0136441	0.0188428	1.72153	0.783693
									P20160	Azurocidin (Cationic antimicrobial protein CAP37) (Heparin-binding protein) (HBP) (hHBP)	AZU1	0.0136441	0.0188428	4.54874	2.18547
									P59665	Neutrophil defensin 1 (Defensin, alpha 1) (HNP-1) (HP-1) (HP1) [Cleaved into: HP 1-56; Neutrophil defensin 2 (HNP-2) (HP-2) (HP2)]	DEFA1	0.0136441	0.0188428	4.40282	2.13843
									A0A075B6K5	Immunoglobulin lambda variable 3-9	IGLV3-9	0.0149768	0.0205419	0.56374	-0.826898
									Q9P0T7	Proton-transporting V-type ATPase complex assembly regulator TMEM9 (v-ATPase assembly regulator TMEM9) (Dermal papilla-derived protein 4) (Transmembrane protein 9) (Protein TMEM9)	TMEM9	0.0149768	0.0205419	2.2163	1.14815
									Q9UBI6	Guanine nucleotide-binding protein G(I)/G(S)/G(O) subunit gamma-12	GNG12	0.0149768	0.0205419	1.87449	0.906495
									Q9UM22	Mammalian ependymin-related protein 1 (MERP-1) (Upregulated in colorectal cancer gene 1 protein)	EPDR1	0.0149768	0.0205419	1.9867	0.990374
									P10586	Receptor-type tyrosine-protein phosphatase F (EC 3.1.3.48) (Leukocyte common antigen related) (LAR)	PTPRF	0.0149768	0.0205419	1.56497	0.646134
									Q9BQE3	Tubulin alpha-1C chain (EC 3.6.5.-) (Alpha-tubulin 6) (Tubulin alpha-6 chain) [Cleaved into: Detyrosinated tubulin alpha-1C chain]	TUBA1C	0.0164227	0.0224944	1.61461	0.691188
									P48061	Stromal cell-derived factor 1 (SDF-1) (hSDF-1) (C-X-C motif chemokine 12) (Intercrine reduced in hepatomas) (IRH) (hIRH) (Pre-B cell growth-stimulating factor) (PBSF) [Cleaved into: SDF-1-beta(3-72); SDF-1-alpha(3-67)]	CXCL12	0.0179899	0.024408	2.23902	1.16287
									P0DTE1	Probable non-functional immunoglobulin heavy variable 3-38-3	IGHV3-38-3	0.0179899	0.024408	0.477279	-1.06709
									P14780	Matrix metalloproteinase-9 (MMP-9) (EC 3.4.24.35) (92 kDa gelatinase) (92 kDa type IV collagenase) (Gelatinase B) (GELB) [Cleaved into: 67 kDa matrix metalloproteinase-9; 82 kDa matrix metalloproteinase-9]	MMP9	0.0179899	0.024408	4.73779	2.24421
									P62328	Thymosin beta-4 (T beta-4) (Fx) [Cleaved into: Hemoregulatory peptide AcSDKP (Ac-Ser-Asp-Lys-Pro) (N-acetyl-SDKP) (AcSDKP) (Seraspenide)]	TMSB4X	0.0179899	0.024408	2.1608	1.11157
									P08887	Interleukin-6 receptor subunit alpha (IL-6 receptor subunit alpha) (IL-6R subunit alpha) (IL-6R-alpha) (IL-6RA) (IL-6R 1) (Membrane glycoprotein 80) (gp80) (CD antigen CD126) [Cleaved into: Soluble interleukin-6 receptor subunit alpha (sIL6R)]	IL6R	0.0179899	0.024408	2.73455	1.4513
									P06312	Immunoglobulin kappa variable 4-1 (Ig kappa chain V-IV region B17) (Ig kappa chain V-IV region JI) (Ig kappa chain V-IV region Len) (Ig kappa chain V-IV region STH)	IGKV4-1	0.0179899	0.024408	1.75183	0.808866
									Q06418	Tyrosine-protein kinase receptor TYRO3 (EC 2.7.10.1) (Tyrosine-protein kinase BYK) (Tyrosine-protein kinase DTK) (Tyrosine-protein kinase RSE) (Tyrosine-protein kinase SKY) (Tyrosine-protein kinase TIF)	TYRO3	0.0179899	0.024408	0.982668	-0.0252243
									P12821	Angiotensin-converting enzyme (ACE) (EC 3.4.15.1) (Dipeptidyl carboxypeptidase I) (Kininase II) (CD antigen CD143) [Cleaved into: Angiotensin-converting enzyme, soluble form]	ACE	0.0196866	0.0265307	1.53488	0.618127
									Q92738	USP6 N-terminal-like protein (Related to the N-terminus of tre) (RN-tre)	USP6NL	0.0196866	0.0265307	0.250131	-1.99924
									Q96KP4	Cytosolic non-specific dipeptidase (EC 3.4.13.18) (CNDP dipeptidase 2) (Glutamate carboxypeptidase-like protein 1) (Peptidase A) (Threonyl dipeptidase)	CNDP2	0.0196866	0.0265307	1.89536	0.922469
									P50552	Vasodilator-stimulated phosphoprotein (VASP)	VASP	0.0196866	0.0265307	5.36113	2.42254
									P36543	V-type proton ATPase subunit E 1 (V-ATPase subunit E 1) (V-ATPase 31 kDa subunit) (p31) (Vacuolar proton pump subunit E 1)	ATP6V1E1	0.0196866	0.0265307	0.36812	-1.44175
									O60241	Adhesion G protein-coupled receptor B2 (Brain-specific angiogenesis inhibitor 2)	ADGRB2	0.0215214	0.02881	0.669521	-0.578798
									Q9NSA0	Solute carrier family 22 member 11 (Organic anion transporter 4) (OAT4) (Organic anion:dicarboxylate exchanger OAT4)	SLC22A11	0.0215214	0.02881	1.74879	0.806359
									Q08554	Desmocollin-1 (Cadherin family member 1) (Desmosomal glycoprotein 2/3) (DG2/DG3)	DSC1	0.0215214	0.02881	1.51173	0.596199
									P54826	Growth arrest-specific protein 1 (GAS-1)	GAS1	0.0215214	0.02881	0.565098	-0.823428
									P61158	Actin-related protein 3 (Actin-like protein 3)	ACTR3	0.0215214	0.02881	1.96145	0.971918
									A0A0C4DH36	Probable non-functional immunoglobulin heavy variable 3-38	IGHV3-38	0.0256418	0.0340985	0.489648	-1.03018
									Q96FV2	Secernin-2	SCRN2	0.0256418	0.0340985	2.02685	1.01924
									Q9UN37	Vacuolar protein sorting-associated protein 4A (EC 3.6.4.6) (Protein SKD2) (VPS4-1) (hVPS4)	VPS4A	0.0256418	0.0340985	1.60107	0.679035
									Q16706	Alpha-mannosidase 2 (EC 3.2.1.114) (Golgi alpha-mannosidase II) (AMan II) (Man II) (Mannosidase alpha class 2A member 1) (Mannosyl-oligosaccharide 1,3-1,6-alpha-mannosidase)	MAN2A1	0.0256418	0.0340985	1.7877	0.838104
									Q9UGM3	Scavenger receptor cysteine-rich domain-containing protein DMBT1 (Deleted in malignant brain tumors 1 protein) (Glycoprotein 340) (Gp-340) (Hensin) (Salivary agglutinin) (SAG) (Surfactant pulmonary-associated D-binding protein)	DMBT1	0.0256418	0.0340985	1.75273	0.809606
									Q9H9P2	Chondrolectin (Transmembrane protein MT75)	CHODL	0.0279465	0.0368703	1.6168	0.693142
									A0A0B4J1U3	Immunoglobulin lambda variable 1-36	IGLV1-36	0.0279465	0.0368703	0.567656	-0.816911
									P10645	Chromogranin-A (CgA) (Pituitary secretory protein I) (SP-I) [Cleaved into: Vasostatin-1 (Vasostatin I); Vasostatin-2 (Vasostatin II); EA-92; ES-43; Pancreastatin; SS-18; WA-8; WE-14; LF-19; Catestatin (SL21); AL-11; GV-19; GR-44; ER-37; GE-25; Serpinin-RRG; Serpinin; p-Glu serpinin precursor]	CHGA	0.0279465	0.0368703	1.96608	0.97532
									A0A0C4DH38	Immunoglobulin heavy variable 5-51	IGHV5-51	0.0279465	0.0368703	0.344788	-1.53622
									P55103	Inhibin beta C chain (Activin beta-C chain)	INHBC	0.0279465	0.0368703	2.06764	1.04798
									O75071	EF-hand calcium-binding domain-containing protein 14	EFCAB14	0.0279465	0.0368703	0.581131	-0.783065
									Q9BYH1	Seizure 6-like protein	SEZ6L	0.0304277	0.0397778	1.65288	0.724983
									Q9GZM7	Tubulointerstitial nephritis antigen-like (Glucocorticoid-inducible protein 5) (Oxidized LDL-responsive gene 2 protein) (OLRG-2) (Tubulointerstitial nephritis antigen-related protein) (TIN Ag-related protein) (TIN-Ag-RP)	TINAGL1	0.0304277	0.0397778	1.51728	0.60149
									P27487	Dipeptidyl peptidase 4 (EC 3.4.14.5) (ADABP) (Adenosine deaminase complexing protein 2) (ADCP-2) (Dipeptidyl peptidase IV) (DPP IV) (T-cell activation antigen CD26) (TP103) (CD antigen CD26) [Cleaved into: Dipeptidyl peptidase 4 membrane form (Dipeptidyl peptidase IV membrane form); Dipeptidyl peptidase 4 soluble form (Dipeptidyl peptidase IV soluble form)]	DPP4	0.0304277	0.0397778	1.6247	0.700169
									O43653	Prostate stem cell antigen	PSCA	0.0304277	0.0397778	4.01897	2.00682
									Q15365	Poly(rC)-binding protein 1 (Alpha-CP1) (Heterogeneous nuclear ribonucleoprotein E1) (hnRNP E1) (Nucleic acid-binding protein SUB2.3)	PCBP1	0.0304277	0.0397778	2.11061	1.07766
									O75976	Carboxypeptidase D (EC 3.4.17.22) (Metallocarboxypeptidase D) (gp180)	CPD	0.0304277	0.0397778	1.90568	0.930303
									P11766	Alcohol dehydrogenase class-3 (EC 1.1.1.1) (Alcohol dehydrogenase 5) (Alcohol dehydrogenase class chi chain) (Alcohol dehydrogenase class-III) (Glutathione-dependent formaldehyde dehydrogenase) (FALDH) (FDH) (GSH-FDH) (EC 1.1.1.-) (S-(hydroxymethyl)glutathione dehydrogenase) (EC 1.1.1.284)	ADH5	0.0304277	0.0397778	2.83266	1.50216
									Q66K66	Transmembrane protein 198	TMEM198	0.0330957	0.0429303	1.09617	0.132469
									P01859	Immunoglobulin heavy constant gamma 2 (Ig gamma-2 chain C region) (Ig gamma-2 chain C region DOT) (Ig gamma-2 chain C region TIL) (Ig gamma-2 chain C region ZIE)	IGHG2	0.0330957	0.0429303	0.725411	-0.46313
									Q96IU4	Putative protein-lysine deacylase ABHD14B (EC 2.3.1.-) (Alpha/beta hydrolase domain-containing protein 14B) (Abhydrolase domain-containing protein 14B) (CCG1-interacting factor B)	ABHD14B	0.0330957	0.0429303	2.85795	1.51498
									P13639	Elongation factor 2 (EF-2) (EC 3.6.5.-)	EEF2	0.0330957	0.0429303	0.537362	-0.896033
									P02765	Alpha-2-HS-glycoprotein (Alpha-2-Z-globulin) (Ba-alpha-2-glycoprotein) (Fetuin-A) [Cleaved into: Alpha-2-HS-glycoprotein chain A; Alpha-2-HS-glycoprotein chain B]	AHSG	0.0330957	0.0429303	0.597868	-0.742101
									P04040	Catalase (EC 1.11.1.6)	CAT	0.0330957	0.0429303	3.56561	1.83415
									Q9NQ79	Cartilage acidic protein 1 (68 kDa chondrocyte-expressed protein) (CEP-68) (ASPIC)	CRTAC1	0.0359615	0.0464676	0.637938	-0.648511
									A6NI73	Leukocyte immunoglobulin-like receptor subfamily A member 5 (CD85 antigen-like family member F) (Immunoglobulin-like transcript 11) (ILT-11) (Leukocyte immunoglobulin-like receptor 9) (LIR-9) (CD antigen CD85f)	LILRA5	0.0359615	0.0464676	1.68669	0.754193
									O95274	Ly6/PLAUR domain-containing protein 3 (GPI-anchored metastasis-associated protein C4.4A homolog) (Matrigel-induced gene C4 protein) (MIG-C4)	LYPD3	0.0359615	0.0464676	2.31731	1.21245
									P01133	Pro-epidermal growth factor (EGF) [Cleaved into: Epidermal growth factor (Urogastrone)]	EGF	0.000592042	0.0141526	3.40728	1.76862
									P07237	Protein disulfide-isomerase (PDI) (EC 5.3.4.1) (Cellular thyroid hormone-binding protein) (Prolyl 4-hydroxylase subunit beta) (p55)	P4HB	0.0390362	0.0501181	1.59096	0.669899
									P01780	Immunoglobulin heavy variable 3-7 (Ig heavy chain V-III region GAL) (Ig heavy chain V-III region GAR) (Ig heavy chain V-III region JON)	IGHV3-7	0.0390362	0.0501181	0.477345	-1.0669
									Q8IUK5	Plexin domain-containing protein 1 (Tumor endothelial marker 3) (Tumor endothelial marker 7)	PLXDC1	0.0390362	0.0501181	1.51197	0.59643
									P30740	Leukocyte elastase inhibitor (LEI) (Monocyte/neutrophil elastase inhibitor) (EI) (M/NEI) (Peptidase inhibitor 2) (PI-2) (Serpin B1)	SERPINB1	0.0390362	0.0501181	1.75043	0.807712
									P10646	Tissue factor pathway inhibitor (TFPI) (Extrinsic pathway inhibitor) (EPI) (Lipoprotein-associated coagulation inhibitor) (LACI)	TFPI	0.0390362	0.0501181	1.74203	0.800773
									Q08257	Quinone oxidoreductase (EC 1.6.5.5) (NADPH:quinone reductase) (Zeta-crystallin)	CRYZ	0.0423314	0.0542101	1.72009	0.782483
									P01705	Immunoglobulin lambda variable 2-23 (Ig lambda chain V-II region NEI)	IGLV2-23	0.0423314	0.0542101	0.516614	-0.952841
									P38606	V-type proton ATPase catalytic subunit A (V-ATPase subunit A) (EC 7.1.2.2) (V-ATPase 69 kDa subunit) (Vacuolar ATPase isoform VA68) (Vacuolar proton pump subunit alpha)	ATP6V1A	0.0458589	0.0584294	1.45893	0.544911
									Q14254	Flotillin-2 (Epidermal surface antigen) (ESA) (Membrane component chromosome 17 surface marker 1)	FLOT2	0.0458589	0.0584294	1.51918	0.603297
									P20142	Gastricsin (EC 3.4.23.3) (Pepsinogen C)	PGC	0.0458589	0.0584294	2.30065	1.20204
									Q9HBJ8	Collectrin (Transmembrane protein 27)	CLTRN	0.0458589	0.0584294	1.58348	0.6631
									P17813	Endoglin (CD antigen CD105)	ENG	0.0496309	0.0630752	1.83338	0.874507
									Q6E0U4	Dermokine (Epidermis-specific secreted protein SK30/SK89)	DMKN	0.0496309	0.0630752	1.66884	0.738843

## Sheet: Lists of DEPs
Proteomics Datasets - Discovery Cohort DEPs
Gene Symbols of 180 upregulated DEPs						Gene Symbols of 44 downregulated DEPs
CTSC						F9
CLEC3B						ITIH3
SULF2						VTN
COL6A3						SERPINA1
THBS1						OGN
LGALS3						SERPINC1
ANXA1						HRG
COL6A1						HPX
MASP2						ITIH2
ANXA6						ITIH1
SERPINA5						SERPINF2
KNG1						SERPIND1
COL15A1						AGT
CTSD						IGFALS
CTSA						PLG
SPP1						FETUB
S100A8						PROS1
S100A9						CFHR3
S100A6						RBP4
MMRN2						KLKB1
ANXA11						GC
ANGPTL2						C8A
FGL2						B2M
ANXA2						CPB2
ANXA4						C8G
PLAU						PON1
MUC1						MB
ELANE						C9
GNS						LBP
CD14						AFM
ASAH1						C8B
ISLR						CFD
RAC1						APOC3
EPS8						C5
CHMP2A						CFH
CHMP2B						C2
OLFM4						APOA4
ACP2						C4B
BASP1						C4A
CPVL						C3
MAN1A1						TTR
SOD3						TF
PPIB						ALB
PRCP						AHSG
LGALS3BP
NAGA
SLC3A2
CPQ
GM2A
HEXB
GLB1
ARSA
KRT5
GGH
NAGLU
VNN1
PIGR
pro-EGF
PPIA
GPRC5A
CD59
DEFA1
TSPAN1
PSCA
ADH5
GNG12
SLC22A8
DDAH2
KLK1
ABHD14B
KRT9
PODXL
BSG
SLC12A1
AQP1
AQP2
EEF1A1
CAPG
PDCD6
GNAI2
PTPRJ
DNASE1
CD47
VPS4A
BCAM
CPNE3
CAMP
ABCB1
MPST
VASN
UMOD
QPCT
EZR
PDCD6IP
ZG16B
CDC42
SHMT1
XPNPEP2
KRT10
ACTR3
IST1
KRT1
ATP1B1
HSPA1B
GSTA2
GPRC5C
ARF1
BHMT2
ALDOB
UBA52
PGLS
ENO1
CRYZ
GPRC5B
KRT2
DPP4
CBR1
ACTG1
DDAH1
SLC5A12
CUBN
VTA1
TPI1
KHK
KRT4
ASS1
GSTM3
PGK1
RAB14
ATP6V1A
VPS4B
ACTN4
RAP1B
LRP2
KRT6B
MGAM
CD63
LMAN2
GAA
TPP1
LDHB
DPP7
GGT1
THY1
PEBP1
EPS8L2
ITM2B
MME
IDH1
TUBA1C
PROZ
CA2
APOD
AMY1A
KRT13
ANPEP
ALDH1A1
AMY2B
NAPSA
PRDX1
PSAP
CNDP2
AHCY
ALDOA
MSN
ACY1
YWHAB
HSPB1
KRT16
KRT14
SECTM1
SLC12A3
AMY2A
CMBL
ANXA3
HEXA
UPK1A
VCP
ACE
DPEP1
LCN2

## Sheet: Pathway Analysis all DEPs
Proteomics Datasets - Pathway Analysis for all DEPs identified from the Discovery Cohort
GroupID	Category	Term	Description	LogP	Log(q-value)	Symbols
1_Summary	Reactome Gene Sets	R-HSA-6798695	Neutrophil degranulation	-37.2992	-33.0562	AHSG,ANPEP,ANXA2,ARSA,CAMP,CD14,CD59,CD63,CTSC,CTSD,CFD,EEF1A1,ELANE,GAA,GLB1,GM2A,GNS,HEXB,HSPA1B,IDH1,KRT1,LCN2,LGALS3,MME,SERPINA1,PIGR,PLAU,CTSA,PRCP,PSAP,PTPRJ,RAP1B,S100A8,S100A9,TTR,VCP,GGH,VNN1,CPNE3,MGAM,OLFM4,FGL2,QPCT,DPP7,RAB14
1_Member	Reactome Gene Sets	R-HSA-6798695	Neutrophil degranulation	-37.2992	-33.0562	AHSG,ANPEP,ANXA2,ARSA,CAMP,CD14,CD59,CD63,CTSC,CTSD,CFD,EEF1A1,ELANE,GAA,GLB1,GM2A,GNS,HEXB,HSPA1B,IDH1,KRT1,LCN2,LGALS3,MME,SERPINA1,PIGR,PLAU,CTSA,PRCP,PSAP,PTPRJ,RAP1B,S100A8,S100A9,TTR,VCP,GGH,VNN1,CPNE3,MGAM,OLFM4,FGL2,QPCT,DPP7,RAB14
2_Summary	Reactome Gene Sets	R-HSA-166658	Complement cascade	-20.2254	-16.2834	C2,C4A,C4B,C5,C8A,C8B,C8G,C9,CD59,CPB2,CFD,ELANE,PROS1,VTN,CFHR3,C3,CFH,KRT1,MASP2,B2M,CAMP,DEFA1,HRG,KNG1,LGALS3,S100A9,TF,ANXA3,CTSC,ACE,DNASE1,LBP,PRDX1,FGL2,ANXA1,CD14,HPX,HSPA1B,NAGLU,PTPRJ,SECTM1,THY1
2_Member	Reactome Gene Sets	R-HSA-166658	Complement cascade	-20.2254	-16.2834	C2,C4A,C4B,C5,C8A,C8B,C8G,C9,CD59,CPB2,CFD,ELANE,PROS1,VTN,CFHR3
2_Member	Reactome Gene Sets	R-HSA-977606	Regulation of Complement cascade	-19.3682	-15.6174	C2,C4A,C4B,C5,C8A,C8B,C8G,C9,CD59,CPB2,ELANE,PROS1,VTN,CFHR3
2_Member	GO Biological Processes	GO:0006956	complement activation	-17.367	-13.9021	C2,C3,C4A,C4B,C5,C8A,C8B,C8G,C9,CFD,CFH,KRT1,MASP2,CFHR3
2_Member	GO Biological Processes	GO:0006959	humoral immune response	-16.6937	-13.3538	B2M,C2,C3,C4A,C4B,C5,C8A,C8B,C8G,C9,CAMP,DEFA1,CFD,ELANE,CFH,HRG,KNG1,KRT1,LGALS3,S100A9,TF,MASP2,CFHR3
2_Member	GO Biological Processes	GO:0006957	complement activation, alternative pathway	-13.313	-10.4251	C3,C5,C8A,C8B,C8G,C9,CFD,CFH
2_Member	GO Biological Processes	GO:0006958	complement activation, classical pathway	-12.8013	-9.99	C2,C3,C4A,C4B,C5,C8A,C8B,C8G,C9,MASP2
2_Member	GO Biological Processes	GO:0002455	humoral immune response mediated by circulating immunoglobulin	-12.2072	-9.48263	C2,C3,C4A,C4B,C5,C8A,C8B,C8G,C9,MASP2
2_Member	GO Biological Processes	GO:0002252	immune effector process	-11.8779	-9.19111	ANXA3,B2M,C2,C3,C4A,C4B,C5,C8A,C8B,C8G,C9,CTSC,ACE,CFD,DNASE1,ELANE,CFH,KRT1,LBP,PRDX1,MASP2,FGL2,CFHR3
2_Member	GO Biological Processes	GO:0001906	cell killing	-11.2194	-8.56743	B2M,C3,C5,C8A,C8B,C8G,C9,CAMP,CTSC,DEFA1,ELANE,HRG,KNG1,LGALS3,PRDX1
2_Member	GO Biological Processes	GO:0050778	positive regulation of immune response	-10.9787	-8.37912	ANXA1,B2M,C2,C3,C4A,C4B,C5,C8A,C8B,C8G,C9,CD14,CFD,ELANE,CFH,HPX,HRG,HSPA1B,KRT1,LBP,NAGLU,PTPRJ,SECTM1,THY1,MASP2,CFHR3
2_Member	GO Biological Processes	GO:0002253	activation of immune response	-9.80609	-7.35542	C2,C3,C4A,C4B,C5,C8A,C8B,C8G,C9,CD14,CFD,CFH,KRT1,LBP,NAGLU,PTPRJ,THY1,MASP2,CFHR3
2_Member	GO Biological Processes	GO:0002443	leukocyte mediated immunity	-9.01749	-6.63176	ANXA3,B2M,C2,C3,C4A,C4B,C5,C8A,C8B,C8G,C9,CTSC,ACE,ELANE,PRDX1,MASP2
2_Member	GO Biological Processes	GO:0031640	killing of cells of another organism	-8.94752	-6.57764	C5,C8A,C8B,C8G,C9,CAMP,DEFA1,ELANE,HRG,KNG1,LGALS3
2_Member	GO Biological Processes	GO:0141061	disruption of cell in another organism	-8.94752	-6.57764	C5,C8A,C8B,C8G,C9,CAMP,DEFA1,ELANE,HRG,KNG1,LGALS3
2_Member	Reactome Gene Sets	R-HSA-166665	Terminal pathway of complement	-8.93389	-6.57164	C5,C8A,C8B,C8G,C9
2_Member	GO Biological Processes	GO:0141060	disruption of anatomical structure in another organism	-8.82843	-6.49386	C5,C8A,C8B,C8G,C9,CAMP,DEFA1,ELANE,HRG,KNG1,LGALS3
2_Member	GO Biological Processes	GO:0002449	lymphocyte mediated immunity	-7.42706	-5.26318	B2M,C2,C3,C4A,C4B,C5,C8A,C8B,C8G,C9,CTSC,PRDX1,MASP2
2_Member	GO Biological Processes	GO:0002460	adaptive immune response based on somatic recombination of immune receptors built from immunoglobulin superfamily domains	-6.42902	-4.40344	B2M,C2,C3,C4A,C4B,C5,C8A,C8B,C8G,C9,CTSC,MASP2
2_Member	GO Biological Processes	GO:0016064	immunoglobulin mediated immune response	-6.33631	-4.33379	C2,C3,C4A,C4B,C5,C8A,C8B,C8G,C9,MASP2
2_Member	GO Biological Processes	GO:0019724	B cell mediated immunity	-6.21697	-4.23636	C2,C3,C4A,C4B,C5,C8A,C8B,C8G,C9,MASP2
2_Member	GO Biological Processes	GO:0002250	adaptive immune response	-2.89537	-1.45371	ANXA1,B2M,C2,C3,C4A,C4B,C5,C8A,C8B,C8G,C9,CTSC,MASP2
3_Summary	GO Biological Processes	GO:0009611	response to wounding	-19.2584	-15.6174	ACTG1,APOA4,APOD,AQP1,SERPINC1,CD59,COL6A1,CPB2,F9,SERPIND1,HRG,HSPB1,KLKB1,KNG1,NAGLU,SERPINA1,PLAU,PLG,PPIA,PRCP,PROS1,PTPRJ,RAC1,PROZ,VPS4B,ANGPTL2,CHMP2B,VPS4A,CHMP2A,SULF2,ANXA2,AQP2,GNAI2,KRT1,SERPINF2,THBS1,UMOD,VTN,ANXA1,SPP1,ENO1,CLEC3B,C5,DPP4,ELANE,FGL2
3_Member	GO Biological Processes	GO:0009611	response to wounding	-19.2584	-15.6174	ACTG1,APOA4,APOD,AQP1,SERPINC1,CD59,COL6A1,CPB2,F9,SERPIND1,HRG,HSPB1,KLKB1,KNG1,NAGLU,SERPINA1,PLAU,PLG,PPIA,PRCP,PROS1,PTPRJ,RAC1,PROZ,VPS4B,ANGPTL2,CHMP2B,VPS4A,CHMP2A,SULF2
3_Member	GO Biological Processes	GO:0050878	regulation of body fluid levels	-18.2998	-14.7557	ACTG1,ANXA2,AQP1,AQP2,SERPINC1,CD59,CPB2,F9,GNAI2,SERPIND1,HRG,HSPB1,KLKB1,KNG1,KRT1,SERPINA1,PLAU,PLG,SERPINF2,PPIA,PROS1,PTPRJ,THBS1,UMOD,VTN,PROZ,ANGPTL2
3_Member	GO Biological Processes	GO:0042060	wound healing	-16.1147	-12.8259	ACTG1,AQP1,SERPINC1,CD59,CPB2,F9,SERPIND1,HRG,HSPB1,KLKB1,KNG1,SERPINA1,PLAU,PLG,PPIA,PRCP,PROS1,PTPRJ,PROZ,VPS4B,ANGPTL2,CHMP2B,VPS4A,CHMP2A
3_Member	GO Biological Processes	GO:0030193	regulation of blood coagulation	-14.4263	-11.2246	ANXA2,SERPINC1,CPB2,HRG,KLKB1,KNG1,KRT1,PLAU,PLG,SERPINF2,PROS1,THBS1,VTN
3_Member	GO Biological Processes	GO:0007596	blood coagulation	-14.3338	-11.2143	ACTG1,SERPINC1,CD59,CPB2,F9,SERPIND1,HRG,HSPB1,KLKB1,KNG1,SERPINA1,PLAU,PLG,PPIA,PROS1,PTPRJ,PROZ,ANGPTL2
3_Member	GO Biological Processes	GO:0042730	fibrinolysis	-14.3111	-11.2143	ANXA2,CPB2,HRG,KLKB1,KRT1,PLAU,PLG,SERPINF2,PROS1
3_Member	GO Biological Processes	GO:1900046	regulation of hemostasis	-14.2549	-11.2143	ANXA2,SERPINC1,CPB2,HRG,KLKB1,KNG1,KRT1,PLAU,PLG,SERPINF2,PROS1,THBS1,VTN
3_Member	GO Biological Processes	GO:0050817	coagulation	-14.2532	-11.2143	ACTG1,SERPINC1,CD59,CPB2,F9,SERPIND1,HRG,HSPB1,KLKB1,KNG1,SERPINA1,PLAU,PLG,PPIA,PROS1,PTPRJ,PROZ,ANGPTL2
3_Member	GO Biological Processes	GO:0007599	hemostasis	-14.0948	-11.0822	ACTG1,SERPINC1,CD59,CPB2,F9,SERPIND1,HRG,HSPB1,KLKB1,KNG1,SERPINA1,PLAU,PLG,PPIA,PROS1,PTPRJ,PROZ,ANGPTL2
3_Member	GO Biological Processes	GO:0050818	regulation of coagulation	-13.8493	-10.8615	ANXA2,SERPINC1,CPB2,HRG,KLKB1,KNG1,KRT1,PLAU,PLG,SERPINF2,PROS1,THBS1,VTN
3_Member	GO Biological Processes	GO:0030195	negative regulation of blood coagulation	-13.5213	-10.5656	ANXA2,CPB2,HRG,KLKB1,KNG1,KRT1,PLAU,PLG,SERPINF2,PROS1,VTN
3_Member	GO Biological Processes	GO:1900047	negative regulation of hemostasis	-13.4083	-10.4875	ANXA2,CPB2,HRG,KLKB1,KNG1,KRT1,PLAU,PLG,SERPINF2,PROS1,VTN
3_Member	GO Biological Processes	GO:0050819	negative regulation of coagulation	-13.0854	-10.2403	ANXA2,CPB2,HRG,KLKB1,KNG1,KRT1,PLAU,PLG,SERPINF2,PROS1,VTN
3_Member	GO Biological Processes	GO:0061041	regulation of wound healing	-12.7859	-9.99	ACTG1,ANXA1,ANXA2,SERPINC1,CPB2,HRG,KLKB1,KNG1,KRT1,PLAU,PLG,SERPINF2,PROS1,THBS1,VTN
3_Member	GO Biological Processes	GO:0051917	regulation of fibrinolysis	-12.4888	-9.72285	CPB2,HRG,KLKB1,PLAU,PLG,SERPINF2,THBS1,VTN
3_Member	GO Biological Processes	GO:1903034	regulation of response to wounding	-12.2915	-9.55357	ACTG1,ANXA1,ANXA2,SERPINC1,CPB2,HRG,KLKB1,KNG1,KRT1,PLAU,PLG,SERPINF2,PROS1,SPP1,THBS1,VTN
3_Member	GO Biological Processes	GO:0051918	negative regulation of fibrinolysis	-11.7394	-9.07616	CPB2,HRG,PLAU,PLG,SERPINF2,THBS1,VTN
3_Member	GO Biological Processes	GO:0061045	negative regulation of wound healing	-11.104	-8.47368	ANXA2,CPB2,HRG,KLKB1,KNG1,KRT1,PLAU,PLG,SERPINF2,PROS1,VTN
3_Member	GO Biological Processes	GO:1903035	negative regulation of response to wounding	-11.0872	-8.46735	ANXA2,CPB2,HRG,KLKB1,KNG1,KRT1,PLAU,PLG,SERPINF2,PROS1,SPP1,VTN
3_Member	GO Biological Processes	GO:0010755	regulation of plasminogen activation	-10.4849	-7.9424	ANXA2,CPB2,ENO1,PLAU,SERPINF2,THBS1,CLEC3B
3_Member	GO Biological Processes	GO:0030194	positive regulation of blood coagulation	-9.06375	-6.66578	CPB2,HRG,PLAU,PLG,SERPINF2,THBS1,VTN
3_Member	GO Biological Processes	GO:1900048	positive regulation of hemostasis	-9.06375	-6.66578	CPB2,HRG,PLAU,PLG,SERPINF2,THBS1,VTN
3_Member	GO Biological Processes	GO:0090303	positive regulation of wound healing	-8.83906	-6.49909	ACTG1,ANXA1,CPB2,HRG,PLAU,PLG,SERPINF2,THBS1,VTN
3_Member	GO Biological Processes	GO:0050820	positive regulation of coagulation	-8.6032	-6.28956	CPB2,HRG,PLAU,PLG,SERPINF2,THBS1,VTN
3_Member	GO Biological Processes	GO:1903036	positive regulation of response to wounding	-8.03265	-5.79391	ACTG1,ANXA1,CPB2,HRG,PLAU,PLG,SERPINF2,THBS1,VTN
3_Member	Reactome Gene Sets	R-HSA-75205	Dissolution of Fibrin Clot	-7.79385	-5.58017	ANXA2,HRG,PLAU,PLG,SERPINF2
3_Member	GO Biological Processes	GO:0070613	regulation of protein processing	-7.55641	-5.37405	ANXA2,CPB2,ENO1,KLKB1,PLAU,SERPINF2,THBS1,CLEC3B
3_Member	GO Biological Processes	GO:0032102	negative regulation of response to external stimulus	-7.36503	-5.20833	ANXA2,C5,CPB2,DPP4,ELANE,HRG,KLKB1,KNG1,KRT1,PLAU,PLG,SERPINF2,PROS1,SPP1,THBS1,VTN,FGL2
3_Member	GO Biological Processes	GO:1903317	regulation of protein maturation	-7.2491	-5.10641	ANXA2,CPB2,ENO1,KLKB1,PLAU,SERPINF2,THBS1,CLEC3B
3_Member	GO Biological Processes	GO:0010757	negative regulation of plasminogen activation	-6.70049	-4.62049	CPB2,PLAU,SERPINF2,THBS1
3_Member	GO Biological Processes	GO:0010955	negative regulation of protein processing	-4.28485	-2.61466	CPB2,PLAU,SERPINF2,THBS1
3_Member	GO Biological Processes	GO:1903318	negative regulation of protein maturation	-4.16328	-2.51461	CPB2,PLAU,SERPINF2,THBS1
4_Summary	GO Biological Processes	GO:0045087	innate immune response	-16.7239	-13.3538	ACTG1,ANXA1,APOA4,ASS1,ATP1B1,B2M,C2,C3,C4A,C4B,C5,C8A,C8B,C8G,C9,CAMP,CD14,CD47,CDC42,DEFA1,CFD,CFH,HPX,KRT1,KRT16,LBP,LCN2,LGALS3,PRDX1,S100A8,S100A9,UMOD,VNN1,ACTR3,MASP2,AHSG,COL6A1,DPEP1,ELANE,KLKB1,KNG1,NAGLU,SERPINA1,SERPINF2,PRCP,RAC1,THBS1
4_Member	GO Biological Processes	GO:0045087	innate immune response	-16.7239	-13.3538	ACTG1,ANXA1,APOA4,ASS1,ATP1B1,B2M,C2,C3,C4A,C4B,C5,C8A,C8B,C8G,C9,CAMP,CD14,CD47,CDC42,DEFA1,CFD,CFH,HPX,KRT1,KRT16,LBP,LCN2,LGALS3,PRDX1,S100A8,S100A9,UMOD,VNN1,ACTR3,MASP2
4_Member	GO Biological Processes	GO:0006954	inflammatory response	-13.5077	-10.5656	AHSG,ANXA1,ASS1,C3,C4A,C4B,C5,CAMP,CD14,CD47,COL6A1,DPEP1,ELANE,KLKB1,KNG1,KRT16,LBP,NAGLU,SERPINA1,SERPINF2,PRCP,RAC1,S100A8,S100A9,THBS1,UMOD,VNN1
5_Summary	GO Biological Processes	GO:0060627	regulation of vesicle-mediated transport	-15.903	-12.6599	ACTG1,AHSG,ANXA1,ANXA2,APOC3,ARF1,B2M,C2,C3,C4A,C4B,CD14,CD47,CD63,CDC42,GNAI2,LGALS3,MSN,PTPRJ,RAC1,RAP1B,TF,EZR,VTN,VPS4B,PDCD6IP,LMAN2,VPS4A,CHMP2A,C5,CFD
5_Member	GO Biological Processes	GO:0060627	regulation of vesicle-mediated transport	-15.903	-12.6599	ACTG1,AHSG,ANXA1,ANXA2,APOC3,ARF1,B2M,C2,C3,C4A,C4B,CD14,CD47,CD63,CDC42,GNAI2,LGALS3,MSN,PTPRJ,RAC1,RAP1B,TF,EZR,VTN,VPS4B,PDCD6IP,LMAN2,VPS4A,CHMP2A
5_Member	GO Biological Processes	GO:0030100	regulation of endocytosis	-12.6661	-9.88547	ACTG1,AHSG,ANXA2,APOC3,ARF1,B2M,C2,C3,C4A,C4B,CD14,CD47,CD63,CDC42,LGALS3,PTPRJ,RAC1,TF,VTN,LMAN2
5_Member	GO Biological Processes	GO:0045807	positive regulation of endocytosis	-11.9688	-9.26985	AHSG,ANXA2,B2M,C2,C3,C4A,C4B,CD14,CD47,CD63,CDC42,PTPRJ,TF,VTN,LMAN2
5_Member	GO Biological Processes	GO:0050766	positive regulation of phagocytosis	-7.15304	-5.02393	AHSG,C2,C3,C4A,C4B,CD47,PTPRJ,LMAN2
5_Member	Reactome Gene Sets	R-HSA-174577	Activation of C3 and C5	-6.99899	-4.88611	C2,C4A,C4B,C5
5_Member	GO Biological Processes	GO:2000427	positive regulation of apoptotic cell clearance	-6.70049	-4.62049	C2,C3,C4A,C4B
5_Member	GO Biological Processes	GO:2000425	regulation of apoptotic cell clearance	-6.22843	-4.24544	C2,C3,C4A,C4B
5_Member	GO Biological Processes	GO:0050764	regulation of phagocytosis	-6.02027	-4.06946	AHSG,C2,C3,C4A,C4B,CD47,PTPRJ,LMAN2
5_Member	Reactome Gene Sets	R-HSA-166663	Initial triggering of complement	-5.19176	-3.37845	C2,C4A,C4B,CFD
6_Summary	Reactome Gene Sets	R-HSA-109582	Hemostasis	-14.299	-11.2143	AHSG,ANXA2,SERPINC1,ATP1B1,BSG,CD63,CFD,F9,SERPIND1,HRG,ISLR,ITIH3,KLKB1,LGALS3BP,SERPINA5,SERPINA1,PLAU,PLG,SERPINF2,PRCP,PROS1,PSAP,RAP1B,TF,CLEC3B,GNG12,TUBA1C
6_Member	Reactome Gene Sets	R-HSA-109582	Hemostasis	-14.299	-11.2143	AHSG,ANXA2,SERPINC1,ATP1B1,BSG,CD63,CFD,F9,SERPIND1,HRG,ISLR,ITIH3,KLKB1,LGALS3BP,SERPINA5,SERPINA1,PLAU,PLG,SERPINF2,PRCP,PROS1,PSAP,RAP1B,TF,CLEC3B,GNG12,TUBA1C
6_Member	Reactome Gene Sets	R-HSA-114608	Platelet degranulation	-13.3064	-10.4251	AHSG,CD63,CFD,HRG,ISLR,ITIH3,LGALS3BP,SERPINA1,PLG,SERPINF2,PROS1,PSAP,TF,CLEC3B
6_Member	Reactome Gene Sets	R-HSA-76005	Response to elevated platelet cytosolic Ca2+	-13.019	-10.1909	AHSG,CD63,CFD,HRG,ISLR,ITIH3,LGALS3BP,SERPINA1,PLG,SERPINF2,PROS1,PSAP,TF,CLEC3B
6_Member	Reactome Gene Sets	R-HSA-76002	Platelet activation, signaling and aggregation	-11.2049	-8.56387	AHSG,CD63,CFD,HRG,ISLR,ITIH3,LGALS3BP,SERPINA1,PLG,SERPINF2,PROS1,PSAP,RAP1B,TF,CLEC3B,GNG12
7_Summary	GO Biological Processes	GO:0030855	epithelial cell differentiation	-13.1783	-10.3155	ANXA1,ANXA4,ASAH1,CBR1,CDC42,TPP1,COL6A1,GSTA2,GSTM3,KRT1,KRT2,KRT4,KRT5,KRT6B,KRT9,KRT10,KRT13,KRT14,KRT16,LGALS3,MSN,PGK1,PODXL,PSAP,RAP1B,EZR,BASP1,UPK1A,ACTG1,ALDOA,ANXA2,AQP2,B2M,CAMP,CAPG,EPS8,SERPINF2,RAC1,TF,ACTR3,NAGLU,THBS1,AMY2A,KLK1
7_Member	GO Biological Processes	GO:0030855	epithelial cell differentiation	-13.1783	-10.3155	ANXA1,ANXA4,ASAH1,CBR1,CDC42,TPP1,COL6A1,GSTA2,GSTM3,KRT1,KRT2,KRT4,KRT5,KRT6B,KRT9,KRT10,KRT13,KRT14,KRT16,LGALS3,MSN,PGK1,PODXL,PSAP,RAP1B,EZR,BASP1,UPK1A
7_Member	GO Biological Processes	GO:0097435	supramolecular fiber organization	-12.1237	-9.41213	ACTG1,ALDOA,ANXA2,AQP2,B2M,CAMP,CAPG,CDC42,COL6A1,EPS8,KRT1,KRT2,KRT4,KRT5,KRT6B,KRT9,KRT10,KRT13,KRT14,KRT16,SERPINF2,RAC1,TF,EZR,ACTR3,BASP1
7_Member	GO Biological Processes	GO:0045109	intermediate filament organization	-9.66084	-7.21712	KRT1,KRT2,KRT4,KRT5,KRT6B,KRT9,KRT10,KRT13,KRT14,KRT16
7_Member	GO Biological Processes	GO:0045104	intermediate filament cytoskeleton organization	-8.63071	-6.30673	KRT1,KRT2,KRT4,KRT5,KRT6B,KRT9,KRT10,KRT13,KRT14,KRT16
7_Member	GO Biological Processes	GO:0045103	intermediate filament-based process	-8.58574	-6.28219	KRT1,KRT2,KRT4,KRT5,KRT6B,KRT9,KRT10,KRT13,KRT14,KRT16
7_Member	Reactome Gene Sets	R-HSA-6809371	Formation of the cornified envelope	-7.57133	-5.38517	KRT1,KRT2,KRT4,KRT5,KRT6B,KRT9,KRT10,KRT13,KRT14,KRT16
7_Member	GO Biological Processes	GO:0030216	keratinocyte differentiation	-6.91545	-4.81408	ANXA1,ASAH1,KRT1,KRT2,KRT4,KRT5,KRT6B,KRT10,KRT14,KRT16
7_Member	GO Biological Processes	GO:0043588	skin development	-6.65898	-4.59776	ANXA1,ASAH1,COL6A1,KRT1,KRT2,KRT4,KRT5,KRT6B,KRT9,KRT10,KRT14,KRT16,NAGLU
7_Member	GO Biological Processes	GO:0018149	peptide cross-linking	-6.29827	-4.30806	ANXA1,KRT1,KRT2,KRT10,THBS1
7_Member	GO Biological Processes	GO:0008544	epidermis development	-5.77686	-3.86218	ANXA1,ASAH1,COL6A1,KRT1,KRT2,KRT4,KRT5,KRT6B,KRT9,KRT10,KRT14,KRT16,NAGLU
7_Member	GO Biological Processes	GO:0009913	epidermal cell differentiation	-5.44354	-3.57888	ANXA1,ASAH1,KRT1,KRT2,KRT4,KRT5,KRT6B,KRT10,KRT14,KRT16
7_Member	Reactome Gene Sets	R-HSA-6805567	Keratinization	-5.38801	-3.5392	KRT1,KRT2,KRT4,KRT5,KRT6B,KRT9,KRT10,KRT13,KRT14,KRT16
7_Member	Reactome Gene Sets	R-HSA-9734767	Developmental Cell Lineages	-4.63016	-2.90297	AMY2A,KLK1,KRT1,KRT5,KRT10,KRT14
7_Member	GO Biological Processes	GO:0031424	keratinization	-4.47415	-2.77267	KRT1,KRT2,KRT4,KRT5,KRT6B,KRT16
7_Member	Reactome Gene Sets	R-HSA-9725554	Differentiation of Keratinocytes in Interfollicular Epidermis in Mammalian Skin	-3.79888	-2.20806	KRT1,KRT5,KRT10,KRT14
7_Member	Reactome Gene Sets	R-HSA-446728	Cell junction organization	-1.43923	-0.227171	ACTG1,KRT5,KRT14
8_Summary	GO Biological Processes	GO:0005975	carbohydrate metabolic process	-12.443	-9.69131	ALDOA,ALDOB,AMY1A,AMY2A,AMY2B,APOD,COL6A1,ENO1,GAA,GLB1,GM2A,HEXA,HEXB,IDH1,KHK,MAN1A1,NAGA,PGK1,RBP4,SLC3A2,TPI1,MGAM,PGLS,ALDH1A1,GNS,NAGLU,ADH5,ASAH1,ASS1,C3,CBR1,DPEP1,GGT1,LDHB,MPST,PON1,SHMT1,VNN1,DDAH1,BHMT2,VCP,ATP1B1,ATP6V1A,HSPA1B,TTR,ABHD14B,DNASE1,APOA4,APOC3
8_Member	GO Biological Processes	GO:0005975	carbohydrate metabolic process	-12.443	-9.69131	ALDOA,ALDOB,AMY1A,AMY2A,AMY2B,APOD,COL6A1,ENO1,GAA,GLB1,GM2A,HEXA,HEXB,IDH1,KHK,MAN1A1,NAGA,PGK1,RBP4,SLC3A2,TPI1,MGAM,PGLS
8_Member	GO Biological Processes	GO:0016052	carbohydrate catabolic process	-10.9863	-8.37912	ALDOA,ALDOB,AMY2A,COL6A1,ENO1,GAA,GLB1,GM2A,HEXB,NAGA,PGK1,TPI1,MGAM
8_Member	GO Biological Processes	GO:1901136	carbohydrate derivative catabolic process	-10.4663	-7.93924	ALDH1A1,ALDOA,ALDOB,COL6A1,ENO1,GLB1,GM2A,GNS,HEXA,HEXB,MAN1A1,NAGA,NAGLU,PGK1,TPI1
8_Member	GO Biological Processes	GO:0019752	carboxylic acid metabolic process	-8.30537	-6.03079	ADH5,ALDH1A1,ALDOA,ALDOB,ASAH1,ASS1,C3,CBR1,COL6A1,DPEP1,ENO1,GGT1,HEXA,HEXB,IDH1,LDHB,MPST,PGK1,PON1,SHMT1,TPI1,VNN1,DDAH1,BHMT2
8_Member	GO Biological Processes	GO:0019362	pyridine nucleotide metabolic process	-7.60568	-5.40794	ALDOA,ALDOB,COL6A1,ENO1,IDH1,LDHB,PGK1,TPI1,VCP,PGLS
8_Member	GO Biological Processes	GO:0046496	nicotinamide nucleotide metabolic process	-7.60568	-5.40794	ALDOA,ALDOB,COL6A1,ENO1,IDH1,LDHB,PGK1,TPI1,VCP,PGLS
8_Member	GO Biological Processes	GO:0072524	pyridine-containing compound metabolic process	-7.33941	-5.18625	ALDOA,ALDOB,COL6A1,ENO1,IDH1,LDHB,PGK1,TPI1,VCP,PGLS
8_Member	GO Biological Processes	GO:0072521	purine-containing compound metabolic process	-6.64502	-4.58665	ALDOA,ALDOB,ATP1B1,ATP6V1A,COL6A1,ENO1,HSPA1B,IDH1,LDHB,PGK1,SHMT1,TPI1,TTR,VCP,VNN1,PGLS,ABHD14B
8_Member	GO Biological Processes	GO:0019318	hexose metabolic process	-6.4348	-4.40658	ALDOA,ALDOB,APOD,ENO1,GAA,GLB1,KHK,PGK1,RBP4,TPI1
8_Member	GO Biological Processes	GO:0032787	monocarboxylic acid metabolic process	-6.34965	-4.34464	ADH5,ALDH1A1,ALDOA,ALDOB,ASAH1,C3,CBR1,COL6A1,ENO1,GGT1,HEXA,HEXB,IDH1,LDHB,PGK1,TPI1,VNN1
8_Member	GO Biological Processes	GO:0046034	ATP metabolic process	-6.31211	-4.31209	ALDOA,ALDOB,ATP1B1,ATP6V1A,COL6A1,ENO1,HSPA1B,PGK1,TPI1,VCP
8_Member	GO Biological Processes	GO:0006163	purine nucleotide metabolic process	-6.09626	-4.13195	ALDOA,ALDOB,ATP1B1,ATP6V1A,COL6A1,ENO1,HSPA1B,IDH1,LDHB,PGK1,TPI1,VCP,PGLS,ABHD14B
8_Member	GO Biological Processes	GO:0009117	nucleotide metabolic process	-6.05133	-4.09383	ALDOA,ALDOB,ATP1B1,ATP6V1A,COL6A1,ENO1,HSPA1B,IDH1,LDHB,PGK1,SHMT1,TPI1,VCP,PGLS,ABHD14B
8_Member	GO Biological Processes	GO:0006090	pyruvate metabolic process	-5.96651	-4.0223	ALDOA,ALDOB,COL6A1,ENO1,LDHB,PGK1,TPI1
8_Member	GO Biological Processes	GO:0005996	monosaccharide metabolic process	-5.90322	-3.96979	ALDOA,ALDOB,APOD,ENO1,GAA,GLB1,KHK,PGK1,RBP4,TPI1
8_Member	GO Biological Processes	GO:0006096	glycolytic process	-5.83868	-3.91576	ALDOA,ALDOB,COL6A1,ENO1,PGK1,TPI1
8_Member	GO Biological Processes	GO:0009205	purine ribonucleoside triphosphate metabolic process	-5.7771	-3.86218	ALDOA,ALDOB,ATP1B1,ATP6V1A,COL6A1,ENO1,HSPA1B,PGK1,TPI1,VCP
8_Member	GO Biological Processes	GO:0046032	ADP catabolic process	-5.73179	-3.82318	ALDOA,ALDOB,COL6A1,ENO1,PGK1,TPI1
8_Member	GO Biological Processes	GO:0009144	purine nucleoside triphosphate metabolic process	-5.63569	-3.74288	ALDOA,ALDOB,ATP1B1,ATP6V1A,COL6A1,ENO1,HSPA1B,PGK1,TPI1,VCP
8_Member	GO Biological Processes	GO:0009199	ribonucleoside triphosphate metabolic process	-5.63569	-3.74288	ALDOA,ALDOB,ATP1B1,ATP6V1A,COL6A1,ENO1,HSPA1B,PGK1,TPI1,VCP
8_Member	GO Biological Processes	GO:0019364	pyridine nucleotide catabolic process	-5.62954	-3.74037	ALDOA,ALDOB,COL6A1,ENO1,PGK1,TPI1
8_Member	GO Biological Processes	GO:0009137	purine nucleoside diphosphate catabolic process	-5.58003	-3.69681	ALDOA,ALDOB,COL6A1,ENO1,PGK1,TPI1
8_Member	GO Biological Processes	GO:0009181	purine ribonucleoside diphosphate catabolic process	-5.58003	-3.69681	ALDOA,ALDOB,COL6A1,ENO1,PGK1,TPI1
8_Member	GO Biological Processes	GO:0055086	nucleobase-containing small molecule metabolic process	-5.51329	-3.63944	ALDOA,ALDOB,ATP1B1,ATP6V1A,COL6A1,ENO1,HSPA1B,IDH1,LDHB,PGK1,SHMT1,TPI1,TTR,VCP,VNN1,PGLS,ABHD14B
8_Member	GO Biological Processes	GO:0072526	pyridine-containing compound catabolic process	-5.48407	-3.61391	ALDOA,ALDOB,COL6A1,ENO1,PGK1,TPI1
8_Member	GO Biological Processes	GO:0009191	ribonucleoside diphosphate catabolic process	-5.43752	-3.57827	ALDOA,ALDOB,COL6A1,ENO1,PGK1,TPI1
8_Member	GO Biological Processes	GO:0046031	ADP metabolic process	-5.43752	-3.57827	ALDOA,ALDOB,COL6A1,ENO1,PGK1,TPI1
8_Member	GO Biological Processes	GO:0006734	NADH metabolic process	-5.37221	-3.52708	ALDOB,ENO1,PGK1,TPI1,VCP
8_Member	GO Biological Processes	GO:0009141	nucleoside triphosphate metabolic process	-5.33341	-3.49518	ALDOA,ALDOB,ATP1B1,ATP6V1A,COL6A1,ENO1,HSPA1B,PGK1,TPI1,VCP
8_Member	GO Biological Processes	GO:0009134	nucleoside diphosphate catabolic process	-5.30324	-3.47298	ALDOA,ALDOB,COL6A1,ENO1,PGK1,TPI1
8_Member	GO Biological Processes	GO:0006753	nucleoside phosphate metabolic process	-5.13863	-3.3349	ALDOA,ALDOB,ATP1B1,ATP6V1A,COL6A1,ENO1,HSPA1B,IDH1,LDHB,PGK1,SHMT1,TPI1,VCP,VNN1,PGLS,ABHD14B
8_Member	GO Biological Processes	GO:0019674	NAD metabolic process	-5.13554	-3.33338	ALDOB,ENO1,LDHB,PGK1,TPI1,VCP
8_Member	GO Biological Processes	GO:1901292	nucleoside phosphate catabolic process	-5.13034	-3.32976	ALDOA,ALDOB,COL6A1,ENO1,PGK1,TPI1,VCP,VNN1
8_Member	GO Biological Processes	GO:0009150	purine ribonucleotide metabolic process	-4.97041	-3.19273	ALDOA,ALDOB,ATP1B1,ATP6V1A,COL6A1,ENO1,HSPA1B,PGK1,TPI1,VCP,ABHD14B
8_Member	GO Biological Processes	GO:0046434	organophosphate catabolic process	-4.95956	-3.18336	ALDOA,ALDOB,COL6A1,ENO1,PGK1,PON1,TPI1,VCP,VNN1
8_Member	GO Biological Processes	GO:0009135	purine nucleoside diphosphate metabolic process	-4.94183	-3.17006	ALDOA,ALDOB,COL6A1,ENO1,PGK1,TPI1
8_Member	GO Biological Processes	GO:0009179	purine ribonucleoside diphosphate metabolic process	-4.94183	-3.17006	ALDOA,ALDOB,COL6A1,ENO1,PGK1,TPI1
8_Member	GO Biological Processes	GO:0072523	purine-containing compound catabolic process	-4.81353	-3.05908	ALDOA,ALDOB,COL6A1,ENO1,PGK1,TPI1,VNN1
8_Member	GO Biological Processes	GO:0009259	ribonucleotide metabolic process	-4.68588	-2.95068	ALDOA,ALDOB,ATP1B1,ATP6V1A,COL6A1,ENO1,HSPA1B,PGK1,TPI1,VCP,ABHD14B
8_Member	GO Biological Processes	GO:0009166	nucleotide catabolic process	-4.65922	-2.92804	ALDOA,ALDOB,COL6A1,ENO1,PGK1,TPI1,VCP
8_Member	GO Biological Processes	GO:0006094	gluconeogenesis	-4.64457	-2.91605	ALDOB,ENO1,PGK1,RBP4,TPI1
8_Member	GO Biological Processes	GO:0019693	ribose phosphate metabolic process	-4.5837	-2.86309	ALDOA,ALDOB,ATP1B1,ATP6V1A,COL6A1,ENO1,HSPA1B,PGK1,TPI1,VCP,ABHD14B
8_Member	GO Biological Processes	GO:0009185	ribonucleoside diphosphate metabolic process	-4.56643	-2.84712	ALDOA,ALDOB,COL6A1,ENO1,PGK1,TPI1
8_Member	GO Biological Processes	GO:0019319	hexose biosynthetic process	-4.50903	-2.79745	ALDOB,ENO1,PGK1,RBP4,TPI1
8_Member	GO Biological Processes	GO:0019320	hexose catabolic process	-4.50903	-2.79745	ALDOB,ENO1,GLB1,PGK1,TPI1
8_Member	GO Biological Processes	GO:0009154	purine ribonucleotide catabolic process	-4.50449	-2.79545	ALDOA,ALDOB,COL6A1,ENO1,PGK1,TPI1
8_Member	GO Biological Processes	GO:0006006	glucose metabolic process	-4.49057	-2.7828	ALDOB,APOD,ENO1,GAA,PGK1,RBP4,TPI1
8_Member	GO Biological Processes	GO:0046364	monosaccharide biosynthetic process	-4.42368	-2.72716	ALDOB,ENO1,PGK1,RBP4,TPI1
8_Member	GO Biological Processes	GO:0009132	nucleoside diphosphate metabolic process	-4.38559	-2.69519	ALDOA,ALDOB,COL6A1,ENO1,PGK1,TPI1
8_Member	GO Biological Processes	GO:0046365	monosaccharide catabolic process	-4.34195	-2.66118	ALDOB,ENO1,GLB1,PGK1,TPI1
8_Member	GO Biological Processes	GO:0009261	ribonucleotide catabolic process	-4.32848	-2.65244	ALDOA,ALDOB,COL6A1,ENO1,PGK1,TPI1
8_Member	GO Biological Processes	GO:0006195	purine nucleotide catabolic process	-4.24553	-2.5788	ALDOA,ALDOB,COL6A1,ENO1,PGK1,TPI1
8_Member	GO Biological Processes	GO:0044283	small molecule biosynthetic process	-3.69718	-2.11969	ALDH1A1,ALDOB,ASAH1,ASS1,CBR1,ENO1,GGT1,PGK1,RBP4,SHMT1,TPI1,BHMT2
8_Member	GO Biological Processes	GO:0034655	nucleobase-containing compound catabolic process	-3.69203	-2.11548	ALDOA,ALDOB,COL6A1,DNASE1,ENO1,HSPA1B,PGK1,TPI1,VCP,VNN1
8_Member	GO Biological Processes	GO:0006735	NADH regeneration	-3.45041	-1.90458	ENO1,PGK1,TPI1
8_Member	GO Biological Processes	GO:0061621	canonical glycolysis	-3.45041	-1.90458	ENO1,PGK1,TPI1
8_Member	GO Biological Processes	GO:0061718	glucose catabolic process to pyruvate	-3.45041	-1.90458	ENO1,PGK1,TPI1
8_Member	GO Biological Processes	GO:0061615	glycolytic process through fructose-6-phosphate	-3.31762	-1.79223	ENO1,PGK1,TPI1
8_Member	GO Biological Processes	GO:0061620	glycolytic process through glucose-6-phosphate	-3.31762	-1.79223	ENO1,PGK1,TPI1
8_Member	GO Biological Processes	GO:0019677	NAD catabolic process	-3.25632	-1.74056	ENO1,PGK1,TPI1
8_Member	Reactome Gene Sets	R-HSA-70263	Gluconeogenesis	-3.14237	-1.64594	ALDOB,ENO1,TPI1
8_Member	GO Biological Processes	GO:0006007	glucose catabolic process	-3.03834	-1.56465	ENO1,PGK1,TPI1
8_Member	GO Biological Processes	GO:0016051	carbohydrate biosynthetic process	-2.64661	-1.24927	ALDOB,ENO1,PGK1,RBP4,TPI1
8_Member	GO Biological Processes	GO:0006091	generation of precursor metabolites and energy	-2.64129	-1.24456	ALDOA,ALDOB,COL6A1,ENO1,GAA,IDH1,PGK1,TPI1,PGLS
8_Member	Reactome Gene Sets	R-HSA-70171	Glycolysis	-1.90462	-0.630036	ALDOB,ENO1,TPI1
8_Member	Reactome Gene Sets	R-HSA-70326	Glucose metabolism	-1.72354	-0.47479	ALDOB,ENO1,TPI1
8_Member	GO Biological Processes	GO:1900542	regulation of purine nucleotide metabolic process	-1.57069	-0.342566	ALDOB,ENO1,VCP
8_Member	GO Biological Processes	GO:0006140	regulation of nucleotide metabolic process	-1.55794	-0.331515	ALDOB,ENO1,VCP
8_Member	GO Biological Processes	GO:0062012	regulation of small molecule metabolic process	-1.33203	-0.136633	ALDOB,APOA4,APOC3,ENO1,PGK1,VCP
9_Summary	GO Biological Processes	GO:0044403	biological process involved in symbiotic interaction	-11.7441	-9.07616	ANPEP,BSG,CAMP,CDC42,DEFA1,DPP4,EEF1A1,ELANE,HRG,HSPA1B,PLG,PPIA,PPIB,SLC3A2,VPS4B,CHMP2B,VPS4A,CHMP2A,VCP,PDCD6IP
9_Member	GO Biological Processes	GO:0044403	biological process involved in symbiotic interaction	-11.7441	-9.07616	ANPEP,BSG,CAMP,CDC42,DEFA1,DPP4,EEF1A1,ELANE,HRG,HSPA1B,PLG,PPIA,PPIB,SLC3A2,VPS4B,CHMP2B,VPS4A,CHMP2A
9_Member	GO Biological Processes	GO:0019058	viral life cycle	-7.92646	-5.70043	ANPEP,BSG,DPP4,HSPA1B,PPIA,SLC3A2,VCP,VPS4B,PDCD6IP,CHMP2B,VPS4A,CHMP2A
9_Member	GO Biological Processes	GO:0051701	biological process involved in interaction with host	-6.69378	-4.62049	ANPEP,BSG,DPP4,HSPA1B,PPIA,SLC3A2,VPS4B,CHMP2B,VPS4A,CHMP2A
9_Member	GO Biological Processes	GO:0016032	viral process	-6.10634	-4.13974	ANPEP,BSG,DPP4,HSPA1B,PPIA,SLC3A2,VCP,VPS4B,PDCD6IP,CHMP2B,VPS4A,CHMP2A
9_Member	GO Biological Processes	GO:0044409	symbiont entry into host	-2.79127	-1.36971	ANPEP,BSG,DPP4,HSPA1B,SLC3A2
9_Member	GO Biological Processes	GO:0046718	symbiont entry into host cell	-2.79127	-1.36971	ANPEP,BSG,DPP4,HSPA1B,SLC3A2
10_Summary	GO Biological Processes	GO:0001568	blood vessel development	-10.8284	-8.23855	ACTG1,ANPEP,ANXA2,APOD,AQP1,BSG,CD47,CDC42,COL15A1,ACE,GAA,HRG,LRP2,BCAM,NAGLU,SERPINF2,PRCP,PTPRJ,THBS1,THY1,VPS4B,PDCD6,MMRN2,ACTN4,AGT,ANXA1,ANXA3,GNAI2,HSPB1,LBP,LGALS3,PLAU,PLG,PODXL,RAC1,TF,VTN,CPNE3
10_Member	GO Biological Processes	GO:0001568	blood vessel development	-10.8284	-8.23855	ACTG1,ANPEP,ANXA2,APOD,AQP1,BSG,CD47,CDC42,COL15A1,ACE,GAA,HRG,LRP2,BCAM,NAGLU,SERPINF2,PRCP,PTPRJ,THBS1,THY1,VPS4B,PDCD6,MMRN2
10_Member	GO Biological Processes	GO:0048514	blood vessel morphogenesis	-10.7285	-8.14824	ACTG1,ANPEP,ANXA2,APOD,BSG,CD47,CDC42,COL15A1,ACE,HRG,LRP2,BCAM,NAGLU,SERPINF2,PRCP,PTPRJ,THBS1,THY1,VPS4B,PDCD6,MMRN2
10_Member	GO Biological Processes	GO:0001944	vasculature development	-10.4784	-7.9424	ACTG1,ANPEP,ANXA2,APOD,AQP1,BSG,CD47,CDC42,COL15A1,ACE,GAA,HRG,LRP2,BCAM,NAGLU,SERPINF2,PRCP,PTPRJ,THBS1,THY1,VPS4B,PDCD6,MMRN2
10_Member	GO Biological Processes	GO:2000147	positive regulation of cell motility	-10.1809	-7.67024	ACTG1,ACTN4,AGT,ANXA1,ANXA3,AQP1,BSG,CD47,CDC42,GNAI2,HSPB1,LBP,LGALS3,PLAU,PLG,PODXL,PTPRJ,RAC1,TF,THBS1,THY1,VTN,CPNE3,PDCD6
10_Member	GO Biological Processes	GO:0040017	positive regulation of locomotion	-9.95944	-7.47588	ACTG1,ACTN4,AGT,ANXA1,ANXA3,AQP1,BSG,CD47,CDC42,GNAI2,HSPB1,LBP,LGALS3,PLAU,PLG,PODXL,PTPRJ,RAC1,TF,THBS1,THY1,VTN,CPNE3,PDCD6
10_Member	GO Biological Processes	GO:0001525	angiogenesis	-9.86118	-7.39627	ACTG1,ANPEP,ANXA2,APOD,BSG,CD47,CDC42,COL15A1,ACE,HRG,BCAM,PRCP,PTPRJ,THBS1,THY1,VPS4B,PDCD6,MMRN2
10_Member	GO Biological Processes	GO:0030335	positive regulation of cell migration	-9.82604	-7.36831	ACTG1,ACTN4,AGT,ANXA1,ANXA3,AQP1,BSG,CD47,CDC42,GNAI2,HSPB1,LBP,LGALS3,PLAU,PLG,PODXL,PTPRJ,RAC1,THBS1,THY1,VTN,CPNE3,PDCD6
10_Member	GO Biological Processes	GO:0035239	tube morphogenesis	-7.90836	-5.68648	ACTG1,ANPEP,ANXA2,APOD,BSG,CD47,CDC42,COL15A1,ACE,HRG,LRP2,BCAM,NAGLU,SERPINF2,PODXL,PRCP,PTPRJ,THBS1,THY1,VPS4B,PDCD6,MMRN2
11_Summary	GO Biological Processes	GO:1904896	ESCRT complex disassembly	-10.5034	-7.9424	VPS4B,IST1,CHMP2B,VPS4A,CHMP2A,VTA1,ANXA11,ARF1,PDCD6IP,UBA52,VCP,COL6A1,CTSD,GAA,NAGLU,S100A8,S100A9,UMOD,ACTR3,ATP6V1A,PPIA,ANXA2,AQP1,PDCD6,RAB14,ATP1B1,CDC42,DPP4,SERPINA5,ABCB1,THBS1,C3,ELANE,PLG,CTSC,TPP1,CPB2,GLB1,MAN1A1,MME,DPP7,HSPA1B,TUBA1C,EEF1A1,PPIB,PSAP,CD14,GNAI2,EPS8,MUC1,MSN,EZR,ACTN4,RAC1
11_Member	GO Biological Processes	GO:1904896	ESCRT complex disassembly	-10.5034	-7.9424	VPS4B,IST1,CHMP2B,VPS4A,CHMP2A,VTA1
11_Member	GO Biological Processes	GO:1904903	ESCRT III complex disassembly	-10.5034	-7.9424	VPS4B,IST1,CHMP2B,VPS4A,CHMP2A,VTA1
11_Member	GO Biological Processes	GO:0032506	cytokinetic process	-8.8708	-6.51983	ANXA11,ARF1,VPS4B,IST1,PDCD6IP,CHMP2B,VPS4A,CHMP2A
11_Member	GO Biological Processes	GO:1902410	mitotic cytokinetic process	-8.6032	-6.28956	ARF1,VPS4B,IST1,PDCD6IP,CHMP2B,VPS4A,CHMP2A
11_Member	GO Biological Processes	GO:0036258	multivesicular body assembly	-8.49872	-6.20014	VPS4B,IST1,PDCD6IP,CHMP2B,VPS4A,CHMP2A,VTA1
11_Member	GO Biological Processes	GO:0036257	multivesicular body organization	-8.39791	-6.11388	VPS4B,IST1,PDCD6IP,CHMP2B,VPS4A,CHMP2A,VTA1
11_Member	Reactome Gene Sets	R-HSA-162588	Budding and maturation of HIV virion	-8.12069	-5.87326	UBA52,VPS4B,CHMP2B,VPS4A,CHMP2A,VTA1
11_Member	GO Biological Processes	GO:0061952	midbody abscission	-7.73422	-5.52858	VPS4B,IST1,PDCD6IP,CHMP2B,VPS4A,CHMP2A
11_Member	Reactome Gene Sets	R-HSA-917729	Endosomal Sorting Complex Required For Transport (ESCRT)	-7.50646	-5.33158	UBA52,VPS4B,CHMP2B,VPS4A,CHMP2A,VTA1
11_Member	GO Biological Processes	GO:0032510	endosome to lysosome transport via multivesicular body sorting pathway	-6.91413	-4.81408	VCP,VPS4B,CHMP2B,VPS4A,CHMP2A
11_Member	GO Biological Processes	GO:0006914	autophagy	-6.69037	-4.62049	COL6A1,CTSD,GAA,NAGLU,S100A8,S100A9,UMOD,VCP,VPS4B,PDCD6IP,CHMP2B,VPS4A,CHMP2A,VTA1
11_Member	GO Biological Processes	GO:0061919	process utilizing autophagic mechanism	-6.69037	-4.62049	COL6A1,CTSD,GAA,NAGLU,S100A8,S100A9,UMOD,VCP,VPS4B,PDCD6IP,CHMP2B,VPS4A,CHMP2A,VTA1
11_Member	GO Biological Processes	GO:0000910	cytokinesis	-6.56902	-4.52186	ANXA11,ARF1,VPS4B,IST1,PDCD6IP,ACTR3,CHMP2B,VPS4A,CHMP2A
11_Member	GO Biological Processes	GO:0039702	viral budding via host ESCRT complex	-6.29827	-4.30806	VPS4B,PDCD6IP,CHMP2B,VPS4A,CHMP2A
11_Member	GO Biological Processes	GO:0007032	endosome organization	-6.29275	-4.30496	ATP6V1A,VPS4B,IST1,PDCD6IP,CHMP2B,VPS4A,CHMP2A,VTA1
11_Member	GO Biological Processes	GO:0032509	endosome transport via multivesicular body sorting pathway	-6.1917	-4.21581	VCP,VPS4B,CHMP2B,VPS4A,CHMP2A,VTA1
11_Member	GO Biological Processes	GO:0046755	viral budding	-6.0013	-4.0527	VPS4B,PDCD6IP,CHMP2B,VPS4A,CHMP2A
11_Member	GO Biological Processes	GO:0071985	multivesicular body sorting pathway	-5.83868	-3.91576	VCP,VPS4B,CHMP2B,VPS4A,CHMP2A,VTA1
11_Member	GO Biological Processes	GO:0019076	viral release from host cell	-5.66246	-3.76379	PPIA,VPS4B,CHMP2B,VPS4A,CHMP2A
11_Member	GO Biological Processes	GO:0035891	exit from host cell	-5.66246	-3.76379	PPIA,VPS4B,CHMP2B,VPS4A,CHMP2A
11_Member	GO Biological Processes	GO:0061640	cytoskeleton-dependent cytokinesis	-5.56877	-3.68744	ARF1,VPS4B,IST1,PDCD6IP,ACTR3,CHMP2B,VPS4A,CHMP2A
11_Member	GO Biological Processes	GO:0046761	viral budding from plasma membrane	-5.56033	-3.68088	VPS4B,CHMP2B,VPS4A,CHMP2A
11_Member	GO Biological Processes	GO:0046753	non-lytic viral release	-5.42815	-3.57248	VPS4B,CHMP2B,VPS4A,CHMP2A
11_Member	GO Biological Processes	GO:1903543	positive regulation of exosomal secretion	-5.42815	-3.57248	VPS4B,PDCD6IP,VPS4A,CHMP2A
11_Member	GO Biological Processes	GO:0090611	ubiquitin-independent protein catabolic process via the multivesicular body sorting pathway	-5.40346	-3.54956	VPS4B,PDCD6IP,VPS4A
11_Member	GO Biological Processes	GO:0000281	mitotic cytokinesis	-5.34269	-3.50275	ARF1,VPS4B,IST1,PDCD6IP,CHMP2B,VPS4A,CHMP2A
11_Member	GO Biological Processes	GO:0019068	virion assembly	-5.30574	-3.47298	VPS4B,PDCD6IP,CHMP2B,VPS4A,CHMP2A
11_Member	GO Biological Processes	GO:1903541	regulation of exosomal secretion	-5.19176	-3.37845	VPS4B,PDCD6IP,VPS4A,CHMP2A
11_Member	GO Biological Processes	GO:0071709	membrane assembly	-5.17633	-3.36943	ANXA2,COL6A1,VPS4B,CHMP2B,VPS4A,CHMP2A
11_Member	GO Biological Processes	GO:0045324	late endosome to vacuole transport	-5.05999	-3.27177	VPS4B,CHMP2B,VPS4A,CHMP2A,VTA1
11_Member	GO Biological Processes	GO:0044091	membrane biogenesis	-4.90499	-3.13614	ANXA2,COL6A1,VPS4B,CHMP2B,VPS4A,CHMP2A
11_Member	GO Biological Processes	GO:1902774	late endosome to lysosome transport	-4.89062	-3.12467	VPS4B,CHMP2B,VPS4A,CHMP2A
11_Member	GO Biological Processes	GO:0016050	vesicle organization	-4.87287	-3.10981	ANXA2,AQP1,ATP6V1A,VPS4B,IST1,PDCD6IP,PDCD6,CHMP2B,VPS4A,CHMP2A,VTA1,RAB14
11_Member	GO Biological Processes	GO:0061024	membrane organization	-4.76165	-3.0169	ANXA2,ARF1,ATP1B1,CDC42,COL6A1,DPP4,SERPINA5,ABCB1,THBS1,UMOD,VPS4B,IST1,PDCD6IP,PDCD6,CHMP2B,VPS4A,CHMP2A,RAB14
11_Member	GO Biological Processes	GO:0022411	cellular component disassembly	-4.72505	-2.98167	C3,COL6A1,ELANE,PLG,VCP,VPS4B,IST1,CHMP2B,VPS4A,CHMP2A,VTA1
11_Member	GO Biological Processes	GO:0030163	protein catabolic process	-4.59941	-2.87354	CTSC,TPP1,CPB2,CTSD,ELANE,GLB1,MAN1A1,MME,NAGLU,UBA52,UMOD,VCP,VPS4B,PDCD6IP,CHMP2B,VPS4A,CHMP2A,DPP7
11_Member	GO Biological Processes	GO:1901673	regulation of mitotic spindle assembly	-4.55963	-2.84161	HSPA1B,VPS4B,CHMP2B,CHMP2A
11_Member	GO Biological Processes	GO:0001778	plasma membrane repair	-4.48643	-2.78244	VPS4B,CHMP2B,VPS4A,CHMP2A
11_Member	GO Biological Processes	GO:0031468	nuclear membrane reassembly	-4.4164	-2.72356	VPS4B,CHMP2B,VPS4A,CHMP2A
11_Member	Reactome Gene Sets	R-HSA-9668328	Sealing of the nuclear envelope (NE) by ESCRT-III	-4.4164	-2.72356	CHMP2B,VPS4A,CHMP2A,TUBA1C
11_Member	GO Biological Processes	GO:0097352	autophagosome maturation	-4.38238	-2.69441	VCP,VPS4B,CHMP2B,VPS4A,CHMP2A
11_Member	GO Biological Processes	GO:0016236	macroautophagy	-4.35339	-2.66783	CTSD,GAA,VCP,VPS4B,PDCD6IP,CHMP2B,VPS4A,CHMP2A,VTA1
11_Member	Reactome Gene Sets	R-HSA-5218859	Regulated Necrosis	-4.22291	-2.56077	ELANE,UBA52,CHMP2B,CHMP2A
11_Member	GO Biological Processes	GO:0010256	endomembrane system organization	-3.99952	-2.37136	AQP1,ATP6V1A,CDC42,COL6A1,NAGLU,SERPINA5,UMOD,VPS4B,IST1,PDCD6IP,CHMP2B,VPS4A,CHMP2A,VTA1
11_Member	GO Biological Processes	GO:0090169	regulation of spindle assembly	-3.94488	-2.3261	HSPA1B,VPS4B,CHMP2B,CHMP2A
11_Member	GO Biological Processes	GO:0032984	protein-containing complex disassembly	-3.89567	-2.28307	VCP,VPS4B,IST1,CHMP2B,VPS4A,CHMP2A,VTA1
11_Member	GO Biological Processes	GO:0043162	ubiquitin-dependent protein catabolic process via the multivesicular body sorting pathway	-3.79888	-2.20806	VPS4B,CHMP2B,VPS4A,CHMP2A
11_Member	GO Biological Processes	GO:0008333	endosome to lysosome transport	-3.73203	-2.15267	VCP,VPS4B,CHMP2B,VPS4A,CHMP2A
11_Member	Reactome Gene Sets	R-HSA-5620971	Pyroptosis	-3.68143	-2.10675	ELANE,CHMP2B,CHMP2A
11_Member	Reactome Gene Sets	R-HSA-162599	Late Phase of HIV Life Cycle	-3.61635	-2.05272	UBA52,VPS4B,CHMP2B,VPS4A,CHMP2A,VTA1
11_Member	Reactome Gene Sets	R-HSA-9678108	SARS-CoV-1 Infection	-3.59635	-2.03543	EEF1A1,PPIB,UBA52,VCP,CHMP2B,CHMP2A
11_Member	GO Biological Processes	GO:0007034	vacuolar transport	-3.52827	-1.97095	PSAP,VCP,VPS4B,CHMP2B,VPS4A,CHMP2A,VTA1
11_Member	GO Biological Processes	GO:0060236	regulation of mitotic spindle organization	-3.50356	-1.94891	HSPA1B,VPS4B,CHMP2B,CHMP2A
11_Member	Reactome Gene Sets	R-HSA-162906	HIV Infection	-3.48254	-1.92968	ARF1,UBA52,VPS4B,CHMP2B,VPS4A,CHMP2A,VTA1
11_Member	GO Biological Processes	GO:0090148	membrane fission	-3.46564	-1.91454	VPS4B,CHMP2B,VPS4A,CHMP2A
11_Member	GO Biological Processes	GO:0045921	positive regulation of exocytosis	-3.464	-1.91379	ANXA2,VPS4B,PDCD6IP,VPS4A,CHMP2A
11_Member	Reactome Gene Sets	R-HSA-162587	HIV Life Cycle	-3.40647	-1.86411	UBA52,VPS4B,CHMP2B,VPS4A,CHMP2A,VTA1
11_Member	GO Biological Processes	GO:0010824	regulation of centrosome duplication	-3.39251	-1.85274	VPS4B,PDCD6IP,CHMP2B,CHMP2A
11_Member	GO Biological Processes	GO:0071763	nuclear membrane organization	-3.39251	-1.85274	VPS4B,CHMP2B,VPS4A,CHMP2A
11_Member	GO Biological Processes	GO:0090224	regulation of spindle organization	-3.35723	-1.82344	HSPA1B,VPS4B,CHMP2B,CHMP2A
11_Member	Reactome Gene Sets	R-HSA-9612973	Autophagy	-3.31791	-1.79223	EEF1A1,UBA52,VCP,CHMP2B,CHMP2A,TUBA1C
11_Member	GO Biological Processes	GO:0007041	lysosomal transport	-3.30066	-1.77693	PSAP,VCP,VPS4B,CHMP2B,VPS4A,CHMP2A
11_Member	Reactome Gene Sets	R-HSA-9824446	Viral Infection Pathways	-3.15843	-1.6581	ARF1,ATP1B1,CD14,EEF1A1,HSPA1B,PPIB,UBA52,VCP,VPS4B,CHMP2B,VPS4A,CHMP2A,VTA1,TUBA1C
11_Member	GO Biological Processes	GO:0007080	mitotic metaphase chromosome alignment	-3.10136	-1.61264	VPS4B,CHMP2B,VPS4A,CHMP2A
11_Member	GO Biological Processes	GO:0046605	regulation of centrosome cycle	-3.10136	-1.61264	VPS4B,PDCD6IP,CHMP2B,CHMP2A
11_Member	GO Biological Processes	GO:0006998	nuclear envelope organization	-3.04373	-1.56559	VPS4B,CHMP2B,VPS4A,CHMP2A
11_Member	GO Biological Processes	GO:0007009	plasma membrane organization	-2.97012	-1.50737	COL6A1,SERPINA5,VPS4B,CHMP2B,VPS4A,CHMP2A
11_Member	GO Biological Processes	GO:0050000	chromosome localization	-2.96857	-1.50654	VPS4B,ACTR3,CHMP2B,VPS4A,CHMP2A
11_Member	Reactome Gene Sets	R-HSA-2995410	Nuclear Envelope (NE) Reassembly	-2.93486	-1.48419	CHMP2B,VPS4A,CHMP2A,TUBA1C
11_Member	GO Biological Processes	GO:0061025	membrane fusion	-2.85801	-1.42141	DPP4,SERPINA5,CHMP2B,VPS4A,CHMP2A,RAB14
11_Member	Reactome Gene Sets	R-HSA-9615710	Late endosomal microautophagy	-2.85424	-1.42141	UBA52,CHMP2B,CHMP2A
11_Member	Reactome Gene Sets	R-HSA-9772572	Early SARS-CoV-2 Infection Events	-2.85424	-1.42141	VCP,CHMP2B,CHMP2A
11_Member	Reactome Gene Sets	R-HSA-5357801	Programmed Cell Death	-2.75799	-1.3423	CD14,ELANE,UBA52,CHMP2B,CHMP2A
11_Member	GO Biological Processes	GO:0051301	cell division	-2.72828	-1.31773	ANXA11,ARF1,GNAI2,VPS4B,IST1,PDCD6IP,ACTR3,CHMP2B,VPS4A,CHMP2A,TUBA1C
11_Member	GO Biological Processes	GO:1903047	mitotic cell cycle process	-2.72182	-1.31308	ARF1,EPS8,MUC1,ABCB1,VCP,VPS4B,IST1,PDCD6IP,CHMP2B,VPS4A,CHMP2A
11_Member	GO Biological Processes	GO:0000278	mitotic cell cycle	-2.72172	-1.31308	ARF1,EPS8,MUC1,ABCB1,VCP,VPS4B,IST1,PDCD6IP,CHMP2B,VPS4A,CHMP2A,TUBA1C
11_Member	GO Biological Processes	GO:1902115	regulation of organelle assembly	-2.7085	-1.30176	HSPA1B,MSN,EZR,VPS4B,PDCD6IP,CHMP2B,CHMP2A
11_Member	Reactome Gene Sets	R-HSA-1632852	Macroautophagy	-2.67766	-1.27533	UBA52,VCP,CHMP2B,CHMP2A,TUBA1C
11_Member	GO Biological Processes	GO:0051310	metaphase chromosome alignment	-2.46946	-1.10434	VPS4B,CHMP2B,VPS4A,CHMP2A
11_Member	GO Biological Processes	GO:0016197	endosomal transport	-2.43836	-1.07669	VCP,VPS4B,CHMP2B,VPS4A,CHMP2A,VTA1,RAB14
11_Member	GO Biological Processes	GO:0051656	establishment of organelle localization	-2.33746	-0.997487	ACTN4,CDC42,NAGLU,EZR,VPS4B,PDCD6,CHMP2B,VPS4A,CHMP2A
11_Member	GO Biological Processes	GO:0051303	establishment of chromosome localization	-2.24458	-0.919024	VPS4B,CHMP2B,VPS4A,CHMP2A
11_Member	GO Biological Processes	GO:0006906	vesicle fusion	-2.18246	-0.867793	CHMP2B,VPS4A,CHMP2A,RAB14
11_Member	GO Biological Processes	GO:0090174	organelle membrane fusion	-2.15249	-0.84291	CHMP2B,VPS4A,CHMP2A,RAB14
11_Member	GO Biological Processes	GO:0070507	regulation of microtubule cytoskeleton organization	-2.0966	-0.795047	HSPA1B,RAC1,VPS4B,CHMP2B,CHMP2A
11_Member	GO Biological Processes	GO:0051640	organelle localization	-2.0816	-0.78104	ACTN4,CDC42,NAGLU,EZR,VPS4B,PDCD6,ACTR3,CHMP2B,VPS4A,CHMP2A
11_Member	GO Biological Processes	GO:0140014	mitotic nuclear division	-2.07539	-0.776312	EPS8,VPS4B,CHMP2B,VPS4A,CHMP2A
11_Member	GO Biological Processes	GO:0051603	proteolysis involved in protein catabolic process	-1.95165	-0.666197	CTSC,MAN1A1,NAGLU,UBA52,UMOD,VCP,VPS4B,PDCD6IP,CHMP2B,VPS4A,CHMP2A
11_Member	Reactome Gene Sets	R-HSA-68882	Mitotic Anaphase	-1.89773	-0.624084	UBA52,CHMP2B,VPS4A,CHMP2A,TUBA1C
11_Member	Reactome Gene Sets	R-HSA-2555396	Mitotic Metaphase and Anaphase	-1.88851	-0.615884	UBA52,CHMP2B,VPS4A,CHMP2A,TUBA1C
11_Member	Reactome Gene Sets	R-HSA-9679506	SARS-CoV Infections	-1.86344	-0.595812	ATP1B1,EEF1A1,PPIB,UBA52,VCP,CHMP2B,CHMP2A
11_Member	GO Biological Processes	GO:0032886	regulation of microtubule-based process	-1.81438	-0.553587	HSPA1B,RAC1,VPS4B,PDCD6IP,CHMP2B,CHMP2A
11_Member	GO Biological Processes	GO:0048284	organelle fusion	-1.7835	-0.526316	CHMP2B,VPS4A,CHMP2A,RAB14
11_Member	Reactome Gene Sets	R-HSA-9609646	HCMV Infection	-1.68885	-0.444478	CHMP2B,VPS4A,CHMP2A,TUBA1C
11_Member	GO Biological Processes	GO:0000070	mitotic sister chromatid segregation	-1.66883	-0.426206	VPS4B,CHMP2B,VPS4A,CHMP2A
11_Member	GO Biological Processes	GO:0000819	sister chromatid segregation	-1.62985	-0.393255	VPS4B,CHMP2B,VPS4A,CHMP2A
11_Member	GO Biological Processes	GO:0006997	nucleus organization	-1.57383	-0.343184	VPS4B,CHMP2B,VPS4A,CHMP2A
11_Member	GO Biological Processes	GO:0098813	nuclear chromosome segregation	-1.51597	-0.295747	VPS4B,ACTR3,CHMP2B,VPS4A,CHMP2A
11_Member	GO Biological Processes	GO:0000280	nuclear division	-1.49015	-0.271161	EPS8,VPS4B,ACTR3,CHMP2B,VPS4A,CHMP2A
11_Member	Reactome Gene Sets	R-HSA-9610379	HCMV Late Events	-1.35435	-0.156222	CHMP2B,VPS4A,CHMP2A
11_Member	GO Biological Processes	GO:0048285	organelle fission	-1.34194	-0.145763	EPS8,VPS4B,ACTR3,CHMP2B,VPS4A,CHMP2A
12_Summary	Reactome Gene Sets	R-HSA-381426	Regulation of Insulin-like Growth Factor (IGF) transport and uptake by Insulin-like Growth Factor Binding Proteins (IGFBPs)	-10.4779	-7.9424	AHSG,SERPINC1,C4A,C4B,SERPIND1,IGFALS,ITIH2,KLK1,SERPINA1,PLG,SPP1,TF
12_Member	Reactome Gene Sets	R-HSA-381426	Regulation of Insulin-like Growth Factor (IGF) transport and uptake by Insulin-like Growth Factor Binding Proteins (IGFBPs)	-10.4779	-7.9424	AHSG,SERPINC1,C4A,C4B,SERPIND1,IGFALS,ITIH2,KLK1,SERPINA1,PLG,SPP1,TF
12_Member	Reactome Gene Sets	R-HSA-8957275	Post-translational protein phosphorylation	-7.54075	-5.36214	AHSG,SERPINC1,C4A,C4B,SERPIND1,ITIH2,SERPINA1,SPP1,TF
13_Summary	Reactome Gene Sets	R-HSA-140837	Intrinsic Pathway of Fibrin Clot Formation	-10.288	-7.76923	SERPINC1,F9,SERPIND1,KLKB1,SERPINA5,PRCP,PROS1,PROZ,ARSA
13_Member	Reactome Gene Sets	R-HSA-140837	Intrinsic Pathway of Fibrin Clot Formation	-10.288	-7.76923	SERPINC1,F9,SERPIND1,KLKB1,SERPINA5,PRCP,PROS1
13_Member	Reactome Gene Sets	R-HSA-140877	Formation of Fibrin Clot (Clotting Cascade)	-8.39791	-6.11388	SERPINC1,F9,SERPIND1,KLKB1,SERPINA5,PRCP,PROS1
13_Member	Reactome Gene Sets	R-HSA-140875	Common Pathway of Fibrin Clot Formation	-4.985	-3.20583	SERPINC1,SERPIND1,SERPINA5,PROS1
13_Member	Reactome Gene Sets	R-HSA-159763	Transport of gamma-carboxylated protein precursors from the endoplasmic reticulum to the Golgi apparatus	-4.4887	-2.78244	F9,PROS1,PROZ
13_Member	Reactome Gene Sets	R-HSA-159740	Gamma-carboxylation of protein precursors	-4.33618	-2.65818	F9,PROS1,PROZ
13_Member	Reactome Gene Sets	R-HSA-159782	Removal of aminoterminal propeptides from gamma-carboxylated proteins	-4.33618	-2.65818	F9,PROS1,PROZ
13_Member	Reactome Gene Sets	R-HSA-159854	Gamma-carboxylation, transport, and amino-terminal cleavage of proteins	-4.20025	-2.54714	F9,PROS1,PROZ
13_Member	Reactome Gene Sets	R-HSA-163841	Gamma carboxylation, hypusinylation, hydroxylation, and arylsulfatase activation	-3.07226	-1.58774	ARSA,F9,PROS1,PROZ
14_Summary	GO Biological Processes	GO:0044273	sulfur compound catabolic process	-10.0475	-7.54478	DPEP1,GGT1,GLB1,GNS,HEXA,HEXB,MPST,NAGLU,VNN1,ANPEP,TPP1,ACE,MME,PON1,SHMT1,CPQ,DDAH1,ASAH1,ASS1,DPP4,GM2A,GSTA2,GSTM3,IDH1,ARSA,CTSA,PSAP,AHCY,BHMT2,ABHD14B,OGN,ITIH1,ITIH2,ITIH3,NAGA,ADH5,ALDOB,ENO1,PGK1,TPI1,GAA,S100A8,S100A9,YWHAB,ARF1,CBR1,GC,LRP2,CUBN,CPNE3,RAB14,APOA4,APOC3,SPP1,SULF2,MAN1A1,B2M,COL6A1,EPS8,THBS1,EPS8L2
14_Member	GO Biological Processes	GO:0044273	sulfur compound catabolic process	-10.0475	-7.54478	DPEP1,GGT1,GLB1,GNS,HEXA,HEXB,MPST,NAGLU,VNN1
14_Member	GO Biological Processes	GO:0044248	cellular catabolic process	-9.95551	-7.47588	ANPEP,TPP1,ACE,DPEP1,GGT1,GLB1,GNS,HEXA,HEXB,MME,MPST,NAGLU,PON1,SHMT1,VNN1,CPQ,DDAH1
14_Member	GO Biological Processes	GO:0043603	amide metabolic process	-7.99259	-5.75812	ASAH1,ASS1,ACE,DPEP1,DPP4,GGT1,GLB1,GM2A,GSTA2,GSTM3,HEXA,HEXB,IDH1,MME,NAGLU,SHMT1,VNN1
14_Member	Reactome Gene Sets	R-HSA-9840310	Glycosphingolipid catabolism	-7.94111	-5.71088	ARSA,GLB1,GM2A,HEXA,HEXB,CTSA,PSAP
14_Member	GO Biological Processes	GO:0006790	sulfur compound metabolic process	-7.59135	-5.39751	AHCY,DPEP1,GGT1,GLB1,GNS,GSTA2,GSTM3,HEXA,HEXB,IDH1,MPST,NAGLU,VNN1,BHMT2,ABHD14B
14_Member	Reactome Gene Sets	R-HSA-2022857	Keratan sulfate degradation	-7.22288	-5.08703	GLB1,GNS,HEXA,HEXB,OGN
14_Member	GO Biological Processes	GO:0006689	ganglioside catabolic process	-6.70049	-4.62049	GLB1,GM2A,HEXA,HEXB
14_Member	Reactome Gene Sets	R-HSA-1660662	Glycosphingolipid metabolism	-6.67169	-4.60472	ARSA,GLB1,GM2A,HEXA,HEXB,CTSA,PSAP
14_Member	GO Biological Processes	GO:1903510	mucopolysaccharide metabolic process	-6.63218	-4.57663	GLB1,GNS,HEXA,HEXB,ITIH1,ITIH2,ITIH3,NAGLU
14_Member	GO Biological Processes	GO:0019377	glycolipid catabolic process	-6.40762	-4.38987	GLB1,GM2A,HEXA,HEXB,NAGA
14_Member	GO Biological Processes	GO:0046514	ceramide catabolic process	-6.40762	-4.38987	ASAH1,GLB1,GM2A,HEXA,HEXB
14_Member	GO Biological Processes	GO:0030203	glycosaminoglycan metabolic process	-5.95589	-4.01386	GLB1,GNS,HEXA,HEXB,ITIH1,ITIH2,ITIH3,NAGLU
14_Member	GO Biological Processes	GO:0046466	membrane lipid catabolic process	-5.89399	-3.96269	ASAH1,GLB1,GM2A,HEXA,HEXB,NAGA
14_Member	GO Biological Processes	GO:0030212	hyaluronan metabolic process	-5.74203	-3.8314	HEXA,HEXB,ITIH1,ITIH2,ITIH3
14_Member	GO Biological Processes	GO:0001573	ganglioside metabolic process	-5.66246	-3.76379	GLB1,GM2A,HEXA,HEXB,NAGLU
14_Member	GO Biological Processes	GO:0006022	aminoglycan metabolic process	-5.62507	-3.73803	GLB1,GNS,HEXA,HEXB,ITIH1,ITIH2,ITIH3,NAGLU
14_Member	GO Biological Processes	GO:0044282	small molecule catabolic process	-5.55687	-3.6793	ADH5,ALDOB,DPEP1,ENO1,GLB1,HEXA,HEXB,MPST,PGK1,PON1,SHMT1,TPI1,DDAH1
14_Member	Reactome Gene Sets	R-HSA-1638074	Keratan sulfate/keratin metabolism	-5.17908	-3.37059	GLB1,GNS,HEXA,HEXB,OGN
14_Member	GO Biological Processes	GO:0051651	maintenance of location in cell	-5.15385	-3.34854	GAA,GM2A,HEXA,HEXB,NAGLU,S100A8,S100A9
14_Member	GO Biological Processes	GO:0046479	glycosphingolipid catabolic process	-5.08514	-3.29386	GLB1,GM2A,HEXA,HEXB
14_Member	Reactome Gene Sets	R-HSA-428157	Sphingolipid metabolism	-5.00646	-3.22429	ARSA,GLB1,GM2A,HEXA,HEXB,CTSA,PSAP
14_Member	GO Biological Processes	GO:0030149	sphingolipid catabolic process	-4.89376	-3.12637	ASAH1,GLB1,GM2A,HEXA,HEXB
14_Member	GO Biological Processes	GO:0006027	glycosaminoglycan catabolic process	-4.34928	-2.66732	GLB1,GNS,HEXA,HEXB
14_Member	GO Biological Processes	GO:0051235	maintenance of location	-4.3108	-2.63712	GAA,GM2A,HEXA,HEXB,NAGLU,S100A8,S100A9,YWHAB
14_Member	GO Biological Processes	GO:0050885	neuromuscular process controlling balance	-4.26357	-2.5957	TPP1,GAA,GM2A,HEXA,HEXB
14_Member	Reactome Gene Sets	R-HSA-556833	Metabolism of lipids	-4.20169	-2.54714	ARF1,ARSA,CBR1,DPEP1,GC,GLB1,GM2A,HEXA,HEXB,LRP2,PON1,CTSA,PSAP,CUBN,CPNE3,RAB14
14_Member	GO Biological Processes	GO:0016042	lipid catabolic process	-4.0604	-2.42264	APOA4,APOC3,ASAH1,DPEP1,GLB1,GM2A,HEXA,HEXB,NAGA,SPP1
14_Member	GO Biological Processes	GO:0006672	ceramide metabolic process	-4.01429	-2.38099	ASAH1,GLB1,GM2A,HEXA,HEXB,NAGLU
14_Member	GO Biological Processes	GO:0006026	aminoglycan catabolic process	-3.99673	-2.37066	GLB1,GNS,HEXA,HEXB
14_Member	GO Biological Processes	GO:0006687	glycosphingolipid metabolic process	-3.94622	-2.3261	GLB1,GM2A,HEXA,HEXB,NAGLU
14_Member	GO Biological Processes	GO:0006664	glycolipid metabolic process	-3.82797	-2.22836	GLB1,GM2A,HEXA,HEXB,NAGA,NAGLU
14_Member	GO Biological Processes	GO:1903509	liposaccharide metabolic process	-3.80581	-2.21111	GLB1,GM2A,HEXA,HEXB,NAGA,NAGLU
14_Member	GO Biological Processes	GO:0006643	membrane lipid metabolic process	-3.77188	-2.18299	ASAH1,GLB1,GM2A,HEXA,HEXB,NAGA,NAGLU,PSAP
14_Member	GO Biological Processes	GO:0006665	sphingolipid metabolic process	-3.67141	-2.10137	ASAH1,GLB1,GM2A,HEXA,HEXB,NAGLU,PSAP
14_Member	Reactome Gene Sets	R-HSA-1630316	Glycosaminoglycan metabolism	-3.49917	-1.94541	GLB1,GNS,HEXA,HEXB,NAGLU,OGN
14_Member	GO Biological Processes	GO:0006029	proteoglycan metabolic process	-3.36709	-1.83245	GLB1,HEXA,HEXB,NAGLU,SULF2
14_Member	GO Biological Processes	GO:0006491	N-glycan processing	-3.25632	-1.74056	HEXA,HEXB,MAN1A1
14_Member	GO Biological Processes	GO:0016054	organic acid catabolic process	-2.77174	-1.35476	DPEP1,HEXA,HEXB,MPST,PON1,SHMT1,DDAH1
14_Member	GO Biological Processes	GO:0046395	carboxylic acid catabolic process	-2.77174	-1.35476	DPEP1,HEXA,HEXB,MPST,PON1,SHMT1,DDAH1
14_Member	GO Biological Processes	GO:0007610	behavior	-2.54426	-1.16748	B2M,COL6A1,ACE,DPP4,EPS8,GAA,GM2A,HEXA,HEXB,MME,NAGLU,THBS1
14_Member	Reactome Gene Sets	R-HSA-3560782	Diseases associated with glycosaminoglycan metabolism	-2.52309	-1.15202	HEXA,HEXB,OGN
14_Member	Reactome Gene Sets	R-HSA-3781865	Diseases of glycosylation	-2.4999	-1.13132	GLB1,HEXA,HEXB,OGN,CTSA
14_Member	GO Biological Processes	GO:0007626	locomotory behavior	-2.34247	-1.0017	DPP4,EPS8,GAA,HEXA,HEXB,NAGLU
14_Member	GO Biological Processes	GO:0019915	lipid storage	-2.19359	-0.877381	GM2A,HEXA,HEXB
14_Member	GO Biological Processes	GO:0050905	neuromuscular process	-2.17342	-0.859269	TPP1,GAA,GM2A,HEXA,HEXB
14_Member	GO Biological Processes	GO:0050954	sensory perception of mechanical stimulus	-1.80824	-0.548352	COL6A1,HEXA,HEXB,LRP2,EPS8L2
14_Member	GO Biological Processes	GO:0007605	sensory perception of sound	-1.42931	-0.219267	HEXA,HEXB,LRP2,EPS8L2
14_Member	GO Biological Processes	GO:0009100	glycoprotein metabolic process	-1.39279	-0.188748	GLB1,HEXA,HEXB,MAN1A1,NAGLU,SULF2
15_Summary	GO Biological Processes	GO:0032103	positive regulation of response to external stimulus	-9.99804	-7.50316	AGT,C3,CD14,CD47,CTSC,CPB2,HPX,HRG,HSPA1B,HSPB1,LBP,NAGLU,PLAU,PLG,SERPINF2,PTPRJ,RAC1,S100A8,S100A9,THBS1,VTN,GPRC5B,MMRN2,AHSG,ANXA1,DNASE1,ELANE,GGT1,KLKB1,KRT1
15_Member	GO Biological Processes	GO:0032103	positive regulation of response to external stimulus	-9.99804	-7.50316	AGT,C3,CD14,CD47,CTSC,CPB2,HPX,HRG,HSPA1B,HSPB1,LBP,NAGLU,PLAU,PLG,SERPINF2,PTPRJ,RAC1,S100A8,S100A9,THBS1,VTN,GPRC5B,MMRN2
15_Member	GO Biological Processes	GO:0050727	regulation of inflammatory response	-5.9155	-3.97993	AGT,AHSG,ANXA1,C3,CD47,CTSC,DNASE1,ELANE,GGT1,KLKB1,KRT1,LBP,S100A8,S100A9,GPRC5B
15_Member	GO Biological Processes	GO:0050729	positive regulation of inflammatory response	-4.51245	-2.79745	AGT,C3,CD47,CTSC,LBP,S100A8,S100A9,GPRC5B
15_Member	GO Biological Processes	GO:0031349	positive regulation of defense response	-4.47437	-2.77267	AGT,C3,CD14,CD47,CTSC,HPX,HSPA1B,LBP,NAGLU,S100A8,S100A9,GPRC5B,MMRN2
16_Summary	GO Biological Processes	GO:0030162	regulation of proteolysis	-9.94559	-7.47337	ANXA2,AQP1,CTSC,CPB2,DPEP1,ENO1,SERPIND1,HSPA1B,KLKB1,KNG1,PLAU,SERPINF2,S100A8,S100A9,TF,THBS1,CLEC3B,VCP,VTN,IST1,PDCD6,FETUB
16_Member	GO Biological Processes	GO:0030162	regulation of proteolysis	-9.94559	-7.47337	ANXA2,AQP1,CTSC,CPB2,DPEP1,ENO1,SERPIND1,HSPA1B,KLKB1,KNG1,PLAU,SERPINF2,S100A8,S100A9,TF,THBS1,CLEC3B,VCP,VTN,IST1,PDCD6,FETUB
16_Member	GO Biological Processes	GO:0045862	positive regulation of proteolysis	-5.65278	-3.75607	ANXA2,CTSC,ENO1,HSPA1B,KLKB1,S100A8,S100A9,TF,CLEC3B,VCP,IST1,PDCD6
16_Member	GO Biological Processes	GO:0010756	positive regulation of plasminogen activation	-4.66241	-2.9299	ANXA2,ENO1,CLEC3B
16_Member	GO Biological Processes	GO:0010954	positive regulation of protein processing	-4.48643	-2.78244	ANXA2,ENO1,KLKB1,CLEC3B
16_Member	GO Biological Processes	GO:1903319	positive regulation of protein maturation	-4.34928	-2.66732	ANXA2,ENO1,KLKB1,CLEC3B
17_Summary	GO Biological Processes	GO:0040011	locomotion	-9.52598	-7.0891	ANXA1,BSG,C5,COL6A1,DEFA1,DPEP1,DPP4,SERPIND1,HRG,LBP,LGALS3,PLAU,PPIA,PPIB,PTPRJ,RAC1,S100A8,S100A9,CDC42,ELANE,EPS8,MSN,UMOD,ACTG1,ANXA2,APOA4,CD47,HSPB1,THY1,EZR,VNN1
17_Member	GO Biological Processes	GO:0040011	locomotion	-9.52598	-7.0891	ANXA1,BSG,C5,COL6A1,DEFA1,DPEP1,DPP4,SERPIND1,HRG,LBP,LGALS3,PLAU,PPIA,PPIB,PTPRJ,RAC1,S100A8,S100A9
17_Member	GO Biological Processes	GO:0050900	leukocyte migration	-9.38816	-6.95801	ANXA1,BSG,CDC42,DEFA1,DPEP1,ELANE,EPS8,LBP,LGALS3,MSN,PPIA,PPIB,S100A8,S100A9,UMOD
17_Member	GO Biological Processes	GO:0006935	chemotaxis	-9.07841	-6.66786	ANXA1,BSG,C5,DEFA1,DPEP1,DPP4,SERPIND1,HRG,LBP,LGALS3,PLAU,PPIA,PPIB,PTPRJ,RAC1,S100A8,S100A9
17_Member	GO Biological Processes	GO:0042330	taxis	-9.03984	-6.64803	ANXA1,BSG,C5,DEFA1,DPEP1,DPP4,SERPIND1,HRG,LBP,LGALS3,PLAU,PPIA,PPIB,PTPRJ,RAC1,S100A8,S100A9
17_Member	GO Biological Processes	GO:1990266	neutrophil migration	-8.89995	-6.54338	BSG,DPEP1,LBP,LGALS3,PPIA,PPIB,S100A8,S100A9,UMOD
17_Member	GO Biological Processes	GO:0097530	granulocyte migration	-8.86383	-6.5184	ANXA1,BSG,DPEP1,LBP,LGALS3,PPIA,PPIB,S100A8,S100A9,UMOD
17_Member	GO Biological Processes	GO:0071621	granulocyte chemotaxis	-8.2815	-6.02071	ANXA1,BSG,DPEP1,LBP,LGALS3,PPIA,PPIB,S100A8,S100A9
17_Member	GO Biological Processes	GO:0030593	neutrophil chemotaxis	-8.21194	-5.96011	BSG,DPEP1,LBP,LGALS3,PPIA,PPIB,S100A8,S100A9
17_Member	GO Biological Processes	GO:0097529	myeloid leukocyte migration	-7.27574	-5.1261	ANXA1,BSG,DPEP1,LBP,LGALS3,PPIA,PPIB,S100A8,S100A9,UMOD
17_Member	GO Biological Processes	GO:0060326	cell chemotaxis	-7.14322	-5.01743	ANXA1,BSG,C5,DEFA1,DPEP1,LBP,LGALS3,PPIA,PPIB,RAC1,S100A8,S100A9
17_Member	GO Biological Processes	GO:0030595	leukocyte chemotaxis	-6.94414	-4.83462	ANXA1,BSG,DEFA1,DPEP1,LBP,LGALS3,PPIA,PPIB,S100A8,S100A9
17_Member	GO Biological Processes	GO:0098609	cell-cell adhesion	-4.76613	-3.02	ACTG1,ANXA1,ANXA2,APOA4,BSG,CD47,HSPB1,MSN,PPIA,S100A8,S100A9,THY1,UMOD,EZR,VNN1
18_Summary	GO Biological Processes	GO:0019725	cellular homeostasis	-9.22228	-6.79876	ALDOA,ANXA6,AQP1,ARF1,ATP1B1,ATP6V1A,B2M,CA2,CPB2,ACE,ELANE,GAA,HEXB,HPX,NAGLU,PRDX1,S100A8,S100A9,SLC12A1,SLC12A3,TF,UMOD,CHMP2B,GPRC5B,LCN2,LRP2,SLC3A2,VPS4B,SLC5A12
18_Member	GO Biological Processes	GO:0019725	cellular homeostasis	-9.22228	-6.79876	ALDOA,ANXA6,AQP1,ARF1,ATP1B1,ATP6V1A,B2M,CA2,CPB2,ACE,ELANE,GAA,HEXB,HPX,NAGLU,PRDX1,S100A8,S100A9,SLC12A1,SLC12A3,TF,UMOD,CHMP2B,GPRC5B
18_Member	GO Biological Processes	GO:0098771	inorganic ion homeostasis	-5.9155	-3.97993	ANXA6,ARF1,ATP1B1,ATP6V1A,B2M,ELANE,HEXB,HPX,NAGLU,S100A8,S100A9,SLC12A1,SLC12A3,TF,UMOD
18_Member	GO Biological Processes	GO:0055080	monoatomic cation homeostasis	-5.8067	-3.88792	ANXA6,ARF1,ATP1B1,ATP6V1A,B2M,CA2,ELANE,HEXB,HPX,NAGLU,S100A8,S100A9,SLC12A1,SLC12A3,TF,UMOD
18_Member	GO Biological Processes	GO:0050801	monoatomic ion homeostasis	-5.69853	-3.79193	ANXA6,ARF1,ATP1B1,ATP6V1A,B2M,CA2,ELANE,HEXB,HPX,NAGLU,S100A8,S100A9,SLC12A1,SLC12A3,TF,UMOD
18_Member	GO Biological Processes	GO:0055082	intracellular chemical homeostasis	-5.62932	-3.74037	ANXA6,AQP1,ARF1,ATP1B1,ATP6V1A,B2M,CA2,CPB2,ACE,ELANE,HEXB,HPX,NAGLU,S100A8,S100A9,TF,UMOD
18_Member	GO Biological Processes	GO:0030003	intracellular monoatomic cation homeostasis	-5.31574	-3.47921	ANXA6,ARF1,ATP1B1,ATP6V1A,B2M,CA2,ELANE,HEXB,HPX,NAGLU,S100A8,S100A9,TF,UMOD
18_Member	GO Biological Processes	GO:0006873	intracellular monoatomic ion homeostasis	-5.2141	-3.39592	ANXA6,ARF1,ATP1B1,ATP6V1A,B2M,CA2,ELANE,HEXB,HPX,NAGLU,S100A8,S100A9,TF,UMOD
18_Member	GO Biological Processes	GO:0030001	metal ion transport	-3.38544	-1.84653	ANXA6,AQP1,ATP1B1,B2M,HPX,LCN2,LRP2,SLC3A2,SLC12A1,SLC12A3,TF,UMOD,VPS4B,SLC5A12
18_Member	GO Biological Processes	GO:0006874	intracellular calcium ion homeostasis	-1.7408	-0.489404	ANXA6,ATP1B1,ELANE,HEXB,UMOD
18_Member	GO Biological Processes	GO:0055074	calcium ion homeostasis	-1.52973	-0.30868	ANXA6,ATP1B1,ELANE,HEXB,UMOD
19_Summary	GO Biological Processes	GO:0009636	response to toxic substance	-9.09613	-6.67915	ADH5,ALB,ALDH1A1,APOA4,ASS1,COL6A1,GSTM3,MB,MPST,PRDX1,ABCB1,PON1,S100A9,SOD3,SLC22A8,APOD,AQP1,HSPA1B,IDH1,KRT1,NAGLU,PPIA,VNN1
19_Member	GO Biological Processes	GO:0009636	response to toxic substance	-9.09613	-6.67915	ADH5,ALB,ALDH1A1,APOA4,ASS1,COL6A1,GSTM3,MB,MPST,PRDX1,ABCB1,PON1,S100A9,SOD3,SLC22A8
19_Member	GO Biological Processes	GO:0098754	detoxification	-6.74793	-4.65715	ADH5,ALB,ALDH1A1,APOA4,GSTM3,MB,PRDX1,ABCB1,S100A9,SOD3
19_Member	GO Biological Processes	GO:1990748	cellular detoxification	-6.6004	-4.55046	ADH5,ALB,ALDH1A1,APOA4,GSTM3,MB,PRDX1,S100A9,SOD3
19_Member	GO Biological Processes	GO:0097237	cellular response to toxic substance	-6.29932	-4.30806	ADH5,ALB,ALDH1A1,APOA4,GSTM3,MB,PRDX1,S100A9,SOD3
19_Member	GO Biological Processes	GO:0019430	removal of superoxide radicals	-5.30574	-3.47298	APOA4,MB,PRDX1,SOD3
19_Member	GO Biological Processes	GO:0006979	response to oxidative stress	-5.29846	-3.47108	APOA4,APOD,AQP1,COL6A1,HSPA1B,IDH1,KRT1,MB,NAGLU,PRDX1,PPIA,SOD3,VNN1
19_Member	GO Biological Processes	GO:0071450	cellular response to oxygen radical	-5.08514	-3.29386	APOA4,MB,PRDX1,SOD3
19_Member	GO Biological Processes	GO:0071451	cellular response to superoxide	-5.08514	-3.29386	APOA4,MB,PRDX1,SOD3
19_Member	GO Biological Processes	GO:0000303	response to superoxide	-4.80137	-3.05107	APOA4,MB,PRDX1,SOD3
19_Member	GO Biological Processes	GO:0000305	response to oxygen radical	-4.71674	-2.9761	APOA4,MB,PRDX1,SOD3
19_Member	GO Biological Processes	GO:0006801	superoxide metabolic process	-4.64457	-2.91605	APOA4,MB,NAGLU,PRDX1,SOD3
19_Member	GO Biological Processes	GO:0098869	cellular oxidant detoxification	-4.19194	-2.53994	ALB,APOA4,MB,PRDX1,S100A9,SOD3
19_Member	GO Biological Processes	GO:0072593	reactive oxygen species metabolic process	-3.7407	-2.1604	APOA4,COL6A1,MB,NAGLU,PRDX1,SOD3
19_Member	GO Biological Processes	GO:0034599	cellular response to oxidative stress	-3.515	-1.95947	APOA4,AQP1,HSPA1B,MB,NAGLU,PRDX1,PPIA,SOD3
19_Member	GO Biological Processes	GO:0000302	response to reactive oxygen species	-3.43775	-1.89279	APOA4,APOD,AQP1,COL6A1,MB,PRDX1,SOD3
19_Member	GO Biological Processes	GO:0062197	cellular response to chemical stress	-2.8519	-1.41975	APOA4,AQP1,HSPA1B,MB,NAGLU,PRDX1,PPIA,SOD3
19_Member	GO Biological Processes	GO:0034614	cellular response to reactive oxygen species	-2.55696	-1.17781	APOA4,AQP1,MB,PRDX1,SOD3
20_Summary	GO Biological Processes	GO:0009617	response to bacterium	-8.94565	-6.57764	ADH5,ANXA3,AQP1,ASS1,B2M,C2,C3,C4B,CAMP,CD14,COL6A1,ACE,DEFA1,CFD,ELANE,LBP,LCN2,NAGLU,S100A8,S100A9,TF,UMOD,CUBN,RAB14,CDC42,EEF1A1,HRG,PLG,PPIB,KNG1,LGALS3,APOA4,PIGR
20_Member	GO Biological Processes	GO:0009617	response to bacterium	-8.94565	-6.57764	ADH5,ANXA3,AQP1,ASS1,B2M,C2,C3,C4B,CAMP,CD14,COL6A1,ACE,DEFA1,CFD,ELANE,LBP,LCN2,NAGLU,S100A8,S100A9,TF,UMOD,CUBN,RAB14
20_Member	GO Biological Processes	GO:0002237	response to molecule of bacterial origin	-7.0294	-4.91019	ADH5,ASS1,B2M,C2,C4B,CAMP,CD14,COL6A1,ACE,DEFA1,ELANE,LBP,NAGLU,S100A8,UMOD
20_Member	GO Biological Processes	GO:0032496	response to lipopolysaccharide	-6.56482	-4.52042	ADH5,ASS1,B2M,C2,CAMP,CD14,COL6A1,ACE,DEFA1,ELANE,LBP,NAGLU,S100A8,UMOD
20_Member	GO Biological Processes	GO:0042742	defense response to bacterium	-5.99492	-4.04852	ANXA3,AQP1,B2M,CAMP,DEFA1,ELANE,LBP,LCN2,S100A8,S100A9,TF,UMOD,RAB14
20_Member	GO Biological Processes	GO:0051702	biological process involved in interaction with symbiont	-5.37998	-3.53312	CAMP,CDC42,DEFA1,EEF1A1,ELANE,HRG,PLG,PPIB
20_Member	GO Biological Processes	GO:0061844	antimicrobial humoral immune response mediated by antimicrobial peptide	-5.27746	-3.4527	B2M,CAMP,DEFA1,ELANE,HRG,KNG1,LGALS3,S100A9
20_Member	GO Biological Processes	GO:0050832	defense response to fungus	-5.21786	-3.39804	CAMP,DEFA1,ELANE,HRG,S100A8,S100A9
20_Member	GO Biological Processes	GO:0019730	antimicrobial humoral response	-5.19304	-3.37845	B2M,CAMP,DEFA1,ELANE,HRG,KNG1,LGALS3,S100A9,TF
20_Member	GO Biological Processes	GO:0002251	organ or tissue specific immune response	-4.84133	-3.08286	APOA4,CAMP,DEFA1,PIGR,UMOD
20_Member	GO Biological Processes	GO:0050829	defense response to Gram-negative bacterium	-4.8402	-3.08286	AQP1,B2M,CAMP,DEFA1,ELANE,LBP,UMOD
20_Member	GO Biological Processes	GO:0009620	response to fungus	-4.79795	-3.04904	CAMP,DEFA1,ELANE,HRG,S100A8,S100A9
20_Member	GO Biological Processes	GO:0051873	killing by host of symbiont cells	-4.16328	-2.51461	CAMP,DEFA1,ELANE,HRG
20_Member	GO Biological Processes	GO:0002385	mucosal immune response	-3.75309	-2.17089	APOA4,CAMP,DEFA1,PIGR
20_Member	GO Biological Processes	GO:0019731	antibacterial humoral response	-3.67516	-2.10327	B2M,CAMP,DEFA1,ELANE,TF
20_Member	GO Biological Processes	GO:0002227	innate immune response in mucosa	-2.94269	-1.48921	APOA4,CAMP,DEFA1
20_Member	GO Biological Processes	GO:0071222	cellular response to lipopolysaccharide	-2.29263	-0.959128	ASS1,B2M,CAMP,CD14,DEFA1,LBP
20_Member	GO Biological Processes	GO:0071219	cellular response to molecule of bacterial origin	-2.16074	-0.849645	ASS1,B2M,CAMP,CD14,DEFA1,LBP
20_Member	GO Biological Processes	GO:0071216	cellular response to biotic stimulus	-1.94188	-0.660156	ASS1,B2M,CAMP,CD14,DEFA1,LBP
20_Member	GO Biological Processes	GO:0050830	defense response to Gram-positive bacterium	-1.7835	-0.526316	B2M,CAMP,DEFA1,LBP

## Sheet: Pathway Analysis of 181 DEPs
Proteomics Datasets - Pathway Analysis of 181 upregulated DEPs identified from the Discovery Cohort
GroupID	Category	Term	Description	LogP	Log(q-value)	Genes	Symbols	InTerm_InList
1_Summary	Reactome Gene Sets	R-HSA-6798695	Neutrophil degranulation	-36.2577	-32.0146	290,302,410,820,929,966,967,1075,1509,1915,1991,2548,2720,2760,2799,3074,3304,3417,3848,3934,3958,4311,5284,5328,5476,5547,5660,5795,5908,6279,6280,7415,8836,8876,8895,8972,10562,10875,25797,29952,51552	ANPEP,ANXA2,ARSA,CAMP,CD14,CD59,CD63,CTSC,CTSD,EEF1A1,ELANE,GAA,GLB1,GM2A,GNS,HEXB,HSPA1B,IDH1,KRT1,LCN2,LGALS3,MME,PIGR,PLAU,CTSA,PRCP,PSAP,PTPRJ,RAP1B,S100A8,S100A9,VCP,GGH,VNN1,CPNE3,MGAM,OLFM4,FGL2,QPCT,DPP7,RAB14	41/-
1_Member	Reactome Gene Sets	R-HSA-6798695	Neutrophil degranulation	-36.2577	-32.0146	290,302,410,820,929,966,967,1075,1509,1915,1991,2548,2720,2760,2799,3074,3304,3417,3848,3934,3958,4311,5284,5328,5476,5547,5660,5795,5908,6279,6280,7415,8836,8876,8895,8972,10562,10875,25797,29952,51552	ANPEP,ANXA2,ARSA,CAMP,CD14,CD59,CD63,CTSC,CTSD,EEF1A1,ELANE,GAA,GLB1,GM2A,GNS,HEXB,HSPA1B,IDH1,KRT1,LCN2,LGALS3,MME,PIGR,PLAU,CTSA,PRCP,PSAP,PTPRJ,RAP1B,S100A8,S100A9,VCP,GGH,VNN1,CPNE3,MGAM,OLFM4,FGL2,QPCT,DPP7,RAB14	41/435
2_Summary	GO Biological Processes	GO:0030855	epithelial cell differentiation	-15.5899	-11.6479	301,307,427,873,998,1200,1291,2939,2947,3848,3849,3851,3852,3854,3857,3858,3860,3861,3868,3958,4478,5230,5420,5660,5908,7430,10409,11045,71,226,302,359,820,822,2059,5879,10096,4669,279,1950,3816	ANXA1,ANXA4,ASAH1,CBR1,CDC42,TPP1,COL6A1,GSTA2,GSTM3,KRT1,KRT2,KRT4,KRT5,KRT6B,KRT9,KRT10,KRT13,KRT14,KRT16,LGALS3,MSN,PGK1,PODXL,PSAP,RAP1B,EZR,BASP1,UPK1A,ACTG1,ALDOA,ANXA2,AQP2,CAMP,CAPG,EPS8,RAC1,ACTR3,NAGLU,AMY2A,EGF,KLK1	41/-
2_Member	GO Biological Processes	GO:0030855	epithelial cell differentiation	-15.5899	-11.6479	301,307,427,873,998,1200,1291,2939,2947,3848,3849,3851,3852,3854,3857,3858,3860,3861,3868,3958,4478,5230,5420,5660,5908,7430,10409,11045	ANXA1,ANXA4,ASAH1,CBR1,CDC42,TPP1,COL6A1,GSTA2,GSTM3,KRT1,KRT2,KRT4,KRT5,KRT6B,KRT9,KRT10,KRT13,KRT14,KRT16,LGALS3,MSN,PGK1,PODXL,PSAP,RAP1B,EZR,BASP1,UPK1A	28/646
2_Member	GO Biological Processes	GO:0097435	supramolecular fiber organization	-11.62	-8.22207	71,226,302,359,820,822,998,1291,2059,3848,3849,3851,3852,3854,3857,3858,3860,3861,3868,5879,7430,10096,10409	ACTG1,ALDOA,ANXA2,AQP2,CAMP,CAPG,CDC42,COL6A1,EPS8,KRT1,KRT2,KRT4,KRT5,KRT6B,KRT9,KRT10,KRT13,KRT14,KRT16,RAC1,EZR,ACTR3,BASP1	23/608
2_Member	GO Biological Processes	GO:0045109	intermediate filament organization	-10.5714	-7.55875	3848,3849,3851,3852,3854,3857,3858,3860,3861,3868	KRT1,KRT2,KRT4,KRT5,KRT6B,KRT9,KRT10,KRT13,KRT14,KRT16	10/75
2_Member	GO Biological Processes	GO:0045104	intermediate filament cytoskeleton organization	-9.53002	-6.62938	3848,3849,3851,3852,3854,3857,3858,3860,3861,3868	KRT1,KRT2,KRT4,KRT5,KRT6B,KRT9,KRT10,KRT13,KRT14,KRT16	10/95
2_Member	GO Biological Processes	GO:0045103	intermediate filament-based process	-9.48448	-6.60314	3848,3849,3851,3852,3854,3857,3858,3860,3861,3868	KRT1,KRT2,KRT4,KRT5,KRT6B,KRT9,KRT10,KRT13,KRT14,KRT16	10/96
2_Member	Reactome Gene Sets	R-HSA-6809371	Formation of the cornified envelope	-8.45551	-5.8559	3848,3849,3851,3852,3854,3857,3858,3860,3861,3868	KRT1,KRT2,KRT4,KRT5,KRT6B,KRT9,KRT10,KRT13,KRT14,KRT16	10/122
2_Member	GO Biological Processes	GO:0030216	keratinocyte differentiation	-7.78789	-5.30826	301,427,3848,3849,3851,3852,3854,3858,3861,3868	ANXA1,ASAH1,KRT1,KRT2,KRT4,KRT5,KRT6B,KRT10,KRT14,KRT16	10/143
2_Member	GO Biological Processes	GO:0043588	skin development	-7.74506	-5.28015	301,427,1291,3848,3849,3851,3852,3854,3857,3858,3861,3868,4669	ANXA1,ASAH1,COL6A1,KRT1,KRT2,KRT4,KRT5,KRT6B,KRT9,KRT10,KRT14,KRT16,NAGLU	13/283
2_Member	GO Biological Processes	GO:0008544	epidermis development	-6.83107	-4.52251	301,427,1291,3848,3849,3851,3852,3854,3857,3858,3861,3868,4669	ANXA1,ASAH1,COL6A1,KRT1,KRT2,KRT4,KRT5,KRT6B,KRT9,KRT10,KRT14,KRT16,NAGLU	13/339
2_Member	Reactome Gene Sets	R-HSA-9734767	Developmental Cell Lineages	-6.38734	-4.16958	279,1950,3816,3848,3852,3858,3861	AMY2A,EGF,KLK1,KRT1,KRT5,KRT10,KRT14	7/77
2_Member	GO Biological Processes	GO:0009913	epidermal cell differentiation	-6.28036	-4.08262	301,427,3848,3849,3851,3852,3854,3858,3861,3868	ANXA1,ASAH1,KRT1,KRT2,KRT4,KRT5,KRT6B,KRT10,KRT14,KRT16	10/207
2_Member	Reactome Gene Sets	R-HSA-6805567	Keratinization	-6.22317	-4.0408	3848,3849,3851,3852,3854,3857,3858,3860,3861,3868	KRT1,KRT2,KRT4,KRT5,KRT6B,KRT9,KRT10,KRT13,KRT14,KRT16	10/210
2_Member	Reactome Gene Sets	R-HSA-9725554	Differentiation of Keratinocytes in Interfollicular Epidermis in Mammalian Skin	-5.5697	-3.54675	1950,3848,3852,3858,3861	EGF,KRT1,KRT5,KRT10,KRT14	5/37
2_Member	GO Biological Processes	GO:0031424	keratinization	-4.99653	-3.06096	3848,3849,3851,3852,3854,3868	KRT1,KRT2,KRT4,KRT5,KRT6B,KRT16	6/82
2_Member	Reactome Gene Sets	R-HSA-446728	Cell junction organization	-1.67558	-0.386272	71,3852,3861	ACTG1,KRT5,KRT14	3/98
2_Member	Reactome Gene Sets	R-HSA-1500931	Cell-Cell communication	-1.41451	-0.155974	71,3852,3861	ACTG1,KRT5,KRT14	3/124
3_Summary	GO Biological Processes	GO:0005975	carbohydrate metabolic process	-13.4379	-9.67193	226,229,276,279,280,347,1291,2023,2548,2720,2760,3073,3074,3417,3795,4121,4668,5230,6520,7167,8972,25796,216,2799,4669,128,427,445,873,1800,2678,3945,4357,6470,8876,23576,23743,7415,481,523,3304,84836,1773	ALDOA,ALDOB,AMY1A,AMY2A,AMY2B,APOD,COL6A1,ENO1,GAA,GLB1,GM2A,HEXA,HEXB,IDH1,KHK,MAN1A1,NAGA,PGK1,SLC3A2,TPI1,MGAM,PGLS,ALDH1A1,GNS,NAGLU,ADH5,ASAH1,ASS1,CBR1,DPEP1,GGT1,LDHB,MPST,SHMT1,VNN1,DDAH1,BHMT2,VCP,ATP1B1,ATP6V1A,HSPA1B,ABHD14B,DNASE1	43/-
3_Member	GO Biological Processes	GO:0005975	carbohydrate metabolic process	-13.4379	-9.67193	226,229,276,279,280,347,1291,2023,2548,2720,2760,3073,3074,3417,3795,4121,4668,5230,6520,7167,8972,25796	ALDOA,ALDOB,AMY1A,AMY2A,AMY2B,APOD,COL6A1,ENO1,GAA,GLB1,GM2A,HEXA,HEXB,IDH1,KHK,MAN1A1,NAGA,PGK1,SLC3A2,TPI1,MGAM,PGLS	22/445
3_Member	GO Biological Processes	GO:0016052	carbohydrate catabolic process	-12.1628	-8.52178	226,229,279,1291,2023,2548,2720,2760,3074,4668,5230,7167,8972	ALDOA,ALDOB,AMY2A,COL6A1,ENO1,GAA,GLB1,GM2A,HEXB,NAGA,PGK1,TPI1,MGAM	13/125
3_Member	GO Biological Processes	GO:1901136	carbohydrate derivative catabolic process	-11.7971	-8.33215	216,226,229,1291,2023,2720,2760,2799,3073,3074,4121,4668,4669,5230,7167	ALDH1A1,ALDOA,ALDOB,COL6A1,ENO1,GLB1,GM2A,GNS,HEXA,HEXB,MAN1A1,NAGA,NAGLU,PGK1,TPI1	15/202
3_Member	GO Biological Processes	GO:0019752	carboxylic acid metabolic process	-8.6879	-6.01304	128,216,226,229,427,445,873,1291,1800,2023,2678,3073,3074,3417,3945,4357,5230,6470,7167,8876,23576,23743	ADH5,ALDH1A1,ALDOA,ALDOB,ASAH1,ASS1,CBR1,COL6A1,DPEP1,ENO1,GGT1,HEXA,HEXB,IDH1,LDHB,MPST,PGK1,SHMT1,TPI1,VNN1,DDAH1,BHMT2	22/783
3_Member	GO Biological Processes	GO:0019362	pyridine nucleotide metabolic process	-8.49042	-5.88083	226,229,1291,2023,3417,3945,5230,7167,7415,25796	ALDOA,ALDOB,COL6A1,ENO1,IDH1,LDHB,PGK1,TPI1,VCP,PGLS	10/121
3_Member	GO Biological Processes	GO:0046496	nicotinamide nucleotide metabolic process	-8.49042	-5.88083	226,229,1291,2023,3417,3945,5230,7167,7415,25796	ALDOA,ALDOB,COL6A1,ENO1,IDH1,LDHB,PGK1,TPI1,VCP,PGLS	10/121
3_Member	GO Biological Processes	GO:0072524	pyridine-containing compound metabolic process	-8.21968	-5.65786	226,229,1291,2023,3417,3945,5230,7167,7415,25796	ALDOA,ALDOB,COL6A1,ENO1,IDH1,LDHB,PGK1,TPI1,VCP,PGLS	10/129
3_Member	GO Biological Processes	GO:0009117	nucleotide metabolic process	-7.24981	-4.8456	226,229,481,523,1291,2023,3304,3417,3945,5230,6470,7167,7415,25796,84836	ALDOA,ALDOB,ATP1B1,ATP6V1A,COL6A1,ENO1,HSPA1B,IDH1,LDHB,PGK1,SHMT1,TPI1,VCP,PGLS,ABHD14B	15/431
3_Member	GO Biological Processes	GO:0006163	purine nucleotide metabolic process	-7.23044	-4.83863	226,229,481,523,1291,2023,3304,3417,3945,5230,7167,7415,25796,84836	ALDOA,ALDOB,ATP1B1,ATP6V1A,COL6A1,ENO1,HSPA1B,IDH1,LDHB,PGK1,TPI1,VCP,PGLS,ABHD14B	14/371
3_Member	GO Biological Processes	GO:0072521	purine-containing compound metabolic process	-7.198	-4.81227	226,229,481,523,1291,2023,3304,3417,3945,5230,6470,7167,7415,8876,25796,84836	ALDOA,ALDOB,ATP1B1,ATP6V1A,COL6A1,ENO1,HSPA1B,IDH1,LDHB,PGK1,SHMT1,TPI1,VCP,VNN1,PGLS,ABHD14B	16/500
3_Member	GO Biological Processes	GO:0046034	ATP metabolic process	-7.17173	-4.7979	226,229,481,523,1291,2023,3304,5230,7167,7415	ALDOA,ALDOB,ATP1B1,ATP6V1A,COL6A1,ENO1,HSPA1B,PGK1,TPI1,VCP	10/166
3_Member	GO Biological Processes	GO:0032787	monocarboxylic acid metabolic process	-6.91004	-4.58605	128,216,226,229,427,873,1291,2023,2678,3073,3074,3417,3945,5230,7167,8876	ADH5,ALDH1A1,ALDOA,ALDOB,ASAH1,CBR1,COL6A1,ENO1,GGT1,HEXA,HEXB,IDH1,LDHB,PGK1,TPI1,VNN1	16/525
3_Member	GO Biological Processes	GO:0009205	purine ribonucleoside triphosphate metabolic process	-6.62336	-4.36707	226,229,481,523,1291,2023,3304,5230,7167,7415	ALDOA,ALDOB,ATP1B1,ATP6V1A,COL6A1,ENO1,HSPA1B,PGK1,TPI1,VCP	10/190
3_Member	GO Biological Processes	GO:0006090	pyruvate metabolic process	-6.58928	-4.33744	226,229,1291,2023,3945,5230,7167	ALDOA,ALDOB,COL6A1,ENO1,LDHB,PGK1,TPI1	7/72
3_Member	GO Biological Processes	GO:0009144	purine nucleoside triphosphate metabolic process	-6.47806	-4.235	226,229,481,523,1291,2023,3304,5230,7167,7415	ALDOA,ALDOB,ATP1B1,ATP6V1A,COL6A1,ENO1,HSPA1B,PGK1,TPI1,VCP	10/197
3_Member	GO Biological Processes	GO:0009199	ribonucleoside triphosphate metabolic process	-6.47806	-4.235	226,229,481,523,1291,2023,3304,5230,7167,7415	ALDOA,ALDOB,ATP1B1,ATP6V1A,COL6A1,ENO1,HSPA1B,PGK1,TPI1,VCP	10/197
3_Member	GO Biological Processes	GO:0006096	glycolytic process	-6.3789	-4.16926	226,229,1291,2023,5230,7167	ALDOA,ALDOB,COL6A1,ENO1,PGK1,TPI1	6/48
3_Member	GO Biological Processes	GO:0006753	nucleoside phosphate metabolic process	-6.3515	-4.14586	226,229,481,523,1291,2023,3304,3417,3945,5230,6470,7167,7415,8876,25796,84836	ALDOA,ALDOB,ATP1B1,ATP6V1A,COL6A1,ENO1,HSPA1B,IDH1,LDHB,PGK1,SHMT1,TPI1,VCP,VNN1,PGLS,ABHD14B	16/578
3_Member	GO Biological Processes	GO:0046032	ADP catabolic process	-6.27096	-4.07711	226,229,1291,2023,5230,7167	ALDOA,ALDOB,COL6A1,ENO1,PGK1,TPI1	6/50
3_Member	GO Biological Processes	GO:0019318	hexose metabolic process	-6.23403	-4.04787	226,229,347,2023,2548,2720,3795,5230,7167	ALDOA,ALDOB,APOD,ENO1,GAA,GLB1,KHK,PGK1,TPI1	9/161
3_Member	GO Biological Processes	GO:0019364	pyridine nucleotide catabolic process	-6.16765	-3.99938	226,229,1291,2023,5230,7167	ALDOA,ALDOB,COL6A1,ENO1,PGK1,TPI1	6/52
3_Member	GO Biological Processes	GO:0009141	nucleoside triphosphate metabolic process	-6.1669	-3.99938	226,229,481,523,1291,2023,3304,5230,7167,7415	ALDOA,ALDOB,ATP1B1,ATP6V1A,COL6A1,ENO1,HSPA1B,PGK1,TPI1,VCP	10/213
3_Member	GO Biological Processes	GO:0009137	purine nucleoside diphosphate catabolic process	-6.11762	-3.97147	226,229,1291,2023,5230,7167	ALDOA,ALDOB,COL6A1,ENO1,PGK1,TPI1	6/53
3_Member	GO Biological Processes	GO:0009181	purine ribonucleoside diphosphate catabolic process	-6.11762	-3.97147	226,229,1291,2023,5230,7167	ALDOA,ALDOB,COL6A1,ENO1,PGK1,TPI1	6/53
3_Member	GO Biological Processes	GO:0055086	nucleobase-containing small molecule metabolic process	-6.09081	-3.94812	226,229,481,523,1291,2023,3304,3417,3945,5230,6470,7167,7415,8876,25796,84836	ALDOA,ALDOB,ATP1B1,ATP6V1A,COL6A1,ENO1,HSPA1B,IDH1,LDHB,PGK1,SHMT1,TPI1,VCP,VNN1,PGLS,ABHD14B	16/605
3_Member	GO Biological Processes	GO:0072526	pyridine-containing compound catabolic process	-6.0206	-3.88813	226,229,1291,2023,5230,7167	ALDOA,ALDOB,COL6A1,ENO1,PGK1,TPI1	6/55
3_Member	GO Biological Processes	GO:0009191	ribonucleoside diphosphate catabolic process	-5.97353	-3.85105	226,229,1291,2023,5230,7167	ALDOA,ALDOB,COL6A1,ENO1,PGK1,TPI1	6/56
3_Member	GO Biological Processes	GO:0046031	ADP metabolic process	-5.97353	-3.85105	226,229,1291,2023,5230,7167	ALDOA,ALDOB,COL6A1,ENO1,PGK1,TPI1	6/56
3_Member	GO Biological Processes	GO:0009150	purine ribonucleotide metabolic process	-5.85929	-3.74977	226,229,481,523,1291,2023,3304,5230,7167,7415,84836	ALDOA,ALDOB,ATP1B1,ATP6V1A,COL6A1,ENO1,HSPA1B,PGK1,TPI1,VCP,ABHD14B	11/287
3_Member	GO Biological Processes	GO:0009134	nucleoside diphosphate catabolic process	-5.83767	-3.73763	226,229,1291,2023,5230,7167	ALDOA,ALDOB,COL6A1,ENO1,PGK1,TPI1	6/59
3_Member	GO Biological Processes	GO:0006734	NADH metabolic process	-5.82532	-3.72895	229,2023,5230,7167,7415	ALDOB,ENO1,PGK1,TPI1,VCP	5/33
3_Member	GO Biological Processes	GO:1901292	nucleoside phosphate catabolic process	-5.81519	-3.72441	226,229,1291,2023,5230,7167,7415,8876	ALDOA,ALDOB,COL6A1,ENO1,PGK1,TPI1,VCP,VNN1	8/134
3_Member	GO Biological Processes	GO:0005996	monosaccharide metabolic process	-5.75054	-3.68932	226,229,347,2023,2548,2720,3795,5230,7167	ALDOA,ALDOB,APOD,ENO1,GAA,GLB1,KHK,PGK1,TPI1	9/184
3_Member	GO Biological Processes	GO:0019674	NAD metabolic process	-5.66787	-3.6262	229,2023,3945,5230,7167,7415	ALDOB,ENO1,LDHB,PGK1,TPI1,VCP	6/63
3_Member	GO Biological Processes	GO:0009259	ribonucleotide metabolic process	-5.56305	-3.5453	226,229,481,523,1291,2023,3304,5230,7167,7415,84836	ALDOA,ALDOB,ATP1B1,ATP6V1A,COL6A1,ENO1,HSPA1B,PGK1,TPI1,VCP,ABHD14B	11/308
3_Member	GO Biological Processes	GO:0009135	purine nucleoside diphosphate metabolic process	-5.47154	-3.46902	226,229,1291,2023,5230,7167	ALDOA,ALDOB,COL6A1,ENO1,PGK1,TPI1	6/68
3_Member	GO Biological Processes	GO:0009179	purine ribonucleoside diphosphate metabolic process	-5.47154	-3.46902	226,229,1291,2023,5230,7167	ALDOA,ALDOB,COL6A1,ENO1,PGK1,TPI1	6/68
3_Member	GO Biological Processes	GO:0019693	ribose phosphate metabolic process	-5.45642	-3.45639	226,229,481,523,1291,2023,3304,5230,7167,7415,84836	ALDOA,ALDOB,ATP1B1,ATP6V1A,COL6A1,ENO1,HSPA1B,PGK1,TPI1,VCP,ABHD14B	11/316
3_Member	GO Biological Processes	GO:0072523	purine-containing compound catabolic process	-5.41756	-3.42704	226,229,1291,2023,5230,7167,8876	ALDOA,ALDOB,COL6A1,ENO1,PGK1,TPI1,VNN1	7/107
3_Member	GO Biological Processes	GO:0009166	nucleotide catabolic process	-5.26005	-3.28918	226,229,1291,2023,5230,7167,7415	ALDOA,ALDOB,COL6A1,ENO1,PGK1,TPI1,VCP	7/113
3_Member	GO Biological Processes	GO:0009185	ribonucleoside diphosphate metabolic process	-5.09038	-3.14178	226,229,1291,2023,5230,7167	ALDOA,ALDOB,COL6A1,ENO1,PGK1,TPI1	6/79
3_Member	GO Biological Processes	GO:0009154	purine ribonucleotide catabolic process	-5.02739	-3.08535	226,229,1291,2023,5230,7167	ALDOA,ALDOB,COL6A1,ENO1,PGK1,TPI1	6/81
3_Member	GO Biological Processes	GO:0019320	hexose catabolic process	-4.95396	-3.02477	229,2023,2720,5230,7167	ALDOB,ENO1,GLB1,PGK1,TPI1	5/49
3_Member	GO Biological Processes	GO:0009132	nucleoside diphosphate metabolic process	-4.9064	-2.99171	226,229,1291,2023,5230,7167	ALDOA,ALDOB,COL6A1,ENO1,PGK1,TPI1	6/85
3_Member	GO Biological Processes	GO:0009261	ribonucleotide catabolic process	-4.84824	-2.94957	226,229,1291,2023,5230,7167	ALDOA,ALDOB,COL6A1,ENO1,PGK1,TPI1	6/87
3_Member	GO Biological Processes	GO:0046365	monosaccharide catabolic process	-4.78484	-2.89396	229,2023,2720,5230,7167	ALDOB,ENO1,GLB1,PGK1,TPI1	5/53
3_Member	GO Biological Processes	GO:0046434	organophosphate catabolic process	-4.76402	-2.88239	226,229,1291,2023,5230,7167,7415,8876	ALDOA,ALDOB,COL6A1,ENO1,PGK1,TPI1,VCP,VNN1	8/186
3_Member	GO Biological Processes	GO:0006195	purine nucleotide catabolic process	-4.76373	-2.88239	226,229,1291,2023,5230,7167	ALDOA,ALDOB,COL6A1,ENO1,PGK1,TPI1	6/90
3_Member	GO Biological Processes	GO:0034655	nucleobase-containing compound catabolic process	-4.45938	-2.63792	226,229,1291,1773,2023,3304,5230,7167,7415,8876	ALDOA,ALDOB,COL6A1,DNASE1,ENO1,HSPA1B,PGK1,TPI1,VCP,VNN1	10/333
3_Member	GO Biological Processes	GO:0006006	glucose metabolic process	-4.05952	-2.33233	229,347,2023,2548,5230,7167	ALDOB,APOD,ENO1,GAA,PGK1,TPI1	6/120
3_Member	GO Biological Processes	GO:0044283	small molecule biosynthetic process	-3.91061	-2.20411	216,229,427,445,873,2023,2678,5230,6470,7167,23743	ALDH1A1,ALDOB,ASAH1,ASS1,CBR1,ENO1,GGT1,PGK1,SHMT1,TPI1,BHMT2	11/466
3_Member	GO Biological Processes	GO:0006094	gluconeogenesis	-3.78106	-2.0991	229,2023,5230,7167	ALDOB,ENO1,PGK1,TPI1	4/46
3_Member	GO Biological Processes	GO:0006735	NADH regeneration	-3.72211	-2.05654	2023,5230,7167	ENO1,PGK1,TPI1	3/19
3_Member	GO Biological Processes	GO:0061621	canonical glycolysis	-3.72211	-2.05654	2023,5230,7167	ENO1,PGK1,TPI1	3/19
3_Member	GO Biological Processes	GO:0061718	glucose catabolic process to pyruvate	-3.72211	-2.05654	2023,5230,7167	ENO1,PGK1,TPI1	3/19
3_Member	GO Biological Processes	GO:0019319	hexose biosynthetic process	-3.67372	-2.01499	229,2023,5230,7167	ALDOB,ENO1,PGK1,TPI1	4/49
3_Member	GO Biological Processes	GO:0046364	monosaccharide biosynthetic process	-3.60607	-1.95961	229,2023,5230,7167	ALDOB,ENO1,PGK1,TPI1	4/51
3_Member	GO Biological Processes	GO:0061615	glycolytic process through fructose-6-phosphate	-3.5884	-1.94631	2023,5230,7167	ENO1,PGK1,TPI1	3/21
3_Member	GO Biological Processes	GO:0061620	glycolytic process through glucose-6-phosphate	-3.5884	-1.94631	2023,5230,7167	ENO1,PGK1,TPI1	3/21
3_Member	GO Biological Processes	GO:0019677	NAD catabolic process	-3.52664	-1.89742	2023,5230,7167	ENO1,PGK1,TPI1	3/22
3_Member	Reactome Gene Sets	R-HSA-70263	Gluconeogenesis	-3.41177	-1.80318	229,2023,7167	ALDOB,ENO1,TPI1	3/24
3_Member	GO Biological Processes	GO:0006007	glucose catabolic process	-3.30682	-1.72521	2023,5230,7167	ENO1,PGK1,TPI1	3/26
3_Member	GO Biological Processes	GO:0006091	generation of precursor metabolites and energy	-3.28753	-1.70817	226,229,1291,2023,2548,3417,5230,7167,25796	ALDOA,ALDOB,COL6A1,ENO1,GAA,IDH1,PGK1,TPI1,PGLS	9/382
3_Member	GO Biological Processes	GO:0016051	carbohydrate biosynthetic process	-2.19023	-0.818156	229,2023,5230,7167	ALDOB,ENO1,PGK1,TPI1	4/123
3_Member	Reactome Gene Sets	R-HSA-70171	Glycolysis	-2.15548	-0.790365	229,2023,7167	ALDOB,ENO1,TPI1	3/65
3_Member	Reactome Gene Sets	R-HSA-70326	Glucose metabolism	-1.96952	-0.636547	229,2023,7167	ALDOB,ENO1,TPI1	3/76
3_Member	GO Biological Processes	GO:1900542	regulation of purine nucleotide metabolic process	-1.81183	-0.504781	229,2023,7415	ALDOB,ENO1,VCP	3/87
3_Member	GO Biological Processes	GO:0006140	regulation of nucleotide metabolic process	-1.79864	-0.493098	229,2023,7415	ALDOB,ENO1,VCP	3/88
4_Summary	GO Biological Processes	GO:0001568	blood vessel development	-11.8538	-8.33215	71,290,302,347,358,682,961,998,1306,1636,1950,2548,4036,4059,4669,5547,5795,7057,7070,9525,10016,79812,5420	ACTG1,ANPEP,ANXA2,APOD,AQP1,BSG,CD47,CDC42,COL15A1,ACE,EGF,GAA,LRP2,BCAM,NAGLU,PRCP,PTPRJ,THBS1,THY1,VPS4B,PDCD6,MMRN2,PODXL	23/-
4_Member	GO Biological Processes	GO:0001568	blood vessel development	-11.8538	-8.33215	71,290,302,347,358,682,961,998,1306,1636,1950,2548,4036,4059,4669,5547,5795,7057,7070,9525,10016,79812	ACTG1,ANPEP,ANXA2,APOD,AQP1,BSG,CD47,CDC42,COL15A1,ACE,EGF,GAA,LRP2,BCAM,NAGLU,PRCP,PTPRJ,THBS1,THY1,VPS4B,PDCD6,MMRN2	22/534
4_Member	GO Biological Processes	GO:0048514	blood vessel morphogenesis	-11.5609	-8.22094	71,290,302,347,682,961,998,1306,1636,1950,4036,4059,4669,5547,5795,7057,7070,9525,10016,79812	ACTG1,ANPEP,ANXA2,APOD,BSG,CD47,CDC42,COL15A1,ACE,EGF,LRP2,BCAM,NAGLU,PRCP,PTPRJ,THBS1,THY1,VPS4B,PDCD6,MMRN2	20/441
4_Member	GO Biological Processes	GO:0001944	vasculature development	-11.5091	-8.22031	71,290,302,347,358,682,961,998,1306,1636,1950,2548,4036,4059,4669,5547,5795,7057,7070,9525,10016,79812	ACTG1,ANPEP,ANXA2,APOD,AQP1,BSG,CD47,CDC42,COL15A1,ACE,EGF,GAA,LRP2,BCAM,NAGLU,PRCP,PTPRJ,THBS1,THY1,VPS4B,PDCD6,MMRN2	22/556
4_Member	GO Biological Processes	GO:0001525	angiogenesis	-11.409	-8.20734	71,290,302,347,682,961,998,1306,1636,1950,4059,5547,5795,7057,7070,9525,10016,79812	ACTG1,ANPEP,ANXA2,APOD,BSG,CD47,CDC42,COL15A1,ACE,EGF,BCAM,PRCP,PTPRJ,THBS1,THY1,VPS4B,PDCD6,MMRN2	18/347
4_Member	GO Biological Processes	GO:0035239	tube morphogenesis	-8.87654	-6.15199	71,290,302,347,682,961,998,1306,1636,1950,4036,4059,4669,5420,5547,5795,7057,7070,9525,10016,79812	ACTG1,ANPEP,ANXA2,APOD,BSG,CD47,CDC42,COL15A1,ACE,EGF,LRP2,BCAM,NAGLU,PODXL,PRCP,PTPRJ,THBS1,THY1,VPS4B,PDCD6,MMRN2	21/694
5_Summary	GO Biological Processes	GO:0009611	response to wounding	-11.4367	-8.20734	71,347,358,966,1291,3315,3827,4669,5328,5478,5547,5795,5879,8858,9525,23452,25978,27183,27243,55959,302,359,2771,3848,7057,7369	ACTG1,APOD,AQP1,CD59,COL6A1,HSPB1,KNG1,NAGLU,PLAU,PPIA,PRCP,PTPRJ,RAC1,PROZ,VPS4B,ANGPTL2,CHMP2B,VPS4A,CHMP2A,SULF2,ANXA2,AQP2,GNAI2,KRT1,THBS1,UMOD	26/-
5_Member	GO Biological Processes	GO:0009611	response to wounding	-11.4367	-8.20734	71,347,358,966,1291,3315,3827,4669,5328,5478,5547,5795,5879,8858,9525,23452,25978,27183,27243,55959	ACTG1,APOD,AQP1,CD59,COL6A1,HSPB1,KNG1,NAGLU,PLAU,PPIA,PRCP,PTPRJ,RAC1,PROZ,VPS4B,ANGPTL2,CHMP2B,VPS4A,CHMP2A,SULF2	20/448
5_Member	GO Biological Processes	GO:0050878	regulation of body fluid levels	-9.0361	-6.2844	71,302,358,359,966,2771,3315,3827,3848,5328,5478,5795,7057,7369,8858,23452	ACTG1,ANXA2,AQP1,AQP2,CD59,GNAI2,HSPB1,KNG1,KRT1,PLAU,PPIA,PTPRJ,THBS1,UMOD,PROZ,ANGPTL2	16/370
5_Member	GO Biological Processes	GO:0042060	wound healing	-8.70686	-6.0201	71,358,966,3315,3827,5328,5478,5547,5795,8858,9525,23452,25978,27183,27243	ACTG1,AQP1,CD59,HSPB1,KNG1,PLAU,PPIA,PRCP,PTPRJ,PROZ,VPS4B,ANGPTL2,CHMP2B,VPS4A,CHMP2A	15/335
5_Member	GO Biological Processes	GO:0007596	blood coagulation	-5.6545	-3.61556	71,966,3315,3827,5328,5478,5795,8858,23452	ACTG1,CD59,HSPB1,KNG1,PLAU,PPIA,PTPRJ,PROZ,ANGPTL2	9/189
5_Member	GO Biological Processes	GO:0050817	coagulation	-5.6169	-3.58865	71,966,3315,3827,5328,5478,5795,8858,23452	ACTG1,CD59,HSPB1,KNG1,PLAU,PPIA,PTPRJ,PROZ,ANGPTL2	9/191
5_Member	GO Biological Processes	GO:0007599	hemostasis	-5.54302	-3.5304	71,966,3315,3827,5328,5478,5795,8858,23452	ACTG1,CD59,HSPB1,KNG1,PLAU,PPIA,PTPRJ,PROZ,ANGPTL2	9/195
6_Summary	GO Biological Processes	GO:0044403	biological process involved in symbiotic interaction	-11.1285	-7.96683	290,682,820,998,1667,1803,1915,1991,3304,5478,5479,6520,9525,25978,27183,27243,7415,10015	ANPEP,BSG,CAMP,CDC42,DEFA1,DPP4,EEF1A1,ELANE,HSPA1B,PPIA,PPIB,SLC3A2,VPS4B,CHMP2B,VPS4A,CHMP2A,VCP,PDCD6IP	18/-
6_Member	GO Biological Processes	GO:0044403	biological process involved in symbiotic interaction	-11.1285	-7.96683	290,682,820,998,1667,1803,1915,1991,3304,5478,5479,6520,9525,25978,27183,27243	ANPEP,BSG,CAMP,CDC42,DEFA1,DPP4,EEF1A1,ELANE,HSPA1B,PPIA,PPIB,SLC3A2,VPS4B,CHMP2B,VPS4A,CHMP2A	16/267
6_Member	GO Biological Processes	GO:0019058	viral life cycle	-8.97247	-6.23456	290,682,1803,3304,5478,6520,7415,9525,10015,25978,27183,27243	ANPEP,BSG,DPP4,HSPA1B,PPIA,SLC3A2,VCP,VPS4B,PDCD6IP,CHMP2B,VPS4A,CHMP2A	12/181
6_Member	GO Biological Processes	GO:0051701	biological process involved in interaction with host	-7.56177	-5.11109	290,682,1803,3304,5478,6520,9525,25978,27183,27243	ANPEP,BSG,DPP4,HSPA1B,PPIA,SLC3A2,VPS4B,CHMP2B,VPS4A,CHMP2A	10/151
6_Member	GO Biological Processes	GO:0016032	viral process	-7.10417	-4.73617	290,682,1803,3304,5478,6520,7415,9525,10015,25978,27183,27243	ANPEP,BSG,DPP4,HSPA1B,PPIA,SLC3A2,VCP,VPS4B,PDCD6IP,CHMP2B,VPS4A,CHMP2A	12/266
6_Member	GO Biological Processes	GO:0044409	symbiont entry into host	-3.2034	-1.63885	290,682,1803,3304,6520	ANPEP,BSG,DPP4,HSPA1B,SLC3A2	5/114
6_Member	GO Biological Processes	GO:0046718	symbiont entry into host cell	-3.2034	-1.63885	290,682,1803,3304,6520	ANPEP,BSG,DPP4,HSPA1B,SLC3A2	5/114
6_Member	GO Biological Processes	GO:0048524	positive regulation of viral process	-2.15548	-0.790365	682,5478,27183	BSG,PPIA,VPS4A	3/65
6_Member	GO Biological Processes	GO:1903900	regulation of viral life cycle	-1.3472	-0.0940366	682,5478,27183	BSG,PPIA,VPS4A	3/132
7_Summary	GO Biological Processes	GO:1904896	ESCRT complex disassembly	-11.0638	-7.96683	9525,9798,25978,27183,27243,51534,311,375,10015,7311,71,966,1075,1950,2799,4036,4121,10096,10960,51552,84790,1291,1509,2548,4669,6279,6280,7369,7415,523,5478,302,481,998,1803,5104,5243,7057,10016,358,1200,1991,2720,4311,29952,3304,929,1915,5479,5660,2059,4582,2771,4478,7430,81,5879	VPS4B,IST1,CHMP2B,VPS4A,CHMP2A,VTA1,ANXA11,ARF1,PDCD6IP,UBA52,ACTG1,CD59,CTSC,EGF,GNS,LRP2,MAN1A1,ACTR3,LMAN2,RAB14,TUBA1C,COL6A1,CTSD,GAA,NAGLU,S100A8,S100A9,UMOD,VCP,ATP6V1A,PPIA,ANXA2,ATP1B1,CDC42,DPP4,SERPINA5,ABCB1,THBS1,PDCD6,AQP1,TPP1,ELANE,GLB1,MME,DPP7,HSPA1B,CD14,EEF1A1,PPIB,PSAP,EPS8,MUC1,GNAI2,MSN,EZR,ACTN4,RAC1	57/-
7_Member	GO Biological Processes	GO:1904896	ESCRT complex disassembly	-11.0638	-7.96683	9525,9798,25978,27183,27243,51534	VPS4B,IST1,CHMP2B,VPS4A,CHMP2A,VTA1	6/10
7_Member	GO Biological Processes	GO:1904903	ESCRT III complex disassembly	-11.0638	-7.96683	9525,9798,25978,27183,27243,51534	VPS4B,IST1,CHMP2B,VPS4A,CHMP2A,VTA1	6/10
7_Member	GO Biological Processes	GO:0032506	cytokinetic process	-9.60423	-6.68338	311,375,9525,9798,10015,25978,27183,27243	ANXA11,ARF1,VPS4B,IST1,PDCD6IP,CHMP2B,VPS4A,CHMP2A	8/45
7_Member	GO Biological Processes	GO:1902410	mitotic cytokinetic process	-9.24807	-6.40295	375,9525,9798,10015,25978,27183,27243	ARF1,VPS4B,IST1,PDCD6IP,CHMP2B,VPS4A,CHMP2A	7/31
7_Member	GO Biological Processes	GO:0036258	multivesicular body assembly	-9.14305	-6.36238	9525,9798,10015,25978,27183,27243,51534	VPS4B,IST1,PDCD6IP,CHMP2B,VPS4A,CHMP2A,VTA1	7/32
7_Member	GO Biological Processes	GO:0036257	multivesicular body organization	-9.04169	-6.2844	9525,9798,10015,25978,27183,27243,51534	VPS4B,IST1,PDCD6IP,CHMP2B,VPS4A,CHMP2A,VTA1	7/33
7_Member	Reactome Gene Sets	R-HSA-162588	Budding and maturation of HIV virion	-8.67518	-6.0119	7311,9525,25978,27183,27243,51534	UBA52,VPS4B,CHMP2B,VPS4A,CHMP2A,VTA1	6/21
7_Member	GO Biological Processes	GO:0061952	midbody abscission	-8.28712	-5.70791	9525,9798,10015,25978,27183,27243	VPS4B,IST1,PDCD6IP,CHMP2B,VPS4A,CHMP2A	6/24
7_Member	Reactome Gene Sets	R-HSA-199991	Membrane Trafficking	-8.15321	-5.60034	71,375,966,1075,1950,2799,4036,4121,7311,9525,10096,10960,25978,27183,27243,51534,51552,84790	ACTG1,ARF1,CD59,CTSC,EGF,GNS,LRP2,MAN1A1,UBA52,VPS4B,ACTR3,LMAN2,CHMP2B,VPS4A,CHMP2A,VTA1,RAB14,TUBA1C	18/553
7_Member	Reactome Gene Sets	R-HSA-917729	Endosomal Sorting Complex Required For Transport (ESCRT)	-8.0583	-5.51421	7311,9525,25978,27183,27243,51534	UBA52,VPS4B,CHMP2B,VPS4A,CHMP2A,VTA1	6/26
7_Member	GO Biological Processes	GO:0006914	autophagy	-7.84746	-5.36027	1291,1509,2548,4669,6279,6280,7369,7415,9525,10015,25978,27183,27243,51534	COL6A1,CTSD,GAA,NAGLU,S100A8,S100A9,UMOD,VCP,VPS4B,PDCD6IP,CHMP2B,VPS4A,CHMP2A,VTA1	14/331
7_Member	GO Biological Processes	GO:0061919	process utilizing autophagic mechanism	-7.84746	-5.36027	1291,1509,2548,4669,6279,6280,7369,7415,9525,10015,25978,27183,27243,51534	COL6A1,CTSD,GAA,NAGLU,S100A8,S100A9,UMOD,VCP,VPS4B,PDCD6IP,CHMP2B,VPS4A,CHMP2A,VTA1	14/331
7_Member	Reactome Gene Sets	R-HSA-5653656	Vesicle-mediated transport	-7.77841	-5.3062	71,375,966,1075,1950,2799,4036,4121,7311,9525,10096,10960,25978,27183,27243,51534,51552,84790	ACTG1,ARF1,CD59,CTSC,EGF,GNS,LRP2,MAN1A1,UBA52,VPS4B,ACTR3,LMAN2,CHMP2B,VPS4A,CHMP2A,VTA1,RAB14,TUBA1C	18/585
7_Member	GO Biological Processes	GO:0032510	endosome to lysosome transport via multivesicular body sorting pathway	-7.37546	-4.94532	7415,9525,25978,27183,27243	VCP,VPS4B,CHMP2B,VPS4A,CHMP2A	5/17
7_Member	GO Biological Processes	GO:0000910	cytokinesis	-7.3581	-4.93459	311,375,9525,9798,10015,10096,25978,27183,27243	ANXA11,ARF1,VPS4B,IST1,PDCD6IP,ACTR3,CHMP2B,VPS4A,CHMP2A	9/119
7_Member	GO Biological Processes	GO:0007032	endosome organization	-6.99935	-4.6495	523,9525,9798,10015,25978,27183,27243,51534	ATP6V1A,VPS4B,IST1,PDCD6IP,CHMP2B,VPS4A,CHMP2A,VTA1	8/94
7_Member	GO Biological Processes	GO:0039702	viral budding via host ESCRT complex	-6.75703	-4.47775	9525,10015,25978,27183,27243	VPS4B,PDCD6IP,CHMP2B,VPS4A,CHMP2A	5/22
7_Member	GO Biological Processes	GO:0032509	endosome transport via multivesicular body sorting pathway	-6.73509	-4.46051	7415,9525,25978,27183,27243,51534	VCP,VPS4B,CHMP2B,VPS4A,CHMP2A,VTA1	6/42
7_Member	GO Biological Processes	GO:0046755	viral budding	-6.45852	-4.21977	9525,10015,25978,27183,27243	VPS4B,PDCD6IP,CHMP2B,VPS4A,CHMP2A	5/25
7_Member	GO Biological Processes	GO:0071985	multivesicular body sorting pathway	-6.3789	-4.16926	7415,9525,25978,27183,27243,51534	VCP,VPS4B,CHMP2B,VPS4A,CHMP2A,VTA1	6/48
7_Member	GO Biological Processes	GO:0061640	cytoskeleton-dependent cytokinesis	-6.26285	-4.07286	375,9525,9798,10015,10096,25978,27183,27243	ARF1,VPS4B,IST1,PDCD6IP,ACTR3,CHMP2B,VPS4A,CHMP2A	8/117
7_Member	GO Biological Processes	GO:0019076	viral release from host cell	-6.11762	-3.97147	5478,9525,25978,27183,27243	PPIA,VPS4B,CHMP2B,VPS4A,CHMP2A	5/29
7_Member	GO Biological Processes	GO:0035891	exit from host cell	-6.11762	-3.97147	5478,9525,25978,27183,27243	PPIA,VPS4B,CHMP2B,VPS4A,CHMP2A	5/29
7_Member	GO Biological Processes	GO:0061024	membrane organization	-6.06581	-3.92655	302,375,481,998,1291,1803,5104,5243,7057,7369,9525,9798,10015,10016,25978,27183,27243,51552	ANXA2,ARF1,ATP1B1,CDC42,COL6A1,DPP4,SERPINA5,ABCB1,THBS1,UMOD,VPS4B,IST1,PDCD6IP,PDCD6,CHMP2B,VPS4A,CHMP2A,RAB14	18/764
7_Member	GO Biological Processes	GO:0000281	mitotic cytokinesis	-5.95635	-3.84039	375,9525,9798,10015,25978,27183,27243	ARF1,VPS4B,IST1,PDCD6IP,CHMP2B,VPS4A,CHMP2A	7/89
7_Member	GO Biological Processes	GO:0046761	viral budding from plasma membrane	-5.92845	-3.81572	9525,25978,27183,27243	VPS4B,CHMP2B,VPS4A,CHMP2A	4/14
7_Member	GO Biological Processes	GO:0016050	vesicle organization	-5.82279	-3.72895	302,358,523,9525,9798,10015,10016,25978,27183,27243,51534,51552	ANXA2,AQP1,ATP6V1A,VPS4B,IST1,PDCD6IP,PDCD6,CHMP2B,VPS4A,CHMP2A,VTA1,RAB14	12/351
7_Member	GO Biological Processes	GO:0046753	non-lytic viral release	-5.79578	-3.71707	9525,25978,27183,27243	VPS4B,CHMP2B,VPS4A,CHMP2A	4/15
7_Member	GO Biological Processes	GO:1903543	positive regulation of exosomal secretion	-5.79578	-3.71707	9525,10015,27183,27243	VPS4B,PDCD6IP,VPS4A,CHMP2A	4/15
7_Member	GO Biological Processes	GO:0019068	virion assembly	-5.75834	-3.6937	9525,10015,25978,27183,27243	VPS4B,PDCD6IP,CHMP2B,VPS4A,CHMP2A	5/34
7_Member	GO Biological Processes	GO:0071709	membrane assembly	-5.70919	-3.65646	302,1291,9525,25978,27183,27243	ANXA2,COL6A1,VPS4B,CHMP2B,VPS4A,CHMP2A	6/62
7_Member	GO Biological Processes	GO:0090611	ubiquitin-independent protein catabolic process via the multivesicular body sorting pathway	-5.68163	-3.63169	9525,10015,27183	VPS4B,PDCD6IP,VPS4A	3/5
7_Member	GO Biological Processes	GO:1903541	regulation of exosomal secretion	-5.5584	-3.54323	9525,10015,27183,27243	VPS4B,PDCD6IP,VPS4A,CHMP2A	4/17
7_Member	GO Biological Processes	GO:0045324	late endosome to vacuole transport	-5.51054	-3.50047	9525,25978,27183,27243,51534	VPS4B,CHMP2B,VPS4A,CHMP2A,VTA1	5/38
7_Member	GO Biological Processes	GO:0044091	membrane biogenesis	-5.43417	-3.43908	302,1291,9525,25978,27183,27243	ANXA2,COL6A1,VPS4B,CHMP2B,VPS4A,CHMP2A	6/69
7_Member	GO Biological Processes	GO:0030163	protein catabolic process	-5.26127	-3.28918	1075,1200,1509,1991,2720,4121,4311,4669,7311,7369,7415,9525,10015,25978,27183,27243,29952	CTSC,TPP1,CTSD,ELANE,GLB1,MAN1A1,MME,NAGLU,UBA52,UMOD,VCP,VPS4B,PDCD6IP,CHMP2B,VPS4A,CHMP2A,DPP7	17/786
7_Member	GO Biological Processes	GO:1902774	late endosome to lysosome transport	-5.25578	-3.28918	9525,25978,27183,27243	VPS4B,CHMP2B,VPS4A,CHMP2A	4/20
7_Member	GO Biological Processes	GO:0016236	macroautophagy	-5.08591	-3.13952	1509,2548,7415,9525,10015,25978,27183,27243,51534	CTSD,GAA,VCP,VPS4B,PDCD6IP,CHMP2B,VPS4A,CHMP2A,VTA1	9/222
7_Member	GO Biological Processes	GO:0010256	endomembrane system organization	-5.01987	-3.08	358,523,998,1291,4669,5104,7369,9525,9798,10015,25978,27183,27243,51534	AQP1,ATP6V1A,CDC42,COL6A1,NAGLU,SERPINA5,UMOD,VPS4B,IST1,PDCD6IP,CHMP2B,VPS4A,CHMP2A,VTA1	14/571
7_Member	GO Biological Processes	GO:1901673	regulation of mitotic spindle assembly	-4.92282	-3.00198	3304,9525,25978,27243	HSPA1B,VPS4B,CHMP2B,CHMP2A	4/24
7_Member	GO Biological Processes	GO:0001778	plasma membrane repair	-4.84913	-2.94957	9525,25978,27183,27243	VPS4B,CHMP2B,VPS4A,CHMP2A	4/25
7_Member	GO Biological Processes	GO:0097352	autophagosome maturation	-4.82578	-2.92907	7415,9525,25978,27183,27243	VCP,VPS4B,CHMP2B,VPS4A,CHMP2A	5/52
7_Member	GO Biological Processes	GO:0031468	nuclear membrane reassembly	-4.77861	-2.89157	9525,25978,27183,27243	VPS4B,CHMP2B,VPS4A,CHMP2A	4/26
7_Member	Reactome Gene Sets	R-HSA-9668328	Sealing of the nuclear envelope (NE) by ESCRT-III	-4.77861	-2.89157	25978,27183,27243,84790	CHMP2B,VPS4A,CHMP2A,TUBA1C	4/26
7_Member	Reactome Gene Sets	R-HSA-5218859	Regulated Necrosis	-4.58365	-2.73679	1991,7311,25978,27243	ELANE,UBA52,CHMP2B,CHMP2A	4/29
7_Member	GO Biological Processes	GO:0032984	protein-containing complex disassembly	-4.47738	-2.65254	7415,9525,9798,25978,27183,27243,51534	VCP,VPS4B,IST1,CHMP2B,VPS4A,CHMP2A,VTA1	7/149
7_Member	GO Biological Processes	GO:0090169	regulation of spindle assembly	-4.30317	-2.51495	3304,9525,25978,27243	HSPA1B,VPS4B,CHMP2B,CHMP2A	4/34
7_Member	GO Biological Processes	GO:0008333	endosome to lysosome transport	-4.16578	-2.41267	7415,9525,25978,27183,27243	VCP,VPS4B,CHMP2B,VPS4A,CHMP2A	5/71
7_Member	GO Biological Processes	GO:0043162	ubiquitin-dependent protein catabolic process via the multivesicular body sorting pathway	-4.1557	-2.40818	9525,25978,27183,27243	VPS4B,CHMP2B,VPS4A,CHMP2A	4/37
7_Member	Reactome Gene Sets	R-HSA-162599	Late Phase of HIV Life Cycle	-4.12052	-2.38124	7311,9525,25978,27183,27243,51534	UBA52,VPS4B,CHMP2B,VPS4A,CHMP2A,VTA1	6/117
7_Member	Reactome Gene Sets	R-HSA-9824446	Viral Infection Pathways	-4.11065	-2.37556	375,481,929,1915,3304,5479,7311,7415,9525,25978,27183,27243,51534,84790	ARF1,ATP1B1,CD14,EEF1A1,HSPA1B,PPIB,UBA52,VCP,VPS4B,CHMP2B,VPS4A,CHMP2A,VTA1,TUBA1C	14/692
7_Member	Reactome Gene Sets	R-HSA-9678108	SARS-CoV-1 Infection	-4.09999	-2.36881	1915,5479,7311,7415,25978,27243	EEF1A1,PPIB,UBA52,VCP,CHMP2B,CHMP2A	6/118
7_Member	GO Biological Processes	GO:0007034	vacuolar transport	-4.09836	-2.36851	5660,7415,9525,25978,27183,27243,51534	PSAP,VCP,VPS4B,CHMP2B,VPS4A,CHMP2A,VTA1	7/171
7_Member	Reactome Gene Sets	R-HSA-162906	HIV Infection	-4.05105	-2.32518	375,7311,9525,25978,27183,27243,51534	ARF1,UBA52,VPS4B,CHMP2B,VPS4A,CHMP2A,VTA1	7/174
7_Member	GO Biological Processes	GO:0022411	cellular component disassembly	-4.00824	-2.28762	1291,1991,7415,9525,9798,25978,27183,27243,51534	COL6A1,ELANE,VCP,VPS4B,IST1,CHMP2B,VPS4A,CHMP2A,VTA1	9/305
7_Member	Reactome Gene Sets	R-HSA-5620971	Pyroptosis	-3.95451	-2.23908	1991,25978,27243	ELANE,CHMP2B,CHMP2A	3/16
7_Member	Reactome Gene Sets	R-HSA-162587	HIV Life Cycle	-3.90494	-2.20221	7311,9525,25978,27183,27243,51534	UBA52,VPS4B,CHMP2B,VPS4A,CHMP2A,VTA1	6/128
7_Member	GO Biological Processes	GO:0045921	positive regulation of exocytosis	-3.89269	-2.1937	302,9525,10015,27183,27243	ANXA2,VPS4B,PDCD6IP,VPS4A,CHMP2A	5/81
7_Member	GO Biological Processes	GO:0060236	regulation of mitotic spindle organization	-3.85695	-2.16167	3304,9525,25978,27243	HSPA1B,VPS4B,CHMP2B,CHMP2A	4/44
7_Member	GO Biological Processes	GO:0090148	membrane fission	-3.81855	-2.12639	9525,25978,27183,27243	VPS4B,CHMP2B,VPS4A,CHMP2A	4/45
7_Member	Reactome Gene Sets	R-HSA-9612973	Autophagy	-3.81379	-2.1234	1915,7311,7415,25978,27243,84790	EEF1A1,UBA52,VCP,CHMP2B,CHMP2A,TUBA1C	6/133
7_Member	GO Biological Processes	GO:0007041	lysosomal transport	-3.79603	-2.10821	5660,7415,9525,25978,27183,27243	PSAP,VCP,VPS4B,CHMP2B,VPS4A,CHMP2A	6/134
7_Member	GO Biological Processes	GO:0010824	regulation of centrosome duplication	-3.74445	-2.07068	9525,10015,25978,27243	VPS4B,PDCD6IP,CHMP2B,CHMP2A	4/47
7_Member	GO Biological Processes	GO:0071763	nuclear membrane organization	-3.74445	-2.07068	9525,25978,27183,27243	VPS4B,CHMP2B,VPS4A,CHMP2A	4/47
7_Member	GO Biological Processes	GO:0090224	regulation of spindle organization	-3.70868	-2.0454	3304,9525,25978,27243	HSPA1B,VPS4B,CHMP2B,CHMP2A	4/48
7_Member	GO Biological Processes	GO:0000278	mitotic cell cycle	-3.53165	-1.90031	375,2059,4582,5243,7415,9525,9798,10015,25978,27183,27243,84790	ARF1,EPS8,MUC1,ABCB1,VCP,VPS4B,IST1,PDCD6IP,CHMP2B,VPS4A,CHMP2A,TUBA1C	12/603
7_Member	GO Biological Processes	GO:0051301	cell division	-3.48758	-1.86569	311,375,2771,9525,9798,10015,10096,25978,27183,27243,84790	ANXA11,ARF1,GNAI2,VPS4B,IST1,PDCD6IP,ACTR3,CHMP2B,VPS4A,CHMP2A,TUBA1C	11/522
7_Member	GO Biological Processes	GO:1903047	mitotic cell cycle process	-3.48057	-1.86075	375,2059,4582,5243,7415,9525,9798,10015,25978,27183,27243	ARF1,EPS8,MUC1,ABCB1,VCP,VPS4B,IST1,PDCD6IP,CHMP2B,VPS4A,CHMP2A	11/523
7_Member	GO Biological Processes	GO:0007009	plasma membrane organization	-3.45469	-1.84001	1291,5104,9525,25978,27183,27243	COL6A1,SERPINA5,VPS4B,CHMP2B,VPS4A,CHMP2A	6/155
7_Member	GO Biological Processes	GO:0007080	mitotic metaphase chromosome alignment	-3.44892	-1.8373	9525,25978,27183,27243	VPS4B,CHMP2B,VPS4A,CHMP2A	4/56
7_Member	GO Biological Processes	GO:0046605	regulation of centrosome cycle	-3.44892	-1.8373	9525,10015,25978,27243	VPS4B,PDCD6IP,CHMP2B,CHMP2A	4/56
7_Member	GO Biological Processes	GO:0006998	nuclear envelope organization	-3.39032	-1.78475	9525,25978,27183,27243	VPS4B,CHMP2B,VPS4A,CHMP2A	4/58
7_Member	GO Biological Processes	GO:0050000	chromosome localization	-3.38569	-1.78212	9525,10096,25978,27183,27243	VPS4B,ACTR3,CHMP2B,VPS4A,CHMP2A	5/104
7_Member	GO Biological Processes	GO:0061025	membrane fusion	-3.33848	-1.74572	1803,5104,25978,27183,27243,51552	DPP4,SERPINA5,CHMP2B,VPS4A,CHMP2A,RAB14	6/163
7_Member	Reactome Gene Sets	R-HSA-2995410	Nuclear Envelope (NE) Reassembly	-3.27952	-1.70297	25978,27183,27243,84790	CHMP2B,VPS4A,CHMP2A,TUBA1C	4/62
7_Member	GO Biological Processes	GO:1902115	regulation of organelle assembly	-3.24458	-1.67083	3304,4478,7430,9525,10015,25978,27243	HSPA1B,MSN,EZR,VPS4B,PDCD6IP,CHMP2B,CHMP2A	7/236
7_Member	Reactome Gene Sets	R-HSA-5357801	Programmed Cell Death	-3.16912	-1.61536	929,1991,7311,25978,27243	CD14,ELANE,UBA52,CHMP2B,CHMP2A	5/116
7_Member	Reactome Gene Sets	R-HSA-9615710	Late endosomal microautophagy	-3.12089	-1.57767	7311,25978,27243	UBA52,CHMP2B,CHMP2A	3/30
7_Member	Reactome Gene Sets	R-HSA-9772572	Early SARS-CoV-2 Infection Events	-3.12089	-1.57767	7415,25978,27243	VCP,CHMP2B,CHMP2A	3/30
7_Member	Reactome Gene Sets	R-HSA-1632852	Macroautophagy	-3.08629	-1.54566	7311,7415,25978,27243,84790	UBA52,VCP,CHMP2B,CHMP2A,TUBA1C	5/121
7_Member	GO Biological Processes	GO:0051656	establishment of organelle localization	-2.9609	-1.43787	81,998,4669,7430,9525,10016,25978,27183,27243	ACTN4,CDC42,NAGLU,EZR,VPS4B,PDCD6,CHMP2B,VPS4A,CHMP2A	9/425
7_Member	GO Biological Processes	GO:0016197	endosomal transport	-2.95995	-1.43787	7415,9525,25978,27183,27243,51534,51552	VCP,VPS4B,CHMP2B,VPS4A,CHMP2A,VTA1,RAB14	7/264
7_Member	GO Biological Processes	GO:0051310	metaphase chromosome alignment	-2.80401	-1.31146	9525,25978,27183,27243	VPS4B,CHMP2B,VPS4A,CHMP2A	4/83
7_Member	GO Biological Processes	GO:0051640	organelle localization	-2.73149	-1.25632	81,998,4669,7430,9525,10016,10096,25978,27183,27243	ACTN4,CDC42,NAGLU,EZR,VPS4B,PDCD6,ACTR3,CHMP2B,VPS4A,CHMP2A	10/551
7_Member	GO Biological Processes	GO:0051603	proteolysis involved in protein catabolic process	-2.63347	-1.17644	1075,4121,4669,7311,7369,7415,9525,10015,25978,27183,27243	CTSC,MAN1A1,NAGLU,UBA52,UMOD,VCP,VPS4B,PDCD6IP,CHMP2B,VPS4A,CHMP2A	11/666
7_Member	GO Biological Processes	GO:0051303	establishment of chromosome localization	-2.57294	-1.12783	9525,25978,27183,27243	VPS4B,CHMP2B,VPS4A,CHMP2A	4/96
7_Member	GO Biological Processes	GO:0006906	vesicle fusion	-2.50891	-1.07943	25978,27183,27243,51552	CHMP2B,VPS4A,CHMP2A,RAB14	4/100
7_Member	GO Biological Processes	GO:0070507	regulation of microtubule cytoskeleton organization	-2.48303	-1.05753	3304,5879,9525,25978,27243	HSPA1B,RAC1,VPS4B,CHMP2B,CHMP2A	5/166
7_Member	GO Biological Processes	GO:0090174	organelle membrane fusion	-2.47799	-1.05381	25978,27183,27243,51552	CHMP2B,VPS4A,CHMP2A,RAB14	4/102
7_Member	GO Biological Processes	GO:0140014	mitotic nuclear division	-2.46084	-1.03929	2059,9525,25978,27183,27243	EPS8,VPS4B,CHMP2B,VPS4A,CHMP2A	5/168
7_Member	Reactome Gene Sets	R-HSA-9679506	SARS-CoV Infections	-2.34624	-0.94265	481,1915,5479,7311,7415,25978,27243	ATP1B1,EEF1A1,PPIB,UBA52,VCP,CHMP2B,CHMP2A	7/340
7_Member	Reactome Gene Sets	R-HSA-68882	Mitotic Anaphase	-2.27442	-0.88384	7311,25978,27183,27243,84790	UBA52,CHMP2B,VPS4A,CHMP2A,TUBA1C	5/186
7_Member	Reactome Gene Sets	R-HSA-2555396	Mitotic Metaphase and Anaphase	-2.26471	-0.87474	7311,25978,27183,27243,84790	UBA52,CHMP2B,VPS4A,CHMP2A,TUBA1C	5/187
7_Member	GO Biological Processes	GO:0032886	regulation of microtubule-based process	-2.24148	-0.857555	3304,5879,9525,10015,25978,27243	HSPA1B,RAC1,VPS4B,PDCD6IP,CHMP2B,CHMP2A	6/269
7_Member	GO Biological Processes	GO:0048284	organelle fusion	-2.09537	-0.742167	25978,27183,27243,51552	CHMP2B,VPS4A,CHMP2A,RAB14	4/131
7_Member	Reactome Gene Sets	R-HSA-9609646	HCMV Infection	-1.99652	-0.658173	25978,27183,27243,84790	CHMP2B,VPS4A,CHMP2A,TUBA1C	4/140
7_Member	GO Biological Processes	GO:0000070	mitotic sister chromatid segregation	-1.97558	-0.64154	9525,25978,27183,27243	VPS4B,CHMP2B,VPS4A,CHMP2A	4/142
7_Member	GO Biological Processes	GO:0000819	sister chromatid segregation	-1.93475	-0.608663	9525,25978,27183,27243	VPS4B,CHMP2B,VPS4A,CHMP2A	4/146
7_Member	GO Biological Processes	GO:0000280	nuclear division	-1.89226	-0.571918	2059,9525,10096,25978,27183,27243	EPS8,VPS4B,ACTR3,CHMP2B,VPS4A,CHMP2A	6/320
7_Member	GO Biological Processes	GO:0006997	nucleus organization	-1.87595	-0.558203	9525,25978,27183,27243	VPS4B,CHMP2B,VPS4A,CHMP2A	4/152
7_Member	GO Biological Processes	GO:0098813	nuclear chromosome segregation	-1.86962	-0.552901	9525,10096,25978,27183,27243	VPS4B,ACTR3,CHMP2B,VPS4A,CHMP2A	5/234
7_Member	GO Biological Processes	GO:0048285	organelle fission	-1.73054	-0.432941	2059,9525,10096,25978,27183,27243	EPS8,VPS4B,ACTR3,CHMP2B,VPS4A,CHMP2A	6/348
7_Member	Reactome Gene Sets	R-HSA-9610379	HCMV Late Events	-1.58724	-0.30796	25978,27183,27243	CHMP2B,VPS4A,CHMP2A	3/106
8_Summary	GO Biological Processes	GO:0044273	sulfur compound catabolic process	-10.8754	-7.8084	1800,2678,2720,2799,3073,3074,4357,4669,8876,290,1200,1636,4311,6470,10404,23576,427,445,1803,2760,2939,2947,3417,191,23743,84836,128,229,2023,5230,7167,216	DPEP1,GGT1,GLB1,GNS,HEXA,HEXB,MPST,NAGLU,VNN1,ANPEP,TPP1,ACE,MME,SHMT1,CPQ,DDAH1,ASAH1,ASS1,DPP4,GM2A,GSTA2,GSTM3,IDH1,AHCY,BHMT2,ABHD14B,ADH5,ALDOB,ENO1,PGK1,TPI1,ALDH1A1	32/-
8_Member	GO Biological Processes	GO:0044273	sulfur compound catabolic process	-10.8754	-7.8084	1800,2678,2720,2799,3073,3074,4357,4669,8876	DPEP1,GGT1,GLB1,GNS,HEXA,HEXB,MPST,NAGLU,VNN1	9/49
8_Member	GO Biological Processes	GO:0044248	cellular catabolic process	-10.3919	-7.40414	290,1200,1636,1800,2678,2720,2799,3073,3074,4311,4357,4669,6470,8876,10404,23576	ANPEP,TPP1,ACE,DPEP1,GGT1,GLB1,GNS,HEXA,HEXB,MME,MPST,NAGLU,SHMT1,VNN1,CPQ,DDAH1	16/299
8_Member	GO Biological Processes	GO:0043603	amide metabolic process	-9.40676	-6.54391	427,445,1636,1800,1803,2678,2720,2760,2939,2947,3073,3074,3417,4311,4669,6470,8876	ASAH1,ASS1,ACE,DPEP1,DPP4,GGT1,GLB1,GM2A,GSTA2,GSTM3,HEXA,HEXB,IDH1,MME,NAGLU,SHMT1,VNN1	17/403
8_Member	GO Biological Processes	GO:0006790	sulfur compound metabolic process	-8.84979	-6.13821	191,1800,2678,2720,2799,2939,2947,3073,3074,3417,4357,4669,8876,23743,84836	AHCY,DPEP1,GGT1,GLB1,GNS,GSTA2,GSTM3,HEXA,HEXB,IDH1,MPST,NAGLU,VNN1,BHMT2,ABHD14B	15/327
8_Member	GO Biological Processes	GO:0044282	small molecule catabolic process	-5.77176	-3.69601	128,229,1800,2023,2720,3073,3074,4357,5230,6470,7167,23576	ADH5,ALDOB,DPEP1,ENO1,GLB1,HEXA,HEXB,MPST,PGK1,SHMT1,TPI1,DDAH1	12/355
8_Member	GO Biological Processes	GO:0170041	non-proteinogenic amino acid metabolic process	-4.45057	-2.63239	216,445,1800,4357,23576	ALDH1A1,ASS1,DPEP1,MPST,DDAH1	5/62
8_Member	GO Biological Processes	GO:0016054	organic acid catabolic process	-2.57151	-1.12778	1800,3073,3074,4357,6470,23576	DPEP1,HEXA,HEXB,MPST,SHMT1,DDAH1	6/230
8_Member	GO Biological Processes	GO:0046395	carboxylic acid catabolic process	-2.57151	-1.12778	1800,3073,3074,4357,6470,23576	DPEP1,HEXA,HEXB,MPST,SHMT1,DDAH1	6/230
9_Summary	GO Biological Processes	GO:0060627	regulation of vesicle-mediated transport	-10.7567	-7.71773	71,301,302,375,929,961,967,998,1950,2771,3958,4478,5795,5879,5908,7430,9525,10015,10960,27183,27243	ACTG1,ANXA1,ANXA2,ARF1,CD14,CD47,CD63,CDC42,EGF,GNAI2,LGALS3,MSN,PTPRJ,RAC1,RAP1B,EZR,VPS4B,PDCD6IP,LMAN2,VPS4A,CHMP2A	21/-
9_Member	GO Biological Processes	GO:0060627	regulation of vesicle-mediated transport	-10.7567	-7.71773	71,301,302,375,929,961,967,998,1950,2771,3958,4478,5795,5879,5908,7430,9525,10015,10960,27183,27243	ACTG1,ANXA1,ANXA2,ARF1,CD14,CD47,CD63,CDC42,EGF,GNAI2,LGALS3,MSN,PTPRJ,RAC1,RAP1B,EZR,VPS4B,PDCD6IP,LMAN2,VPS4A,CHMP2A	21/547
9_Member	GO Biological Processes	GO:0030100	regulation of endocytosis	-6.40422	-4.17819	71,302,375,929,961,967,998,1950,3958,5795,5879,10960	ACTG1,ANXA2,ARF1,CD14,CD47,CD63,CDC42,EGF,LGALS3,PTPRJ,RAC1,LMAN2	12/309
9_Member	GO Biological Processes	GO:0045807	positive regulation of endocytosis	-5.26106	-3.28918	302,929,961,967,998,1950,5795,10960	ANXA2,CD14,CD47,CD63,CDC42,EGF,PTPRJ,LMAN2	8/159
9_Member	GO Biological Processes	GO:0050766	positive regulation of phagocytosis	-2.01707	-0.675466	961,5795,10960	CD47,PTPRJ,LMAN2	3/73
9_Member	GO Biological Processes	GO:0050764	regulation of phagocytosis	-1.63039	-0.344932	961,5795,10960	CD47,PTPRJ,LMAN2	3/102
10_Summary	GO Biological Processes	GO:0007033	vacuole organization	-9.73406	-6.76975	53,523,1200,1509,2548,3073,3074,4669,9525,25978,27183,27243,51552,760	ACP2,ATP6V1A,TPP1,CTSD,GAA,HEXA,HEXB,NAGLU,VPS4B,CHMP2B,VPS4A,CHMP2A,RAB14,CA2	14/-
10_Member	GO Biological Processes	GO:0007033	vacuole organization	-9.73406	-6.76975	53,523,1200,1509,2548,3073,3074,4669,9525,25978,27183,27243,51552	ACP2,ATP6V1A,TPP1,CTSD,GAA,HEXA,HEXB,NAGLU,VPS4B,CHMP2B,VPS4A,CHMP2A,RAB14	13/194
10_Member	GO Biological Processes	GO:0007040	lysosome organization	-9.17966	-6.38376	53,523,1200,2548,3073,3074,4669,25978,27243,51552	ACP2,ATP6V1A,TPP1,GAA,HEXA,HEXB,NAGLU,CHMP2B,CHMP2A,RAB14	10/103
10_Member	GO Biological Processes	GO:0080171	lytic vacuole organization	-9.17966	-6.38376	53,523,1200,2548,3073,3074,4669,25978,27243,51552	ACP2,ATP6V1A,TPP1,GAA,HEXA,HEXB,NAGLU,CHMP2B,CHMP2A,RAB14	10/103
10_Member	GO Biological Processes	GO:0070050	neuron cellular homeostasis	-3.17632	-1.619	523,760,3074,25978	ATP6V1A,CA2,HEXB,CHMP2B	4/66
11_Summary	GO Biological Processes	GO:0050900	leukocyte migration	-9.6208	-6.68338	301,682,998,1667,1800,1991,2059,3958,4478,5478,5479,6279,6280,7369,1291,1803,5328,5795,5879,71,302,961,3315,7070,7430,8876	ANXA1,BSG,CDC42,DEFA1,DPEP1,ELANE,EPS8,LGALS3,MSN,PPIA,PPIB,S100A8,S100A9,UMOD,COL6A1,DPP4,PLAU,PTPRJ,RAC1,ACTG1,ANXA2,CD47,HSPB1,THY1,EZR,VNN1	26/-
11_Member	GO Biological Processes	GO:0050900	leukocyte migration	-9.6208	-6.68338	301,682,998,1667,1800,1991,2059,3958,4478,5478,5479,6279,6280,7369	ANXA1,BSG,CDC42,DEFA1,DPEP1,ELANE,EPS8,LGALS3,MSN,PPIA,PPIB,S100A8,S100A9,UMOD	14/241
11_Member	GO Biological Processes	GO:0097530	granulocyte migration	-8.43026	-5.84041	301,682,1800,3958,5478,5479,6279,6280,7369	ANXA1,BSG,DPEP1,LGALS3,PPIA,PPIB,S100A8,S100A9,UMOD	9/90
11_Member	GO Biological Processes	GO:1990266	neutrophil migration	-8.27887	-5.70791	682,1800,3958,5478,5479,6279,6280,7369	BSG,DPEP1,LGALS3,PPIA,PPIB,S100A8,S100A9,UMOD	8/65
11_Member	GO Biological Processes	GO:0071621	granulocyte chemotaxis	-7.73076	-5.27303	301,682,1800,3958,5478,5479,6279,6280	ANXA1,BSG,DPEP1,LGALS3,PPIA,PPIB,S100A8,S100A9	8/76
11_Member	GO Biological Processes	GO:0030593	neutrophil chemotaxis	-7.47	-5.03312	682,1800,3958,5478,5479,6279,6280	BSG,DPEP1,LGALS3,PPIA,PPIB,S100A8,S100A9	7/54
11_Member	GO Biological Processes	GO:0040011	locomotion	-7.33263	-4.91564	301,682,1291,1667,1800,1803,3958,5328,5478,5479,5795,5879,6279,6280	ANXA1,BSG,COL6A1,DEFA1,DPEP1,DPP4,LGALS3,PLAU,PPIA,PPIB,PTPRJ,RAC1,S100A8,S100A9	14/364
11_Member	GO Biological Processes	GO:0097529	myeloid leukocyte migration	-6.99661	-4.6495	301,682,1800,3958,5478,5479,6279,6280,7369	ANXA1,BSG,DPEP1,LGALS3,PPIA,PPIB,S100A8,S100A9,UMOD	9/131
11_Member	GO Biological Processes	GO:0006935	chemotaxis	-6.80175	-4.49821	301,682,1667,1800,1803,3958,5328,5478,5479,5795,5879,6279,6280	ANXA1,BSG,DEFA1,DPEP1,DPP4,LGALS3,PLAU,PPIA,PPIB,PTPRJ,RAC1,S100A8,S100A9	13/341
11_Member	GO Biological Processes	GO:0042330	taxis	-6.77263	-4.47895	301,682,1667,1800,1803,3958,5328,5478,5479,5795,5879,6279,6280	ANXA1,BSG,DEFA1,DPEP1,DPP4,LGALS3,PLAU,PPIA,PPIB,PTPRJ,RAC1,S100A8,S100A9	13/343
11_Member	GO Biological Processes	GO:0030595	leukocyte chemotaxis	-6.69622	-4.43543	301,682,1667,1800,3958,5478,5479,6279,6280	ANXA1,BSG,DEFA1,DPEP1,LGALS3,PPIA,PPIB,S100A8,S100A9	9/142
11_Member	GO Biological Processes	GO:0060326	cell chemotaxis	-6.1669	-3.99938	301,682,1667,1800,3958,5478,5479,5879,6279,6280	ANXA1,BSG,DEFA1,DPEP1,LGALS3,PPIA,PPIB,RAC1,S100A8,S100A9	10/213
11_Member	GO Biological Processes	GO:0098609	cell-cell adhesion	-5.1943	-3.23679	71,301,302,682,961,3315,4478,5478,6279,6280,7070,7369,7430,8876	ACTG1,ANXA1,ANXA2,BSG,CD47,HSPB1,MSN,PPIA,S100A8,S100A9,THY1,UMOD,EZR,VNN1	14/551
12_Summary	GO Biological Processes	GO:0030335	positive regulation of cell migration	-9.18977	-6.38376	71,81,301,306,358,682,961,998,1950,2771,3315,3958,5328,5420,5795,5879,7057,7070,8895,10016,5547,79812,820,23576,3848,5230	ACTG1,ACTN4,ANXA1,ANXA3,AQP1,BSG,CD47,CDC42,EGF,GNAI2,HSPB1,LGALS3,PLAU,PODXL,PTPRJ,RAC1,THBS1,THY1,CPNE3,PDCD6,PRCP,MMRN2,CAMP,DDAH1,KRT1,PGK1	26/-
12_Member	GO Biological Processes	GO:0030335	positive regulation of cell migration	-9.18977	-6.38376	71,81,301,306,358,682,961,998,1950,2771,3315,3958,5328,5420,5795,5879,7057,7070,8895,10016	ACTG1,ACTN4,ANXA1,ANXA3,AQP1,BSG,CD47,CDC42,EGF,GNAI2,HSPB1,LGALS3,PLAU,PODXL,PTPRJ,RAC1,THBS1,THY1,CPNE3,PDCD6	20/600
12_Member	GO Biological Processes	GO:2000147	positive regulation of cell motility	-8.82619	-6.12719	71,81,301,306,358,682,961,998,1950,2771,3315,3958,5328,5420,5795,5879,7057,7070,8895,10016	ACTG1,ACTN4,ANXA1,ANXA3,AQP1,BSG,CD47,CDC42,EGF,GNAI2,HSPB1,LGALS3,PLAU,PODXL,PTPRJ,RAC1,THBS1,THY1,CPNE3,PDCD6	20/630
12_Member	GO Biological Processes	GO:0040017	positive regulation of locomotion	-8.64073	-5.98873	71,81,301,306,358,682,961,998,1950,2771,3315,3958,5328,5420,5795,5879,7057,7070,8895,10016	ACTG1,ACTN4,ANXA1,ANXA3,AQP1,BSG,CD47,CDC42,EGF,GNAI2,HSPB1,LGALS3,PLAU,PODXL,PTPRJ,RAC1,THBS1,THY1,CPNE3,PDCD6	20/646
12_Member	GO Biological Processes	GO:0010595	positive regulation of endothelial cell migration	-5.83972	-3.73763	301,306,682,1950,3315,5879,7057,10016	ANXA1,ANXA3,BSG,EGF,HSPB1,RAC1,THBS1,PDCD6	8/133
12_Member	GO Biological Processes	GO:0010594	regulation of endothelial cell migration	-5.76361	-3.69373	301,306,682,1950,3315,5547,5879,7057,10016,79812	ANXA1,ANXA3,BSG,EGF,HSPB1,PRCP,RAC1,THBS1,PDCD6,MMRN2	10/236
12_Member	GO Biological Processes	GO:0045766	positive regulation of angiogenesis	-3.78576	-2.1014	306,358,820,3315,7057,10016,23576	ANXA3,AQP1,CAMP,HSPB1,THBS1,PDCD6,DDAH1	7/192
12_Member	GO Biological Processes	GO:1904018	positive regulation of vasculature development	-3.74437	-2.07068	306,358,820,3315,7057,10016,23576	ANXA3,AQP1,CAMP,HSPB1,THBS1,PDCD6,DDAH1	7/195
12_Member	GO Biological Processes	GO:0045765	regulation of angiogenesis	-3.4473	-1.83669	306,358,820,3315,3848,5230,7057,10016,23576	ANXA3,AQP1,CAMP,HSPB1,KRT1,PGK1,THBS1,PDCD6,DDAH1	9/363
12_Member	GO Biological Processes	GO:1901342	regulation of vasculature development	-3.37032	-1.76774	306,358,820,3315,3848,5230,7057,10016,23576	ANXA3,AQP1,CAMP,HSPB1,KRT1,PGK1,THBS1,PDCD6,DDAH1	9/372
13_Summary	Reactome Gene Sets	R-HSA-9840310	Glycosphingolipid catabolism	-8.58219	-5.94119	410,2720,2760,3073,3074,5476,5660,4668,427,4669,2799,2548,6279,6280,276,8972,7529,1200,375,873,1800,4036,8029,8895,51552,55959,4121,6696,1803,2059,1291,1636,4311,7057,64787	ARSA,GLB1,GM2A,HEXA,HEXB,CTSA,PSAP,NAGA,ASAH1,NAGLU,GNS,GAA,S100A8,S100A9,AMY1A,MGAM,YWHAB,TPP1,ARF1,CBR1,DPEP1,LRP2,CUBN,CPNE3,RAB14,SULF2,MAN1A1,SPP1,DPP4,EPS8,COL6A1,ACE,MME,THBS1,EPS8L2	35/-
13_Member	Reactome Gene Sets	R-HSA-9840310	Glycosphingolipid catabolism	-8.58219	-5.94119	410,2720,2760,3073,3074,5476,5660	ARSA,GLB1,GM2A,HEXA,HEXB,CTSA,PSAP	7/38
13_Member	Reactome Gene Sets	R-HSA-1660662	Glycosphingolipid metabolism	-7.30253	-4.89198	410,2720,2760,3073,3074,5476,5660	ARSA,GLB1,GM2A,HEXA,HEXB,CTSA,PSAP	7/57
13_Member	GO Biological Processes	GO:0006689	ganglioside catabolic process	-7.07159	-4.70934	2720,2760,3073,3074	GLB1,GM2A,HEXA,HEXB	4/8
13_Member	GO Biological Processes	GO:0019377	glycolipid catabolic process	-6.86689	-4.55325	2720,2760,3073,3074,4668	GLB1,GM2A,HEXA,HEXB,NAGA	5/21
13_Member	GO Biological Processes	GO:0046514	ceramide catabolic process	-6.86689	-4.55325	427,2720,2760,3073,3074	ASAH1,GLB1,GM2A,HEXA,HEXB	5/21
13_Member	GO Biological Processes	GO:0046466	membrane lipid catabolic process	-6.43475	-4.20028	427,2720,2760,3073,3074,4668	ASAH1,GLB1,GM2A,HEXA,HEXB,NAGA	6/47
13_Member	GO Biological Processes	GO:0001573	ganglioside metabolic process	-6.11762	-3.97147	2720,2760,3073,3074,4669	GLB1,GM2A,HEXA,HEXB,NAGLU	5/29
13_Member	Reactome Gene Sets	R-HSA-2022857	Keratan sulfate degradation	-5.79578	-3.71707	2720,2799,3073,3074	GLB1,GNS,HEXA,HEXB	4/15
13_Member	GO Biological Processes	GO:0051651	maintenance of location in cell	-5.7643	-3.69373	2548,2760,3073,3074,4669,6279,6280	GAA,GM2A,HEXA,HEXB,NAGLU,S100A8,S100A9	7/95
13_Member	GO Biological Processes	GO:0009311	oligosaccharide metabolic process	-5.62727	-3.59372	276,2548,2760,3074,4668,8972	AMY1A,GAA,GM2A,HEXB,NAGA,MGAM	6/64
13_Member	Reactome Gene Sets	R-HSA-428157	Sphingolipid metabolism	-5.61423	-3.58865	410,2720,2760,3073,3074,5476,5660	ARSA,GLB1,GM2A,HEXA,HEXB,CTSA,PSAP	7/100
13_Member	GO Biological Processes	GO:0046479	glycosphingolipid catabolic process	-5.45129	-3.45374	2720,2760,3073,3074	GLB1,GM2A,HEXA,HEXB	4/18
13_Member	GO Biological Processes	GO:0030149	sphingolipid catabolic process	-5.34278	-3.35979	427,2720,2760,3073,3074	ASAH1,GLB1,GM2A,HEXA,HEXB	5/41
13_Member	GO Biological Processes	GO:0051235	maintenance of location	-4.97401	-3.04058	2548,2760,3073,3074,4669,6279,6280,7529	GAA,GM2A,HEXA,HEXB,NAGLU,S100A8,S100A9,YWHAB	8/174
13_Member	GO Biological Processes	GO:0006027	glycosaminoglycan catabolic process	-4.711	-2.83529	2720,2799,3073,3074	GLB1,GNS,HEXA,HEXB	4/27
13_Member	GO Biological Processes	GO:0050885	neuromuscular process controlling balance	-4.70545	-2.8316	1200,2548,2760,3073,3074	TPP1,GAA,GM2A,HEXA,HEXB	5/55
13_Member	GO Biological Processes	GO:0006672	ceramide metabolic process	-4.5278	-2.69127	427,2720,2760,3073,3074,4669	ASAH1,GLB1,GM2A,HEXA,HEXB,NAGLU	6/99
13_Member	GO Biological Processes	GO:0006643	membrane lipid metabolic process	-4.41681	-2.60026	427,2720,2760,3073,3074,4668,4669,5660	ASAH1,GLB1,GM2A,HEXA,HEXB,NAGA,NAGLU,PSAP	8/208
13_Member	GO Biological Processes	GO:0006687	glycosphingolipid metabolic process	-4.38352	-2.57171	2720,2760,3073,3074,4669	GLB1,GM2A,HEXA,HEXB,NAGLU	5/64
13_Member	GO Biological Processes	GO:0006026	aminoglycan catabolic process	-4.3555	-2.55027	2720,2799,3073,3074	GLB1,GNS,HEXA,HEXB	4/33
13_Member	GO Biological Processes	GO:0006664	glycolipid metabolic process	-4.33732	-2.53987	2720,2760,3073,3074,4668,4669	GLB1,GM2A,HEXA,HEXB,NAGA,NAGLU	6/107
13_Member	GO Biological Processes	GO:1903509	liposaccharide metabolic process	-4.31464	-2.52183	2720,2760,3073,3074,4668,4669	GLB1,GM2A,HEXA,HEXB,NAGA,NAGLU	6/108
13_Member	GO Biological Processes	GO:0006665	sphingolipid metabolic process	-4.24625	-2.47153	427,2720,2760,3073,3074,4669,5660	ASAH1,GLB1,GM2A,HEXA,HEXB,NAGLU,PSAP	7/162
13_Member	Reactome Gene Sets	R-HSA-1638074	Keratan sulfate/keratin metabolism	-4.20336	-2.43886	2720,2799,3073,3074	GLB1,GNS,HEXA,HEXB	4/36
13_Member	Reactome Gene Sets	R-HSA-556833	Metabolism of lipids	-4.11728	-2.37937	375,410,873,1800,2720,2760,3073,3074,4036,5476,5660,8029,8895,51552	ARF1,ARSA,CBR1,DPEP1,GLB1,GM2A,HEXA,HEXB,LRP2,CTSA,PSAP,CUBN,CPNE3,RAB14	14/691
13_Member	GO Biological Processes	GO:0009313	oligosaccharide catabolic process	-3.95451	-2.23908	2760,3074,8972	GM2A,HEXB,MGAM	3/16
13_Member	GO Biological Processes	GO:0006029	proteoglycan metabolic process	-3.79377	-2.10821	2720,3073,3074,4669,55959	GLB1,HEXA,HEXB,NAGLU,SULF2	5/85
13_Member	GO Biological Processes	GO:1903510	mucopolysaccharide metabolic process	-3.79377	-2.10821	2720,2799,3073,3074,4669	GLB1,GNS,HEXA,HEXB,NAGLU	5/85
13_Member	GO Biological Processes	GO:0006491	N-glycan processing	-3.52664	-1.89742	3073,3074,4121	HEXA,HEXB,MAN1A1	3/22
13_Member	GO Biological Processes	GO:0030203	glycosaminoglycan metabolic process	-3.38569	-1.78212	2720,2799,3073,3074,4669	GLB1,GNS,HEXA,HEXB,NAGLU	5/104
13_Member	GO Biological Processes	GO:0016042	lipid catabolic process	-3.32738	-1.73753	427,1800,2720,2760,3073,3074,4668,6696	ASAH1,DPEP1,GLB1,GM2A,HEXA,HEXB,NAGA,SPP1	8/300
13_Member	GO Biological Processes	GO:0006022	aminoglycan metabolic process	-3.18617	-1.62435	2720,2799,3073,3074,4669	GLB1,GNS,HEXA,HEXB,NAGLU	5/115
13_Member	Reactome Gene Sets	R-HSA-1630316	Glycosaminoglycan metabolism	-3.05426	-1.5162	2720,2799,3073,3074,4669	GLB1,GNS,HEXA,HEXB,NAGLU	5/123
13_Member	GO Biological Processes	GO:0007626	locomotory behavior	-2.80056	-1.30935	1803,2059,2548,3073,3074,4669	DPP4,EPS8,GAA,HEXA,HEXB,NAGLU	6/207
13_Member	GO Biological Processes	GO:0007610	behavior	-2.79959	-1.30935	1291,1636,1803,2059,2548,2760,3073,3074,4311,4669,7057	COL6A1,ACE,DPP4,EPS8,GAA,GM2A,HEXA,HEXB,MME,NAGLU,THBS1	11/634
13_Member	GO Biological Processes	GO:0050905	neuromuscular process	-2.56329	-1.12025	1200,2548,2760,3073,3074	TPP1,GAA,GM2A,HEXA,HEXB	5/159
13_Member	GO Biological Processes	GO:0019915	lipid storage	-2.45072	-1.03048	2760,3073,3074	GM2A,HEXA,HEXB	3/51
13_Member	GO Biological Processes	GO:0050954	sensory perception of mechanical stimulus	-2.18009	-0.81093	1291,3073,3074,4036,64787	COL6A1,HEXA,HEXB,LRP2,EPS8L2	5/196
13_Member	Reactome Gene Sets	R-HSA-3781865	Diseases of glycosylation	-2.07272	-0.721194	2720,3073,3074,5476	GLB1,HEXA,HEXB,CTSA	4/133
13_Member	GO Biological Processes	GO:0009100	glycoprotein metabolic process	-1.7862	-0.482153	2720,3073,3074,4121,4669,55959	GLB1,HEXA,HEXB,MAN1A1,NAGLU,SULF2	6/338
13_Member	GO Biological Processes	GO:0007605	sensory perception of sound	-1.72363	-0.428322	3073,3074,4036,64787	HEXA,HEXB,LRP2,EPS8L2	4/169
13_Member	GO Biological Processes	GO:0042552	myelination	-1.36355	-0.108158	1291,3073,3074	COL6A1,HEXA,HEXB	3/130
13_Member	GO Biological Processes	GO:0007272	ensheathment of neurons	-1.3472	-0.0940366	1291,3073,3074	COL6A1,HEXA,HEXB	3/132
13_Member	GO Biological Processes	GO:0008366	axon ensheathment	-1.3472	-0.0940366	1291,3073,3074	COL6A1,HEXA,HEXB	3/132
14_Summary	Reactome Gene Sets	R-HSA-5668914	Diseases of metabolism	-8.53597	-5.90569	95,191,229,2548,2720,2799,3073,3074,3417,4669,5476,7311,8029,216,2023,7167,25796,4121	ACY1,AHCY,ALDOB,GAA,GLB1,GNS,HEXA,HEXB,IDH1,NAGLU,CTSA,UBA52,CUBN,ALDH1A1,ENO1,TPI1,PGLS,MAN1A1	18/-
14_Member	Reactome Gene Sets	R-HSA-5668914	Diseases of metabolism	-8.53597	-5.90569	95,191,229,2548,2720,2799,3073,3074,3417,4669,5476,7311,8029	ACY1,AHCY,ALDOB,GAA,GLB1,GNS,HEXA,HEXB,IDH1,NAGLU,CTSA,UBA52,CUBN	13/243
14_Member	Reactome Gene Sets	R-HSA-5663084	Diseases of carbohydrate metabolism	-7.47616	-5.03312	229,2548,2720,2799,4669,7311	ALDOB,GAA,GLB1,GNS,NAGLU,UBA52	6/32
14_Member	Reactome Gene Sets	R-HSA-71387	Metabolism of carbohydrates	-6.93024	-4.60099	216,229,2023,2548,2720,2799,3073,3074,4669,7167,7311,25796	ALDH1A1,ALDOB,ENO1,GAA,GLB1,GNS,HEXA,HEXB,NAGLU,TPI1,UBA52,PGLS	12/276
14_Member	Reactome Gene Sets	R-HSA-2206281	Mucopolysaccharidoses	-4.47565	-2.65254	2720,2799,4669	GLB1,GNS,NAGLU	3/11
14_Member	GO Biological Processes	GO:0006516	glycoprotein catabolic process	-3.03775	-1.50311	2720,4121,4669	GLB1,MAN1A1,NAGLU	3/32
15_Summary	GO Biological Processes	GO:0006575	modified amino acid metabolic process	-8.02709	-5.49587	445,1800,2678,2939,2947,3417,6470,8836,8876,10404,23743,873	ASS1,DPEP1,GGT1,GSTA2,GSTM3,IDH1,SHMT1,GGH,VNN1,CPQ,BHMT2,CBR1	12/-
15_Member	GO Biological Processes	GO:0006575	modified amino acid metabolic process	-8.02709	-5.49587	445,1800,2678,2939,2947,3417,6470,8836,8876,10404,23743	ASS1,DPEP1,GGT1,GSTA2,GSTM3,IDH1,SHMT1,GGH,VNN1,CPQ,BHMT2	11/175
15_Member	GO Biological Processes	GO:0006749	glutathione metabolic process	-4.66692	-2.80226	1800,2678,2939,2947,3417	DPEP1,GGT1,GSTA2,GSTM3,IDH1	5/56
15_Member	GO Biological Processes	GO:0006690	icosanoid metabolic process	-1.49682	-0.228773	873,1800,2678	CBR1,DPEP1,GGT1	3/115
16_Summary	GO Biological Processes	GO:0019725	cellular homeostasis	-8.02293	-5.49587	226,309,358,375,481,523,760,1636,1991,2548,3074,4669,5052,6279,6280,6557,6559,7369,25978,51704	ALDOA,ANXA6,AQP1,ARF1,ATP1B1,ATP6V1A,CA2,ACE,ELANE,GAA,HEXB,NAGLU,PRDX1,S100A8,S100A9,SLC12A1,SLC12A3,UMOD,CHMP2B,GPRC5B	20/-
16_Member	GO Biological Processes	GO:0019725	cellular homeostasis	-8.02293	-5.49587	226,309,358,375,481,523,760,1636,1991,2548,3074,4669,5052,6279,6280,6557,6559,7369,25978,51704	ALDOA,ANXA6,AQP1,ARF1,ATP1B1,ATP6V1A,CA2,ACE,ELANE,GAA,HEXB,NAGLU,PRDX1,S100A8,S100A9,SLC12A1,SLC12A3,UMOD,CHMP2B,GPRC5B	20/703
16_Member	GO Biological Processes	GO:0055080	monoatomic cation homeostasis	-4.85685	-2.95224	309,375,481,523,760,1991,3074,4669,6279,6280,6557,6559,7369	ANXA6,ARF1,ATP1B1,ATP6V1A,CA2,ELANE,HEXB,NAGLU,S100A8,S100A9,SLC12A1,SLC12A3,UMOD	13/512
16_Member	GO Biological Processes	GO:0098771	inorganic ion homeostasis	-4.80804	-2.91328	309,375,481,523,1991,3074,4669,6279,6280,6557,6559,7369	ANXA6,ARF1,ATP1B1,ATP6V1A,ELANE,HEXB,NAGLU,S100A8,S100A9,SLC12A1,SLC12A3,UMOD	12/442
16_Member	GO Biological Processes	GO:0050801	monoatomic ion homeostasis	-4.76878	-2.88365	309,375,481,523,760,1991,3074,4669,6279,6280,6557,6559,7369	ANXA6,ARF1,ATP1B1,ATP6V1A,CA2,ELANE,HEXB,NAGLU,S100A8,S100A9,SLC12A1,SLC12A3,UMOD	13/522
16_Member	GO Biological Processes	GO:0055082	intracellular chemical homeostasis	-4.20006	-2.437	309,358,375,481,523,760,1636,1991,3074,4669,6279,6280,7369	ANXA6,AQP1,ARF1,ATP1B1,ATP6V1A,CA2,ACE,ELANE,HEXB,NAGLU,S100A8,S100A9,UMOD	13/593
16_Member	GO Biological Processes	GO:0030003	intracellular monoatomic cation homeostasis	-4.19191	-2.43315	309,375,481,523,760,1991,3074,4669,6279,6280,7369	ANXA6,ARF1,ATP1B1,ATP6V1A,CA2,ELANE,HEXB,NAGLU,S100A8,S100A9,UMOD	11/433
16_Member	GO Biological Processes	GO:0006873	intracellular monoatomic ion homeostasis	-4.11256	-2.376	309,375,481,523,760,1991,3074,4669,6279,6280,7369	ANXA6,ARF1,ATP1B1,ATP6V1A,CA2,ELANE,HEXB,NAGLU,S100A8,S100A9,UMOD	11/442
16_Member	GO Biological Processes	GO:0006874	intracellular calcium ion homeostasis	-2.10879	-0.753908	309,481,1991,3074,7369	ANXA6,ATP1B1,ELANE,HEXB,UMOD	5/204
16_Member	GO Biological Processes	GO:0055074	calcium ion homeostasis	-1.88433	-0.565029	309,481,1991,3074,7369	ANXA6,ATP1B1,ELANE,HEXB,UMOD	5/232
17_Summary	GO Biological Processes	GO:0006954	inflammatory response	-7.86974	-5.36027	301,445,820,929,961,1291,1800,1991,3827,3868,4669,5547,5879,6279,6280,7057,7369,8876,71,481,998,1667,3848,3934,3958,5052,10096,10747,128,306,358,1636,8029,51552,1075,5284	ANXA1,ASS1,CAMP,CD14,CD47,COL6A1,DPEP1,ELANE,KNG1,KRT16,NAGLU,PRCP,RAC1,S100A8,S100A9,THBS1,UMOD,VNN1,ACTG1,ATP1B1,CDC42,DEFA1,KRT1,LCN2,LGALS3,PRDX1,ACTR3,MASP2,ADH5,ANXA3,AQP1,ACE,CUBN,RAB14,CTSC,PIGR	36/-
17_Member	GO Biological Processes	GO:0006954	inflammatory response	-7.86974	-5.36027	301,445,820,929,961,1291,1800,1991,3827,3868,4669,5547,5879,6279,6280,7057,7369,8876	ANXA1,ASS1,CAMP,CD14,CD47,COL6A1,DPEP1,ELANE,KNG1,KRT16,NAGLU,PRCP,RAC1,S100A8,S100A9,THBS1,UMOD,VNN1	18/577
17_Member	GO Biological Processes	GO:0045087	innate immune response	-7.18184	-4.8021	71,301,445,481,820,929,961,998,1667,3848,3868,3934,3958,5052,6279,6280,7369,8876,10096,10747	ACTG1,ANXA1,ASS1,ATP1B1,CAMP,CD14,CD47,CDC42,DEFA1,KRT1,KRT16,LCN2,LGALS3,PRDX1,S100A8,S100A9,UMOD,VNN1,ACTR3,MASP2	20/791
17_Member	GO Biological Processes	GO:0009617	response to bacterium	-5.71902	-3.66348	128,306,358,445,820,929,1291,1636,1667,1991,3934,4669,6279,6280,7369,8029,51552	ADH5,ANXA3,AQP1,ASS1,CAMP,CD14,COL6A1,ACE,DEFA1,ELANE,LCN2,NAGLU,S100A8,S100A9,UMOD,CUBN,RAB14	17/726
17_Member	GO Biological Processes	GO:0032496	response to lipopolysaccharide	-5.16692	-3.21165	128,445,820,929,1291,1636,1667,1991,4669,6279,7369	ADH5,ASS1,CAMP,CD14,COL6A1,ACE,DEFA1,ELANE,NAGLU,S100A8,UMOD	11/339
17_Member	GO Biological Processes	GO:0002237	response to molecule of bacterial origin	-4.91127	-2.99357	128,445,820,929,1291,1636,1667,1991,4669,6279,7369	ADH5,ASS1,CAMP,CD14,COL6A1,ACE,DEFA1,ELANE,NAGLU,S100A8,UMOD	11/361
17_Member	GO Biological Processes	GO:0042742	defense response to bacterium	-4.56004	-2.71837	306,358,820,1667,1991,3934,6279,6280,7369,51552	ANXA3,AQP1,CAMP,DEFA1,ELANE,LCN2,S100A8,S100A9,UMOD,RAB14	10/324
17_Member	GO Biological Processes	GO:0050832	defense response to fungus	-4.48499	-2.65355	820,1667,1991,6279,6280	CAMP,DEFA1,ELANE,S100A8,S100A9	5/61
17_Member	GO Biological Processes	GO:0009620	response to fungus	-4.13661	-2.39598	820,1667,1991,6279,6280	CAMP,DEFA1,ELANE,S100A8,S100A9	5/72
17_Member	GO Biological Processes	GO:0001906	cell killing	-3.97426	-2.25624	820,1075,1667,1991,3827,3958,5052	CAMP,CTSC,DEFA1,ELANE,KNG1,LGALS3,PRDX1	7/179
17_Member	GO Biological Processes	GO:0002251	organ or tissue specific immune response	-3.93671	-2.2264	820,1667,5284,7369	CAMP,DEFA1,PIGR,UMOD	4/42
17_Member	GO Biological Processes	GO:0061844	antimicrobial humoral immune response mediated by antimicrobial peptide	-3.90494	-2.20221	820,1667,1991,3827,3958,6280	CAMP,DEFA1,ELANE,KNG1,LGALS3,S100A9	6/128
17_Member	Reactome Gene Sets	R-HSA-6803157	Antimicrobial peptides	-3.63251	-1.98048	820,1991,3934,6279,6280	CAMP,ELANE,LCN2,S100A8,S100A9	5/92
17_Member	GO Biological Processes	GO:0002523	leukocyte migration involved in inflammatory response	-3.5884	-1.94631	1991,6279,6280	ELANE,S100A8,S100A9	3/21
17_Member	GO Biological Processes	GO:0006959	humoral immune response	-3.50568	-1.88066	820,1667,1991,3827,3848,3958,6280,10747	CAMP,DEFA1,ELANE,KNG1,KRT1,LGALS3,S100A9,MASP2	8/282
17_Member	GO Biological Processes	GO:0050829	defense response to Gram-negative bacterium	-3.34769	-1.75201	358,820,1667,1991,7369	AQP1,CAMP,DEFA1,ELANE,UMOD	5/106
17_Member	GO Biological Processes	GO:0019730	antimicrobial humoral response	-3.18912	-1.6264	820,1667,1991,3827,3958,6280	CAMP,DEFA1,ELANE,KNG1,LGALS3,S100A9	6/174
17_Member	GO Biological Processes	GO:0031640	killing of cells of another organism	-3.16912	-1.61536	820,1667,1991,3827,3958	CAMP,DEFA1,ELANE,KNG1,LGALS3	5/116
17_Member	GO Biological Processes	GO:0141061	disruption of cell in another organism	-3.16912	-1.61536	820,1667,1991,3827,3958	CAMP,DEFA1,ELANE,KNG1,LGALS3	5/116
17_Member	GO Biological Processes	GO:0051873	killing by host of symbiont cells	-3.12089	-1.57767	820,1667,1991	CAMP,DEFA1,ELANE	3/30
17_Member	GO Biological Processes	GO:0141060	disruption of anatomical structure in another organism	-3.11895	-1.57659	820,1667,1991,3827,3958	CAMP,DEFA1,ELANE,KNG1,LGALS3	5/119
17_Member	GO Biological Processes	GO:0002385	mucosal immune response	-2.81851	-1.3229	820,1667,5284	CAMP,DEFA1,PIGR	3/38
17_Member	GO Biological Processes	GO:0019731	antibacterial humoral response	-2.01707	-0.675466	820,1667,1991	CAMP,DEFA1,ELANE	3/73
17_Member	GO Biological Processes	GO:0071222	cellular response to lipopolysaccharide	-1.4111	-0.153017	445,820,929,1667	ASS1,CAMP,CD14,DEFA1	4/212
17_Member	GO Biological Processes	GO:0071219	cellular response to molecule of bacterial origin	-1.32656	-0.0755447	445,820,929,1667	ASS1,CAMP,CD14,DEFA1	4/226
18_Summary	GO Biological Processes	GO:0002544	chronic inflammatory response	-7.85923	-5.36027	820,6279,6280,7057,8876,302,358,1075,1800,1950,2023,3304,3827,5328,7123,7415,9798,10016,3934,4669,929,961,3315,5795,5879,51704,79812,4478,7369,7430,301,1773,1991,2678,3848,5104,5660,7070,7311,1803,998,1509,1636,5478,1291,3074,306,307	CAMP,S100A8,S100A9,THBS1,VNN1,ANXA2,AQP1,CTSC,DPEP1,EGF,ENO1,HSPA1B,KNG1,PLAU,CLEC3B,VCP,IST1,PDCD6,LCN2,NAGLU,CD14,CD47,HSPB1,PTPRJ,RAC1,GPRC5B,MMRN2,MSN,UMOD,EZR,ANXA1,DNASE1,ELANE,GGT1,KRT1,SERPINA5,PSAP,THY1,UBA52,DPP4,CDC42,CTSD,ACE,PPIA,COL6A1,HEXB,ANXA3,ANXA4	48/-
18_Member	GO Biological Processes	GO:0002544	chronic inflammatory response	-7.85923	-5.36027	820,6279,6280,7057,8876	CAMP,S100A8,S100A9,THBS1,VNN1	5/14
18_Member	GO Biological Processes	GO:0030162	regulation of proteolysis	-6.76682	-4.478	302,358,1075,1800,1950,2023,3304,3827,5328,6279,6280,7057,7123,7415,9798,10016	ANXA2,AQP1,CTSC,DPEP1,EGF,ENO1,HSPA1B,KNG1,PLAU,S100A8,S100A9,THBS1,CLEC3B,VCP,IST1,PDCD6	16/538
18_Member	GO Biological Processes	GO:0045862	positive regulation of proteolysis	-5.75779	-3.6937	302,1075,1950,2023,3304,6279,6280,7123,7415,9798,10016	ANXA2,CTSC,EGF,ENO1,HSPA1B,S100A8,S100A9,CLEC3B,VCP,IST1,PDCD6	11/294
18_Member	Reactome Gene Sets	R-HSA-6799990	Metal sequestration by antimicrobial proteins	-5.38252	-3.39713	3934,6279,6280	LCN2,S100A8,S100A9	3/6
18_Member	GO Biological Processes	GO:0051238	sequestering of metal ion	-4.93919	-3.01419	4669,6279,6280	NAGLU,S100A8,S100A9	3/8
18_Member	GO Biological Processes	GO:0032103	positive regulation of response to external stimulus	-4.87763	-2.96701	929,961,1075,3304,3315,4669,5328,5795,5879,6279,6280,7057,51704,79812	CD14,CD47,CTSC,HSPA1B,HSPB1,NAGLU,PLAU,PTPRJ,RAC1,S100A8,S100A9,THBS1,GPRC5B,MMRN2	14/588
18_Member	GO Biological Processes	GO:2000116	regulation of cysteine-type endopeptidase activity	-4.86003	-2.95224	358,1800,6279,6280,7057,7415,10016	AQP1,DPEP1,S100A8,S100A9,THBS1,VCP,PDCD6	7/130
18_Member	GO Biological Processes	GO:0007159	leukocyte cell-cell adhesion	-4.62915	-2.77169	4478,6279,6280,7369,7430	MSN,S100A8,S100A9,UMOD,EZR	5/57
18_Member	GO Biological Processes	GO:0070486	leukocyte aggregation	-4.47565	-2.65254	4478,6279,6280	MSN,S100A8,S100A9	3/11
18_Member	Reactome Gene Sets	R-HSA-5602498	MyD88 deficiency (TLR2/4)	-4.24059	-2.46882	929,6279,6280	CD14,S100A8,S100A9	3/13
18_Member	Reactome Gene Sets	R-HSA-5603041	IRAK4 deficiency (TLR2/4)	-4.13777	-2.39598	929,6279,6280	CD14,S100A8,S100A9	3/14
18_Member	GO Biological Processes	GO:0052548	regulation of endopeptidase activity	-3.75808	-2.07968	358,1800,6279,6280,7057,7415,10016	AQP1,DPEP1,S100A8,S100A9,THBS1,VCP,PDCD6	7/194
18_Member	Reactome Gene Sets	R-HSA-5686938	Regulation of TLR by endogenous ligand	-3.72211	-2.05654	929,6279,6280	CD14,S100A8,S100A9	3/19
18_Member	GO Biological Processes	GO:0052547	regulation of peptidase activity	-3.49858	-1.87566	358,1800,6279,6280,7057,7415,10016	AQP1,DPEP1,S100A8,S100A9,THBS1,VCP,PDCD6	7/214
18_Member	GO Biological Processes	GO:0050727	regulation of inflammatory response	-3.45669	-1.84001	301,961,1075,1773,1991,2678,3848,6279,6280,51704	ANXA1,CD47,CTSC,DNASE1,ELANE,GGT1,KRT1,S100A8,S100A9,GPRC5B	10/442
18_Member	GO Biological Processes	GO:0051336	regulation of hydrolase activity	-3.34349	-1.74956	358,1800,5104,5660,6279,6280,7057,7070,7415,10016	AQP1,DPEP1,SERPINA5,PSAP,S100A8,S100A9,THBS1,THY1,VCP,PDCD6	10/457
18_Member	Reactome Gene Sets	R-HSA-5260271	Diseases of Immune System	-3.30682	-1.72521	929,6279,6280	CD14,S100A8,S100A9	3/26
18_Member	Reactome Gene Sets	R-HSA-5602358	Diseases associated with the TLR signaling cascade	-3.30682	-1.72521	929,6279,6280	CD14,S100A8,S100A9	3/26
18_Member	Reactome Gene Sets	R-HSA-1236974	ER-Phagosome pathway	-3.1516	-1.6005	929,6279,6280,7311	CD14,S100A8,S100A9,UBA52	4/67
18_Member	GO Biological Processes	GO:0043542	endothelial cell migration	-2.90398	-1.38601	1803,6279,6280,79812	DPP4,S100A8,S100A9,MMRN2	4/78
18_Member	GO Biological Processes	GO:0014002	astrocyte development	-2.85232	-1.34883	4669,6279,6280	NAGLU,S100A8,S100A9	3/37
18_Member	Reactome Gene Sets	R-HSA-1236975	Antigen processing-Cross presentation	-2.84317	-1.34204	929,6279,6280,7311	CD14,S100A8,S100A9,UBA52	4/81
18_Member	GO Biological Processes	GO:0031349	positive regulation of defense response	-2.79686	-1.30738	929,961,1075,3304,4669,6279,6280,51704,79812	CD14,CD47,CTSC,HSPA1B,NAGLU,S100A8,S100A9,GPRC5B,MMRN2	9/449
18_Member	Reactome Gene Sets	R-HSA-166058	MyD88:MAL(TIRAP) cascade initiated on plasma membrane	-2.7659	-1.28251	929,6279,6280,7311	CD14,S100A8,S100A9,UBA52	4/85
18_Member	Reactome Gene Sets	R-HSA-168188	Toll Like Receptor TLR6:TLR2 Cascade	-2.7659	-1.28251	929,6279,6280,7311	CD14,S100A8,S100A9,UBA52	4/85
18_Member	GO Biological Processes	GO:2001056	positive regulation of cysteine-type endopeptidase activity	-2.74722	-1.27132	6279,6280,7415,10016	S100A8,S100A9,VCP,PDCD6	4/86
18_Member	Reactome Gene Sets	R-HSA-168179	Toll Like Receptor TLR1:TLR2 Cascade	-2.72879	-1.2551	929,6279,6280,7311	CD14,S100A8,S100A9,UBA52	4/87
18_Member	Reactome Gene Sets	R-HSA-181438	Toll Like Receptor 2 (TLR2) Cascade	-2.72879	-1.2551	929,6279,6280,7311	CD14,S100A8,S100A9,UBA52	4/87
18_Member	GO Biological Processes	GO:2001235	positive regulation of apoptotic signaling pathway	-2.68551	-1.21915	1075,6279,6280,7057,8876	CTSC,S100A8,S100A9,THBS1,VNN1	5/149
18_Member	GO Biological Processes	GO:0043065	positive regulation of apoptotic process	-2.63044	-1.17413	301,998,1075,1509,1636,3827,6279,6280,7057,8876	ANXA1,CDC42,CTSC,CTSD,ACE,KNG1,S100A8,S100A9,THBS1,VNN1	10/569
18_Member	GO Biological Processes	GO:0043085	positive regulation of catalytic activity	-2.5496	-1.11204	1991,5478,5660,6279,6280,7057,7070,7415,10016,51704	ELANE,PPIA,PSAP,S100A8,S100A9,THBS1,THY1,VCP,PDCD6,GPRC5B	10/584
18_Member	GO Biological Processes	GO:0043068	positive regulation of programmed cell death	-2.53904	-1.10352	301,998,1075,1509,1636,3827,6279,6280,7057,8876	ANXA1,CDC42,CTSC,CTSD,ACE,KNG1,S100A8,S100A9,THBS1,VNN1	10/586
18_Member	GO Biological Processes	GO:0050729	positive regulation of inflammatory response	-2.51692	-1.08544	961,1075,6279,6280,51704	CD47,CTSC,S100A8,S100A9,GPRC5B	5/163
18_Member	GO Biological Processes	GO:0010950	positive regulation of endopeptidase activity	-2.41818	-1.00249	6279,6280,7415,10016	S100A8,S100A9,VCP,PDCD6	4/106
18_Member	Reactome Gene Sets	R-HSA-166016	Toll Like Receptor 4 (TLR4) Cascade	-2.31951	-0.921548	929,6279,6280,7311	CD14,S100A8,S100A9,UBA52	4/113
18_Member	GO Biological Processes	GO:0010952	positive regulation of peptidase activity	-2.29262	-0.900199	6279,6280,7415,10016	S100A8,S100A9,VCP,PDCD6	4/115
18_Member	GO Biological Processes	GO:0051092	positive regulation of NF-kappaB transcription factor activity	-2.22769	-0.847353	3304,5478,6279,6280	HSPA1B,PPIA,S100A8,S100A9	4/120
18_Member	GO Biological Processes	GO:0051345	positive regulation of hydrolase activity	-2.22621	-0.847062	5660,6279,6280,7070,7415,10016	PSAP,S100A8,S100A9,THY1,VCP,PDCD6	6/271
18_Member	GO Biological Processes	GO:0042063	gliogenesis	-2.19609	-0.821084	1291,3074,4669,5795,6279,6280	COL6A1,HEXB,NAGLU,PTPRJ,S100A8,S100A9	6/275
18_Member	GO Biological Processes	GO:0051091	positive regulation of DNA-binding transcription factor activity	-2.18926	-0.817766	306,3304,5478,6279,6280	ANXA3,HSPA1B,PPIA,S100A8,S100A9	5/195
18_Member	GO Biological Processes	GO:2001244	positive regulation of intrinsic apoptotic signaling pathway	-2.15548	-0.790365	6279,6280,8876	S100A8,S100A9,VNN1	3/65
18_Member	GO Biological Processes	GO:0021782	glial cell development	-2.13012	-0.773549	1291,4669,6279,6280	COL6A1,NAGLU,S100A8,S100A9	4/128
18_Member	GO Biological Processes	GO:0048708	astrocyte differentiation	-2.10144	-0.74712	4669,6279,6280	NAGLU,S100A8,S100A9	3/68
18_Member	Reactome Gene Sets	R-HSA-168898	Toll-like Receptor Cascades	-2.01782	-0.675466	929,6279,6280,7311	CD14,S100A8,S100A9,UBA52	4/138
18_Member	GO Biological Processes	GO:0010001	glial cell differentiation	-2.00812	-0.667602	1291,4669,5795,6279,6280	COL6A1,NAGLU,PTPRJ,S100A8,S100A9	5/216
18_Member	GO Biological Processes	GO:0051090	regulation of DNA-binding transcription factor activity	-1.7862	-0.482153	306,307,3304,5478,6279,6280	ANXA3,ANXA4,HSPA1B,PPIA,S100A8,S100A9	6/338
18_Member	GO Biological Processes	GO:0062207	regulation of pattern recognition receptor signaling pathway	-1.55254	-0.279363	929,3304,6279,6280	CD14,HSPA1B,S100A8,S100A9	4/191
19_Summary	GO Biological Processes	GO:0044089	positive regulation of cellular component biogenesis	-7.85166	-5.36027	961,998,2059,3304,3958,4478,5795,5879,5908,7070,7415,9525,10015,10096,27183,27243,64787,302,347,822,1636,1803,6696,7057	CD47,CDC42,EPS8,HSPA1B,LGALS3,MSN,PTPRJ,RAC1,RAP1B,THY1,VCP,VPS4B,PDCD6IP,ACTR3,VPS4A,CHMP2A,EPS8L2,ANXA2,APOD,CAPG,ACE,DPP4,SPP1,THBS1	24/-
19_Member	GO Biological Processes	GO:0044089	positive regulation of cellular component biogenesis	-7.85166	-5.36027	961,998,2059,3304,3958,4478,5795,5879,5908,7070,7415,9525,10015,10096,27183,27243,64787	CD47,CDC42,EPS8,HSPA1B,LGALS3,MSN,PTPRJ,RAC1,RAP1B,THY1,VCP,VPS4B,PDCD6IP,ACTR3,VPS4A,CHMP2A,EPS8L2	17/512
19_Member	GO Biological Processes	GO:0051129	negative regulation of cellular component organization	-3.86787	-2.17012	302,347,822,961,998,1636,1803,2059,3304,3958,5879,6696,7057,7070	ANXA2,APOD,CAPG,CD47,CDC42,ACE,DPP4,EPS8,HSPA1B,LGALS3,RAC1,SPP1,THBS1,THY1	14/730
19_Member	GO Biological Processes	GO:0045806	negative regulation of endocytosis	-2.94599	-1.42474	302,961,3958,5879	ANXA2,CD47,LGALS3,RAC1	4/76
19_Member	GO Biological Processes	GO:0043254	regulation of protein-containing complex assembly	-2.87057	-1.3623	822,998,2059,3304,3958,4478,5879,5908,7415	CAPG,CDC42,EPS8,HSPA1B,LGALS3,MSN,RAC1,RAP1B,VCP	9/438
19_Member	GO Biological Processes	GO:0031334	positive regulation of protein-containing complex assembly	-2.82194	-1.32473	3304,3958,4478,5879,5908,7415	HSPA1B,LGALS3,MSN,RAC1,RAP1B,VCP	6/205
19_Member	GO Biological Processes	GO:2001237	negative regulation of extrinsic apoptotic signaling pathway	-1.63039	-0.344932	3304,3958,7057	HSPA1B,LGALS3,THBS1	3/102
19_Member	GO Biological Processes	GO:0032271	regulation of protein polymerization	-1.44961	-0.186091	822,2059,3304,5879	CAPG,EPS8,HSPA1B,RAC1	4/206
20_Summary	GO Biological Processes	GO:0010755	regulation of plasminogen activation	-7.23624	-4.83863	302,2023,5328,7057,7123,71,301,3827,3848,6696,1803,1991,10875	ANXA2,ENO1,PLAU,THBS1,CLEC3B,ACTG1,ANXA1,KNG1,KRT1,SPP1,DPP4,ELANE,FGL2	13/-
20_Member	GO Biological Processes	GO:0010755	regulation of plasminogen activation	-7.23624	-4.83863	302,2023,5328,7057,7123	ANXA2,ENO1,PLAU,THBS1,CLEC3B	5/18
20_Member	GO Biological Processes	GO:0010756	positive regulation of plasminogen activation	-4.93919	-3.01419	302,2023,7123	ANXA2,ENO1,CLEC3B	3/8
20_Member	GO Biological Processes	GO:1903034	regulation of response to wounding	-4.84957	-2.94957	71,301,302,3827,3848,5328,6696,7057	ACTG1,ANXA1,ANXA2,KNG1,KRT1,PLAU,SPP1,THBS1	8/181
20_Member	GO Biological Processes	GO:0061041	regulation of wound healing	-4.65129	-2.79204	71,301,302,3827,3848,5328,7057	ACTG1,ANXA1,ANXA2,KNG1,KRT1,PLAU,THBS1	7/140
20_Member	GO Biological Processes	GO:0070613	regulation of protein processing	-4.35085	-2.55027	302,2023,5328,7057,7123	ANXA2,ENO1,PLAU,THBS1,CLEC3B	5/65
20_Member	GO Biological Processes	GO:0030193	regulation of blood coagulation	-4.22549	-2.45519	302,3827,3848,5328,7057	ANXA2,KNG1,KRT1,PLAU,THBS1	5/69
20_Member	GO Biological Processes	GO:1900046	regulation of hemostasis	-4.16578	-2.41267	302,3827,3848,5328,7057	ANXA2,KNG1,KRT1,PLAU,THBS1	5/71
20_Member	GO Biological Processes	GO:1903317	regulation of protein maturation	-4.16578	-2.41267	302,2023,5328,7057,7123	ANXA2,ENO1,PLAU,THBS1,CLEC3B	5/71
20_Member	GO Biological Processes	GO:0050818	regulation of coagulation	-4.02427	-2.29972	302,3827,3848,5328,7057	ANXA2,KNG1,KRT1,PLAU,THBS1	5/76
20_Member	GO Biological Processes	GO:0030195	negative regulation of blood coagulation	-3.78106	-2.0991	302,3827,3848,5328	ANXA2,KNG1,KRT1,PLAU	4/46
20_Member	GO Biological Processes	GO:1900047	negative regulation of hemostasis	-3.74445	-2.07068	302,3827,3848,5328	ANXA2,KNG1,KRT1,PLAU	4/47
20_Member	GO Biological Processes	GO:0042730	fibrinolysis	-3.72211	-2.05654	302,3848,5328	ANXA2,KRT1,PLAU	3/19
20_Member	GO Biological Processes	GO:0050819	negative regulation of coagulation	-3.63953	-1.9853	302,3827,3848,5328	ANXA2,KNG1,KRT1,PLAU	4/50
20_Member	GO Biological Processes	GO:1903035	negative regulation of response to wounding	-3.52551	-1.89735	302,3827,3848,5328,6696	ANXA2,KNG1,KRT1,PLAU,SPP1	5/97
20_Member	GO Biological Processes	GO:0010954	positive regulation of protein processing	-3.35816	-1.75855	302,2023,7123	ANXA2,ENO1,CLEC3B	3/25
20_Member	GO Biological Processes	GO:1903319	positive regulation of protein maturation	-3.25758	-1.6829	302,2023,7123	ANXA2,ENO1,CLEC3B	3/27
20_Member	GO Biological Processes	GO:0061045	negative regulation of wound healing	-2.98925	-1.46136	302,3827,3848,5328	ANXA2,KNG1,KRT1,PLAU	4/74
20_Member	GO Biological Processes	GO:0032102	negative regulation of response to external stimulus	-2.82338	-1.32473	302,1803,1991,3827,3848,5328,6696,7057,10875	ANXA2,DPP4,ELANE,KNG1,KRT1,PLAU,SPP1,THBS1,FGL2	9/445

## Sheet: PPI networks of 181 DEPs
Proteomics Datasets - Protein Protein Interaction Networks for 181 upregulated DEPs identified from the Discovery Cohort
Network	Annotation
MCODE_1	GO:1904903 | ESCRT III complex disassembly
MCODE_2	GO:0045109 | Intermediate filament organization
MCODE_3	R-HSA-5686938 | Regulation of TLR by endogenous ligand
MCODE_4	R-HSA-1474228 | Degradation of the extracellular matrix
MCODE_5	GO:0051604 | Protein maturation
MCODE_6	GO:0006027 | Glycosaminoglycan catabolic process
MCODE_7	GO:0006749 | Glutathione metabolic process
Biological Interpretation PPI Network & MCODE Components. GO enrichment analysis was applied to each MCODE network to extract “biological meanings” from the network component, where top three best p terms were retained.
													Figure S1. PPI MCODE Components. MCODE algorithm was applied to the PPI network to identify neighborhoods where proteins are densely connected. Its MCODE cluster is colored separately. MCODE1: ESCRT III complex disassembly, MCODE2: Intermediate filament organization, MCODE3: Regulation of TLR by endogenous ligand, MCODE4: Degradation of the extracellular matrix, MCODE5: Protein maturation, MCODE6…
