# Supplementary material for: Integrative Analysis on the Urinary Proteome of Diabetic Kidney Disease, with an Emphasis on Extracellular Matrix Proteins
Source: Int J Mol Sci. 2026 Feb 28;27(5):2283. doi: 10.3390/ijms27052283 (PMC12985236; doi:10.3390/ijms27052283)
Supplement: Supplementary file 1 [file ijms-27-02283-s001.zip › TableS3.xlsx]

## Sheet: 60 Matrisome DEPs
List of 60 upregulated MD and MR proteins, including their tissue expression, association with diabetes or DKD, and ECM relevance for MR proteins only. MD proteins: proteins included in the Matrisome DataBase (http://matrixdb.univ-lyon1.fr/) (includes ECM proteins and/or ECM related proteins) and MR proteins: proteins related to ECM according to literature search.
Description	Symbol	Kidney expression (Human protein Atlas)	DKD/diabetes relation (ref)	ECM relation (ref)
MD proteins
Angiopoietin-related protein 2	ANGPTL2	Y	1, 2	included in the Matrisome DataBase
Annexin A1	ANXA1	Y	3, 4, 5, 10	included in the Matrisome DataBase
Annexin A11	ANXA11	Y		included in the Matrisome DataBase
Annexin A2	ANXA2	Y	5, 6, 10	included in the Matrisome DataBase
Annexin A3	ANXA3	Y	7, 8, 10	included in the Matrisome DataBase
Annexin A4	ANXA4	Y	10	included in the Matrisome DataBase
Annexin A6	ANXA6	Y	9	included in the Matrisome DataBase
Tetranectin	CLEC3B	N	10	included in the Matrisome DataBase
Collagen alpha-1(XV)	COL15A1	Y	11	included in the Matrisome DataBase
Collagen alpha-1(VI)	COL6A1	N	10, 12	included in the Matrisome DataBase
Collagen alpha-3(VI)	COL6A3	N	13, 14	included in the Matrisome DataBase
Lysosomal protective protein	CTSA	Y	15	included in the Matrisome DataBase
Dipeptidyl peptidase 1	CTSC	Y	16, 17	included in the Matrisome DataBase
Cathepsin D	CTSD	Y	10, 18, 19	included in the Matrisome DataBase
Neutrophil elastase	ELANE	N	20	included in the Matrisome DataBase
Fibroleukin	FGL2	Y	21, 22	included in the Matrisome DataBase
Kininogen-1	KNG1	Y	23, 24	included in the Matrisome DataBase
Galectin-3	LGALS3	Y	10, 25, 26	included in the Matrisome DataBase
Mannan-binding lectin serine protease 2	MASP2	N	10, 27, 28	included in the Matrisome DataBase
Multimerin-2	MMRN2	Y		included in the Matrisome DataBase
Mucin-1	MUC1	Y	10, 29	included in the Matrisome DataBase
Urokinase-type plasminogen activator	PLAU	Y	18, 30	included in the Matrisome DataBase
Protein S100-A6	S100A6	Y	10	included in the Matrisome DataBase
Protein S100-A8	S100A8	N	10, 31, 32	included in the Matrisome DataBase
Protein S100-A9	S100A9	Y	10, 31, 32	included in the Matrisome DataBase
Plasma serine protease inhibitor	SERPINA5	Y	23	included in the Matrisome DataBase
Osteopontin	SPP1	Y	10, 33, 34	included in the Matrisome DataBase
Extracellular sulfatase Sulf-2	SULF2	Y	10, 35	included in the Matrisome DataBase
Thrombospondin-1	THBS1	Y	10, 36, 37	included in the Matrisome DataBase
MR proteins
Lysosomal acid phosphatase	ACP2	Y	38	39
Aquaporin-1	AQP1	Y	40, 41	43
Aquaporin-2	AQP2	Y	40, 42, 10	44
Arylsulfatase A	ArsA	Y	45	45
Brain acid soluble protein 1	BASP1	Y	47, 48	48
Basal cell adhesion molecule	BCAM	Y	23	49
Basigin	BSG	Y	50	51
Leukocyte surface antigen CD47	CD47	Y	52	53
Cell division control protein 42 homolog	CDC42	Y	54	55
Putative hydrolase DDAH2	DDAH2	Y	56	57
Neutrophil defensin 1	DEFA1	Y		58
Dipeptidyl peptidase 4	DPP4	Y	10, 59	60
Alpha-enolase	ENO1	Y	61	62
Ezrin	EZR	Y	63	64, 76
G-protein coupled receptor family C group 5 member B	GPRC5B	Y	65	65, 66
Heat shock 70 kDa protein 1B	HSPA1B	Y	67	68
Immunoglobulin superfamily containing leucine-rich repeat protein	ISLR	Y	69, 70	69, 70
Neutrophil gelatinase-associated lipocalin	LCN2	Y	10, 71	72
Galectin-3-binding protein	LGALS3BP	Y	10, 73	74
Moesin	MSN	Y	75	76
Alpha-N-acetylglucosaminidase	NAGLU	Y		77
Phosphatidylethanolamine-binding protein 1	PEBP1	Y	78	79
Polymeric immunoglobulin receptor	PIGR	Y	10, 80	81
Podocalyxin	PODXL	Y	82, 83	84
Peptidyl-prolyl cis-trans isomerase A	PPIA	Y	85	86
Peroxiredoxin-1	PRDX1	Y	87	87, 88
Ras-related protein Rap-1b	RAP1B	Y	89	90
Extracellular superoxide dismutase	SOD3	Y	91	92
Thy-1 membrane glycoprotein	THY1	Y	93, 94	94
Tetraspanin-1	TSPAN1	Y	10	95
Pancreatic adenocarcinoma up-regulated factor	ZG16B	N		96
References
[1]	Ishii, T., Furuya, F., Takahashi, K., Shikata, M., et al., Angiopoietin-Like Protein 2 Promotes the Progression of Diabetic Kidney Disease. J Clin Endocrinol Metab 2019, 104, 172–180.
[2]	Tawfik, M.K., Keshawy, M.M., Makary, S., Blocking angiotensin 2 receptor attenuates diabetic nephropathy via mitigating ANGPTL2/TL4/NF-κB expression. Mol Biol Rep 2021, 48, 6457–6470.
[3]	Wu, L., Liu, C., Chang, D.-Y., Zhan, R., et al., Annexin A1 alleviates kidney injury by promoting the resolution of inflammation in diabetic nephropathy. Kidney Int 2021, 100, 107–121.
[4]	Wu, L., Liu, C., Chang, D.-Y., Zhan, R., et al., The Attenuation of Diabetic Nephropathy by Annexin A1 via Regulation of Lipid Metabolism Through the AMPK/PPARα/CPT1b Pathway. Diabetes 2021, 70, 2192–2203.
[5]	Ka, S.-M., Tsai, P.-Y., Chao, T.-K., Yang, S.-M., et al., Urine Annexin A1 as an Index for Glomerular Injury in Patients. Dis Markers 2014, 2014, 1–12.
[6]	Lin, L., Hu, K., Annexin A2 and Kidney Diseases. Front Cell Dev Biol 2022, 10.
[7]	Exploring urinary biomarkers for the diagnosis of diabetic and hypertensive chronic kidney disease: A promising pilot study. Indian J Exp Biol 2024, 62.
[8]	Liu, C., Liu, Y., Yu, Y., Zhao, Y., et al., Identification of Up-Regulated ANXA3 Resulting in Fracture Non-Union in Patients With T2DM. Front Endocrinol (Lausanne) 2022, 13.
[9]	Krautbauer, S., Haberl, E.M., Eisinger, K., Pohl, R., et al., Annexin A6 regulates adipocyte lipid storage and adiponectin release. Mol Cell Endocrinol 2017, 439, 419–430.
[10]	Diao, M., Wu, Y., Yang, J., Liu, C., et al., Identification of Novel Key Molecular Signatures in the Pathogenesis of Experimental Diabetic Kidney Disease. Front Endocrinol (Lausanne) 2022, 13.
[11]	Khramova A, Boi R, Fridén V, Granqvist AB, Nilsson U, Tenstad O, et al. Proteoglycans contribute to the functional integrity of the glomerular endothelial cell surface layer and are regulated in diabetic kidney disease. Sci Rep. 2021;11:8487
[12]	Rasmussen DGK, Hansen TW, von Scholten BJ, Nielsen SH, Reinhard H, Parving H-H, et al. Higher Collagen VI Formation Is Associated With All-Cause Mortality in Patients With Type 2 Diabetes and Microalbuminuria. Diabetes Care. 2018;41:1493–500
[13]	Cao, H., Rao, X., Jia, J., Yan, T., Li, D., Exploring the pathogenesis of diabetic kidney disease by microarray data analysis. Front Pharmacol 2022, 13.
[14]	Xu, D., Jiang, C., Xiao, Y., Ding, H., Identification and validation of disulfidptosis-related gene signatures and their subtype in diabetic nephropathy. Front Genet 2023, 14.
[15]	Ahn, H.-S., Kim, J.H., Jeong, H., Yu, J., et al., Differential Urinary Proteome Analysis for Predicting Prognosis in Type 2 Diabetes Patients with and without Renal Dysfunction. Int J Mol Sci 2020, 21, 4236.
[16]	Ren, X., Wang, W., Cao, H., Shao, F., Diagnostic value of serum cathepsin S in type 2 diabetic kidney disease. Front Endocrinol (Lausanne) 2023, 14.
[17]	Audzeyenka, I., Rachubik, P., Rogacka, D., Typiak, M., et al., Cathepsin C is a novel mediator of podocyte and renal injury induced by hyperglycemia. Biochimica et Biophysica Acta (BBA) - Molecular Cell Research 2020, 1867, 118723.
[18]	Krochmal, M., Kontostathi, G., Magalhães, P., Makridakis, M., et al., Urinary peptidomics analysis reveals proteases involved in diabetic nephropathy. Sci Rep 2017, 7, 15160.
[19]	Kobayashi, H., Looker, H.C., Satake, E., Saulnier, P.J., et al., Results of untargeted analysis using the SOMAscan proteomics platform indicates novel associations of circulating proteins with risk of progression to kidney failure in diabetes. Kidney Int 2022, 102, 370–381.
[20]	Abo Hashish, T.I., Abdel Ghafar, M.T., Eisa, A.E., Okda, H., Urinary CD163: an early biomarker of diabetic nephropathy in type 2 diabetes. Egypt J Intern Med 2025, 37, 36.
[21]	Tan, H.-B., Zhao, Q., Chen, L., Penehyclidine hydrochloride suppresses inflammation response and reduces podocyte injury in diabetic nephropathy by targeting fibrinogen-like protein 2. Int Immunopharmacol 2022, 107, 108680.
[22]	Su, G., Liu, K., Wang, Y., Wang, J., et al., Fibrinogen-like protein 2 expression correlates with microthrombosis in rats with type 2 diabetic nephropathy. J Biomed Res 2011, 25, 120–127.
[23]	Zhang, Y., Li, W., Zhou, Y., Identification of hub genes in diabetic kidney disease via multiple-microarray analysis. Ann Transl Med 2020, 8, 997–997.
[24]	Gao, Z., S, A., Li, X., Li, X., Sui, L., Identification of Key Candidate Genes and Chemical Perturbagens in Diabetic Kidney Disease Using Integrated Bioinformatics Analysis. Front Endocrinol (Lausanne) 2021, 12.
[25]	Guo, Y., Li, L., Hu, S., Circulating Galectin-3 levels and Diabetic Nephropathy: a systematic review and meta-analysis. BMC Nephrol 2023, 24, 163.
[26]	Ou, S.-M., Tsai, M.-T., Chen, H.-Y., Li, F.-A., et al., Urinary Galectin-3 as a Novel Biomarker for the Prediction of Renal Fibrosis and Kidney Disease Progression. Biomedicines 2022, 10, 585.
[27]	Charlotte Brinck, H., Lene, H., Tom, D., Wilhelm, S., et al., <scp>MASP</scp> ‐2 deficiency does not prevent the progression of diabetic kidney disease in a mouse model of type 1 diabetes. Scand J Immunol 2024, 99.
[28]	Gu, D., Chen, Y., Masucci, M., Xiong, C., et al., Potential urine biomarkers for the diagnosis of prediabetes and early diabetic nephropathy based on ISN CKHDP program. Clin Nephrol 2020, 93, 129–133.
[29]	Tao, Y., Han, J., Liu, W., An, L., et al., MUC1 Promotes Mesangial Cell Proliferation and Kidney Fibrosis in Diabetic Nephropathy Through Activating STAT and β-Catenin Signal Pathway. DNA Cell Biol 2021, 40, 1308–1316.
[30]	Andersen, H., Friis, U.G., Hansen, P.B.L., Svenningsen, P., et al., Diabetic nephropathy is associated with increased urine excretion of proteases plasmin, prostasin and urokinase and activation of amiloride-sensitive current in collecting duct cells. Nephrology Dialysis Transplantation 2015, 30, 781–789.
[31]	Du, L., Chen, Y., Shi, J., Yu, X., et al., Inhibition of S100A8/A9 ameliorates renal interstitial fibrosis in diabetic nephropathy. Metabolism 2023, 144, 155376.
[32]	Chen, Y., Liu, X., Shengbu, M., Shi, Q., et al., Biomarkers: New Advances in Diabetic Nephropathy. Nat Prod Commun 2025, 20.
[33]	Cai, M., Bompada, P., Atac, D., Laakso, M., et al., Epigenetic regulation of glucose-stimulated osteopontin (OPN) expression in diabetic kidney. Biochem Biophys Res Commun 2016, 469, 108–113.
[34]	Sun, L., Wu, Y., Sinha, S.K., Nicholas, S.B., Zou, L.-X., Performance of multi-biomarker panels based on urinary N-terminal osteopontin for prediction of diabetic kidney disease in patients with diabetes mellitus. Eur J Intern Med 2023, 118, 140–142.
[35]	Takashima, Y., Keino-Masu, K., Yashiro, H., Hara, S., et al., Heparan sulfate 6- O -endosulfatases, Sulf1 and Sulf2, regulate glomerular integrity by modulating growth factor signaling. American Journal of Physiology-Renal Physiology 2016, 310, F395–F408.
[36]	Wahab, N.A., Schaefer, L., Weston, B.S., Yiannikouris, O., et al., Glomerular expression of thrombospondin-1, transforming growth factor beta and connective tissue growth factor at different stages of diabetic nephropathy and their interdependent roles in mesangial response to diabetic stimuli. Diabetologia 2005, 48, 2650–2660.
[37]	Zeng, W., Ying, D., Chen, B., Wang, P., Endothelial Dysfunction in the Tubule Area Accelerates the Progression of Early Diabetic Kidney Disease. Physiol Res 2024, 1013–1024.
[38]	Bacos, K., Perfilyev, A., Karagiannopoulos, A., Cowan, E., et al., Type 2 diabetes candidate genes, including PAX5, cause impaired insulin secretion in human pancreatic islets. Journal of Clinical Investigation 2023, 133.
[39]	De Pizzol Júnior, J.P., Sasso-Cerri, E., Cerri, P.S., Matrix Metalloproteinase-1 and Acid Phosphatase in the Degradation of the Lamina Propria of Eruptive Pathway of Rat Molars. Cells 2018, 7, 206.
[40]	Rossi, L., Nicoletti, M.C., Carmosino, M., Mastrofrancesco, L., et al., Urinary Excretion of Kidney Aquaporins as Possible Diagnostic Biomarker of Diabetic Nephropathy. J Diabetes Res 2017, 2017, 1–13.
[41]	Seyahian, E.A., Cacciagiu, L., Damiano, A.E., Zotta, E., AQP1 expression in the proximal tubule of diabetic rat kidney. Heliyon 2020, 6, e03192.
[42]	Zeng, L., Ng, J.K.-C., Fung, W.W.-S., Chan, G.C.-K., et al., Urinary podocyte stress marker as a prognostic indicator for diabetic kidney disease. BMC Nephrol 2024, 25, 32.
[43]	Guo, Z., Zhang, H., Liu, X., Zhao, Y., et al., Water channel protein AQP1 in cytoplasm is a critical factor in breast cancer local invasion. Journal of Experimental & Clinical Cancer Research 2023, 42, 49.
[44]	Cano‐Peñalver, J.L., Griera, M., Serrano, I., Rodríguez‐Puyol, D., et al., Integrin‐linked kinase regulates tubular aquaporin‐2 content and intracellular location: a link between the extracellular matrix and water reabsorption. The FASEB Journal 2014, 28, 3645–3659.
[45]	Montgomery, M.K., Bayliss, J., Nie, S., De Nardo, W., et al., Deep proteomic profiling unveils arylsulfatase A as a non-alcoholic steatohepatitis inducible hepatokine and regulator of glycemic control. Nat Commun 2022, 13, 1259.
[46]	Fujita, K., Teramura, N., Hattori, S., Irie, S., et al., Mammalian arylsulfatase A functions as a novel component of the extracellular matrix. Connect Tissue Res 2010, 51, 388–396.
[47]	Yang, H., Sun, J., Sun, A., Wei, Y., et al., Podocyte programmed cell death in diabetic kidney disease: Molecular mechanisms and therapeutic prospects. Biomedicine & Pharmacotherapy 2024, 177, 117140.
[48]	Zhang, Y., Xu, C., Ye, Q., Tong, L., et al., Podocyte apoptosis in diabetic nephropathy by BASP1 activation of the p53 pathway via WT1. Acta Physiologica 2021, 232.
[49]	Sivakumar, S., Lieber, S., Librizzi, D., Keber, C., et al., Basal cell adhesion molecule promotes metastasis‐associated processes in ovarian cancer. Clin Transl Med 2023, 13.
[50]	Watanabe, T., Maeda, K., Kato, N., Seko, H., et al., Basigin is released in extracellular vesicles derived from the renal tubular epithelium in response to albuminuria. Nephrology 2023, 28, 629–638.
[51]	Tang, H., You, T., Sun, Z., Bai, C., Wang, Y., Extracellular Matrix-Based Gene Expression Signature Defines Two Prognostic Subtypes of Hepatocellular Carcinoma With Different Immune Microenvironment Characteristics. Front Mol Biosci 2022, 9.
[52]	Kale, A., Azar, M., Cheng, V., Robertson, H., et al., Regulating islet stress responses through CD47 activation. Diabetologia 2025, 68, 1279–1297.
[53]	Sick, E., Jeanne, A., Schneider, C., Dedieu, S., et al., CD47 update: a multifaceted actor in the tumour microenvironment of potential therapeutic interest. Br J Pharmacol 2012, 167, 1415–1430.
[54]	Huang, Q.-Y., Lai, X.-N., Qian, X.-L., Lv, L.-C., et al., Cdc42: A Novel Regulator of Insulin Secretion and Diabetes-Associated Diseases. Int J Mol Sci 2019, 20, 179.
[55]	Sipes, N.S., Feng, Y., Guo, F., Lee, H.-O., et al., Cdc42 Regulates Extracellular Matrix Remodeling in Three Dimensions. Journal of Biological Chemistry 2011, 286, 36469–36477.
[56]	Shibata, R., Ueda, S., Yamagishi, S. -i., Kaida, Y., et al., Involvement of asymmetric dimethylarginine (ADMA) in tubulointerstitial ischaemia in the early phase of diabetic nephropathy. Nephrology Dialysis Transplantation 2008, 24, 1162–1169.
[57]	Zhu, Z., Ye, J., Fu, X., Wang, X., et al., DDAH2 alleviates myocardial fibrosis in diabetic cardiomyopathy through activation of the DDAH/ADMA/NOS/NO pathway in rats. Int J Mol Med 2018.
[58]	Izzi, V., Lakkala, J., Devarajan, R., Savolainen, E.-R., et al., Expression of a specific extracellular matrix signature is a favorable prognostic factor in acute myeloid leukemia. Leuk Res Rep 2018, 9, 9–13.
[59]	Daza-Arnedo, R., Rico-Fontalvo, J.-E., Pájaro-Galvis, N., Leal-Martínez, V., et al., Dipeptidyl Peptidase-4 Inhibitors and Diabetic Kidney Disease: A Narrative Review. Kidney Med 2021, 3, 1065–1073.
[60]	Lee, S.-Y., Wu, S.-T., Liang, Y.-J., Su, M.-J., et al., Soluble Dipeptidyl Peptidase-4 Induces Fibroblast Activation Through Proteinase-Activated Receptor-2. Front Pharmacol 2020, 11.
[61]	Luo, X., Luan, C., Zhou, J., Ye, Y., et al., Glycolytic enzyme Enolase-1 regulates insulin gene expression in pancreatic β-cell. Biochem Biophys Res Commun 2024, 706, 149735.
[62]	Hsiao, K.-C., Shih, N.-Y., Fang, H.-L., Huang, T.-S., et al., Surface α-Enolase Promotes Extracellular Matrix Degradation and Tumor Metastasis and Represents a New Therapeutic Target. PLoS One 2013, 8, e69354.
[63]	Wasik, A.A., Koskelainen, S., Hyvönen, M.E., Musante, L., et al., Ezrin Is Down-Regulated in Diabetic Kidney Glomeruli and Regulates Actin Reorganization and Glucose Uptake via GLUT1 in Cultured Podocytes. Am J Pathol 2014, 184, 1727–1739.
[64]	Kawaguchi, K., Asano, S., Pathophysiological Roles of Actin-Binding Scaffold Protein, Ezrin. Int J Mol Sci 2022, 23, 3246.
[65]	Tao, Y., Lin, Y., An, L., Tao, Y., et al., Knockdown of GPRC5B alleviates the high glucose-induced inflammation and extracellular matrix deposition of podocyte through inhibiting NF-κB pathway. Allergol Immunopathol (Madr) 2022, 50, 142–146.
[66]	Takizawa, N., Hironaka, T., Mae, K., Ueno, T., et al., GPRC5B promotes collagen production in myofibroblasts. Biochem Biophys Res Commun 2021, 561, 180–186.
[67]	Chebotareva, N., Bobkova, I., Shilov, E., Heat shock proteins and kidney disease: perspectives of HSP therapy. Cell Stress Chaperones 2017, 22, 319–343.
[68]	Seclì, L., Fusella, F., Avalle, L., Brancaccio, M., The dark-side of the outside: how extracellular heat shock proteins promote cancer. Cellular and Molecular Life Sciences 2021, 78, 4069–4083.
[69]	Buhl, E.M., Djudjaj, S., Klinkhammer, B.M., Ermert, K., et al., Dysregulated mesenchymal PDGFR‐β drives kidney fibrosis. EMBO Mol Med 2020, 12.
[70]	Minatoguchi, S., Saito, S., Furuhashi, K., Sawa, Y., et al., A novel renal perivascular mesenchymal cell subset gives rise to fibroblasts distinct from classic myofibroblasts. Sci Rep 2022, 12, 5389.
[71]	Kaul, A., Behera, M., Rai, M., Mishra, P., et al., Neutrophil gelatinase-associated lipocalin: As a predictor of early diabetic nephropathy in Type 2 diabetes mellitus. Indian J Nephrol 2018, 28, 53.
[72]	Yang, B., Vanhoutte, P.M., Wang, Y., Lipocalin‐2 mediated myocardial extracellular matrix remodeling is correlated with Akt/P38 activity in hearts. The FASEB Journal 2012, 26.
[73]	Sapienza, C., Lee, J., Powell, J., Erinle, O., et al., DNA methylation profiling identifies epigenetic differences between diabetes patients with ESRD and diabetes patients without nephropathy. Epigenetics 2011, 6, 20–28.
[74]	Kim, D., Sung, M., Park, M., Sun, E., et al., Galectin 3‐binding protein (LGALS3BP) depletion attenuates hepatic fibrosis by reducing transforming growth factor‐β1 (TGF‐β1) availability and inhibits hepatocarcinogenesis. Cancer Commun 2024, 44, 1106–1129.
[75]	Huang, Q., Ezrin/Radixin/Moesin Proteins in the Development of Diabetes and its Cardiovascular Complications. J Diabetes Metab 2012, 01.
[76]	Wu, Q., Chen, D., Luo, Q., Yang, Q., et al., Extracellular matrix protein 1 recruits moesin to facilitate invadopodia formation and breast cancer metastasis. Cancer Lett 2018, 437, 44–55.
[77]	Xing, C., Jiang, Z., Wang, Y., Downregulation of NAGLU in VEC Increases Abnormal Accumulation of Lysosomes and Represents a Predictive Biomarker in Early Atherosclerosis. Front Cell Dev Biol 2022, 9.
[78]	Ma, J., Li, C., Liu, T., Zhang, L., et al., Identification of Markers for Diagnosis and Treatment of Diabetic Kidney Disease Based on the Ferroptosis and Immune. Oxid Med Cell Longev 2022, 2022.
[79]	Schoentgen, F., Jonic, S., PEBP1/RKIP behavior: a mirror of actin-membrane organization. Cellular and Molecular Life Sciences 2020, 77, 859–874.
[80]	He, T., Siwy, J., Metzger, J., Mullen, W., et al., Associations of urinary polymeric immunoglobulin receptor peptides in the context of cardio-renal syndrome. Sci Rep 2020, 10, 8291.
[81]	Zhang, D., Huang, H., Zheng, T., Zhang, L., et al., Polymeric immunoglobulin receptor suppresses colorectal cancer through the AKT-FOXO3/4 axis by downregulating LAMB3 expression. Front Oncol 2022, 12.
[82]	Zeng, L., Fung, W.W.-S., Chan, G.C.-K., Ng, J.K.-C., et al., Urinary and Kidney Podocalyxin and Podocin Levels in Diabetic Kidney Disease: A Kidney Biopsy Study. Kidney Med 2023, 5, 100569.
[83]	Li, C., Szeto, C.-C., Urinary podocyte markers in diabetic kidney disease. Kidney Res Clin Pract 2024, 43, 274–286.
[84]	Amo, L., Díez-García, J., Tamayo-Orbegozo, E., Maruri, N., Larrucea, S., Podocalyxin Expressed in Antigen Presenting Cells Promotes Interaction With T Cells and Alters Centrosome Translocation to the Contact Site. Front Immunol 2022, 13.
[85]	Wen, J., Ma, Z., Livingston, M.J., Zhang, W., et al., Decreased secretion and profibrotic activity of tubular exosomes in diabetic kidney disease. American Journal of Physiology-Renal Physiology 2020, 319, F664–F673.
[86]	Dihazi, G.H., Eltoweissy, M., Jahn, O., Tampe, B., et al., The Secretome Analysis of Activated Human Renal Fibroblasts Revealed Beneficial Effect of the Modulation of the Secreted Peptidyl-Prolyl Cis-Trans Isomerase A in Kidney Fibrosis. Cells 2020, 9, 1724.
[87]	Lee, E., Lee, H.S., Peroxidase expression is decreased by palmitate in cultured podocytes but increased in podocytes of advanced diabetic nephropathy. J Cell Physiol 2018, 233, 9060–9069.
[88]	Jia, C., Ke-Hong, C., Fei, X., Huan-Zi, D., et al., Decoy receptor 2 mediation of the senescent phenotype of tubular cells by interacting with peroxiredoxin 1 presents a novel mechanism of renal fibrosis in diabetic nephropathy. Kidney Int 2020, 98, 645–662.
[89]	Narongkiatikhun, P., Chattipakorn, S.C., Chattipakorn, N., Mitochondrial dynamics and diabetic kidney disease: Missing pieces for the puzzle of therapeutic approaches. J Cell Mol Med 2022, 26, 249–273.
[90]	Zhu, L., Yang, J., Bromberger, T., Holly, A., et al., Structure of Rap1b bound to talin reveals a pathway for triggering integrin activation. Nat Commun 2017, 8, 1744.
[91]	Kuo, C.-W., Chen, H.-L., Tu, M.-Y., Chen, C.-M., Serum and urinary SOD3 in patients with type 2 diabetes: comparison with early chronic kidney disease patients and association with development of diabetic nephropathy. American Journal of Physiology-Renal Physiology 2019, 316, F32–F41.
[92]	Kim, J.H., Jeong, H.D., Song, M.J., Lee, D.H., et al., SOD3 Suppresses the Expression of MMP-1 and Increases the Integrity of Extracellular Matrix in Fibroblasts. Antioxidants 2022, 11, 928.
[93]	Wu, L., Chang, D.-Y., Zhang, L.-X., Chen, M., Zhao, M.-H., Urinary soluble CD90 predicts renal prognosis in patients with diabetic kidney disease. Ann Transl Med 2021, 9, 282–282.
[94]	Saalbach, A., Anderegg, U., Wendt, R., Beige, J., et al., Antifibrotic Soluble Thy-1 Correlates with Renal Dysfunction in Chronic Kidney Disease. Int J Mol Sci 2023, 24, 1896.
[95]	Liu, X., Zhang, J., Zhao, J., Cheng, Y., Jiang, D., TSPAN1 overexpression as an indicator of poor prognosis in estrogen receptor-positive breast cancer. Transl Cancer Res 2024, 13, 4159–4171.
[96]	Lengyel, M., Molnár, Á., Nagy, T., Jdeed, S., et al., Zymogen granule protein <scp>16B</scp> ( <scp>ZG16B</scp> ) is a druggable epigenetic target to modulate the mammary extracellular matrix. Cancer Sci 2025, 116, 81–94.

## Sheet: Comparative analysis
Summary of the expression of Matrisome DEPs as identified in the discovery cohort, validated by transcriptomic kidney studies in Nephroseq and the proteomics validation cohorts. Increased protein or mRNA levels are shown in red, and decreased levels in green. MD: proteins included in the Matrisome DataBase (http://matrixdb.univ-lyon1.fr/) (includes ECM proteins and/or ECM related proteins), MR pr…
Gene Symbol/	Discovery Cohort	Validation Cohort
Protein name
Study	(Study 1 / Study 2)		Study 3	Study 4	Study 6
Dataset Type	Urine proteomics	Tissue Transcriptomics Nephroseq datasets (DKD vs. controls)	Tissue proteomics and transcriptomics	Tissue proteomics	Urine proteases and protease inhibitors in UEVs
	MD proteins
ANGPTL2/	p = 0.001, FC = 5.4 / p = 1.47E-06, FC = 10.52		mRNA (p = 1.74E-09, FC = 2.04)
Angiopoietin-related protein 2
ANXA1/	p = 0.017, FC = 2.78 / p = 4.64E-06, FC = 32	DB5: p = 0.007, FC = 1.55	protein (p = 0.023, FC = 1.17) / mRNA (p = 1.24E-09, FC = 1.8)	p = 0.0005, FC = 2.14
Annexin A1		DB4: p = 9.64E-04, FC = 2.46
		DB6: p = 2.67E-05, FC = 2.48
		DB2: p = 1.74E-05, FC = 5.74
		DB3: p = 0.003, FC = 2.67
ANXA11/	p = 6.39E-08, FC = 5.76 / p = 1.74E-06, FC = 5.59	DB1: p = 0.006, FC = -1.54	protein (p = 0.05, FC = 1.32)
Annexin A11
ANXA2/	p = 2.4E-06, FC = 3.67 / p = 5.44E-06, FC = 9.93	DB4: p = 0.004, FC = 1.87		p = 0.024, FC = 1.3
Annexin A2		DB6: p = 3.99E-05, FC = 1.95
		DB2: p = 2.31E-06, FC = 3.6
		DB3: p = 0.003, FC = 2.3
ANXA3/	p = 0.027, FC = 4.87 / p = 7.47E-06, FC = 14.5	DB5: p = 0.005, FC = 1.71	protein (p = 1.02E-06, FC = 2.9) / mRNA (p = 0.013, FC = 1.72)
Annexin A3		DB4: p = 0.024, FC = 1.83
		DB6: p = 3.52E-05, FC = 1.76
		DB2: p = 1.03E-04, FC = 4.13
		DB3: p = 2.96E-04, FC = 2.28
ANXA4/	p = 1.98E-06, FC = 3.33 / p = 2.19E-05, FC = 3	DB4: p = 0.019, FC = 1.53
Annexin A4		DB2: p = 8.17E-04, FC = 2.17
		DB1: p = 0.11, FC = 1.51
ANXA6/	p = 0.001, FC = 2.38 / p = 2.42E-06, FC = 4	DB5: p = 8.58E-08, FC = 1.55	protein (p = 4.28E-08, FC = 1.7) / mRNA (p = 0.0007, FC = 1.46)
Annexin A6
CLEC3B/	p = 0.003, only in DKD / p = 1.47E-06, FC = 4.6		protein (p = 4.59E-10, FC = 6.57)
Tetranectin
COL15A1/	p = 0.002, FC = 1.54 / p = 1.02E-05, FC = 9.59	DB5: p = 1.08E-05, FC = 4	protein (p = 2.88E-12, FC = 6.65) / mRNA (p = 3.59E-08, FC = 3.57)
Collagen alpha-1(XV)		DB6: p = 1.12E-04, FC = 1.7
		DB2: p = 9.26E-04, FC = 3.98
		DB1: p = 0.012, FC = 2.14
		DB3: p = 1.91E-04, FC = 3.7
COL6A1/	p = 0.0004, FC = 2.63 / p = 1.47E-06, FC = 32.68	DB3: p = 4.43E-08, FC = -1.77	protein (p = 1.49E-11, FC = 5.4) / mRNA (p = 6.08E-06, FC = 1.89)
Collagen alpha-1(VI)
COL6A3/	p = 0.045, FC = 17.03 / p = 3.94E-05, FC = 3.34	DB5: p = 2.05E-04, FC = 5.56	protein (p = 1.01E-11, FC = 5.07) / mRNA (p = 0.002, FC = 1.94)
Collagen alpha-3(VI)		DB4: p = 0.004, FC = 1.86
		DB6: p = 1.42E-04, FC = 2.56
		DB1: p = 9.46E-04, FC = 4.68
		DB2: p = 4.95E-04, FC = 5.19
		DB3: p = 1.69E-04, FC = 4.28
CTSA/	p = 0.0001, FC = 3.44 / p = 1.47E-06, FC = 10.84		protein (p = 6.23E-07, FC = 2.34)		p < 0.05, FC = 4.34
Lysosomal protective protein/ Cathepsin A
CTSC/	p = 0.02, FC = 2.18 / p = 1.47E-06, FC = 12.45	DB5: p = 4.72E-04, FC = 2.05	protein (p = 1.43E-06, FC = 1.4) / mRNA (p = 0.006, FC = 1.89)		p < 0.05, FC = 2.5
Dipeptidyl peptidase 1 / Cathepsin C
CTSD/	p = 0.027, FC = 1.34 / p = 1.47E-06, FC = 5.69	DB2: p = 0.004, FC = 1.51	mRNA (p = 0.002, FC = 1.18)		p < 0.05, FC = 6.88
Cathepsin D		DB3: p = 0.002, FC = 1.55
ELANE/	p = 0.007, FC = 1.45 / 2.85E-06, FC = 39.86
Neutrophil elastase
FGL2/	p = 0.003, FC = 5.17 / 1.02E-05, FC = 4.41	DB5: p = 1.61E-05, FC = 2.04	protein (p = 0.004, FC = 1.4)
Fibroleukin		DB4: p = 1.52E-04, FC = 2.96
		DB6: p = 7.18E-06, FC = 2.17
		DB2: p = 8.19E-05, FC = 2.83
		DB3: p = 7.15E-05, FC = 2.43
KNG1/	p = 0.02, FC = 1.72 / 3.95E-06, FC = 6.83	DB5: p = 0.045, FC = -2.26		p = 0.027, FC = 1.76
Kininogen-1		DB6: p = 0.003, FC = -1.618
		DB2: p = 0.003, FC = -5.08
		DB3: p = 0.012, FC = -2.02
LGALS3/	p = 0.002, FC = 3.53 / p = 0.0002, FC = 2.66		protein (p = 1.49E-10, FC = 19.4) / mRNA (p = 1.98E-08, FC = 2.46)
Galectin-3
MASP2/	p = 5.15E-05, FC = 2.49 / 3.95E-06, FC = 8.35	DB3: p = 1.27E-04, FC = -3.94	protein (p = 0.036, FC = 1.18)
Mannan-binding lectin serine protease 2
MMRN2/	p = 0.003, FC = 8.13 / 1.47E-06, FC = 9.5	DB3: p = 6.92E-04, FC = 1.6	protein (p = 0.0005, FC = 1.65)
Multimerin-2
MUC1/	p = 1.05E-07, FC = 1.73 / 1.47E-06, FC = 14.16	DB4: p = 4.59E-04, FC = 1.59
Mucin-1		DB2: p = 0.01, FC = 1.95
		DB1: p = 0.001, FC = 1.7
		DB3: p = 0.003, FC = 2.01
PLAU/	p = 0.008, FC = 2.21 / 1.47E-06, FC = 18	DB5: p = 3.86E-04, FC = 1.83	mRNA (p = 1.03E-07, FC = 2.31)		p < 0.05, FC = 1.11
Urokinase-type plasminogen activator
S100A6/	p = 0.0001, FC = 8.51 / 2.54E-05, FC = 7.22	DB4: p = 0.005, FC = 1.68	mRNA (p = 1.78E-07, FC = 2.28)
Protein S100-A6		DB3: p = 5.13E-04, FC = 2.31
S100A8/	p = 0.005, FC = 10.2 / 1.47E-06, FC = 58.07	DB3: p = 0.028, FC = 5.85
Protein S100-A8		DB5: p = 0.006, FC = 1.88
		DB6: p = 0.009, FC = 2.23
		DB2: p = 0.048, FC = 2.28
S100A9/	p = 0.038, FC = 10.1 / 1.74E-06, FC = 45.37	DB6: p = 0.011, FC = 1.57
Protein S100-A9		DB3: p = 0.002, FC = 11.2
SERPINA5/	p = 0.0001, FC = 2.26 / 3.36E-06, FC = 7.95		protein (p = 2.55E-09, FC = 3.14)		p < 0.05, FC = 1.32
Plasma serine protease inhibitor
SPP1/	p = 0.0001, FC = 16.4 / 2.05E-06, FC = 178.3	DB2: p = 0.004, FC = 1.97
Osteopontin		DB1: p = 0.007, FC = 2.01
SULF2/	p = 0.049, FC = only in DKD / p = 0.002, FC = 4.45
Extracellular sulfatase Sulf-2
THBS1/	p = 0.023, FC = 16.31 / p = 0.002, FC = 1.9	DB4: p = 0.001, FC = 1.91	protein (p = 9.12E-11, FC = 5.36)
Thrombospondin-1		DB2: p = 0.002, FC = 3.43
		DB3: p = 0.003, FC = 1.63
	MR proteins
ACP2/	p = 0.0004, FC = 4.3 / p = 2.05E-06, FC = 11.7	DB1: p = 0.013, FC = 1.75	mRNA (p = 2.63E-12, FC = 2.29)
Lysosomal acid phosphatase
AQP1/	p = 9.55E-06, FC = 9.92 / p = 0.001, FC = 4.17
Aquaporin-1
ArsA/	p = 0.009, FC = 2.93 / p=1,47E-06, FC = 32.96		protein (p = 0.038, FC = 1.15)
Arylsulfatase A
BASP1/	p = 3.18E-07, FC = 3 / p=1.61E-05, FC = 6.99	DB5: p = 5.08E-05, FC = 2.1	protein (p = 2.9E-11, FC = 9.29) / mRNA (p = 1.15E-10, FC = 4.79)
Brain acid soluble protein 1		DB6: p = 9.62E-05, FC = 1.79
		DB2: p = 0.017, FC = 2.28
		DB1: p = 0.027, FC = 1.92
		DB3: p = 1.87E-04, FC = 4.24
BSG/	p = 0.037, FC = 10.9 / p=6.38E-06, FC = 4.33		protein (p = 0.003, FC = 2.05)
Basigin
CD47/	p = 0.002, FC = 6.42 / p = 7.47E-06, FC = 5.31	DB2: p = 1.09E-05, FC = 3.61	protein (p = 9.93E-05, FC = 10.29)
Leukocyte surface antigen CD47
CDC42/	p = 2.49E-06, FC = 4.76 / p = 0.0003, FC = 3.61	DB1: p = 0.034, FC = -1.56	mRNA (p = 2.29E-06, FC = 1.93)
Cell division control protein 42 homolog
DDAH2/	p = 4.47E-05, FC = 19.1 / p = 0.012, FC = 2.35
Putative hydrolase DDAH2
DEFA1/	p = 0.01, FC = only in DKD / p = 0.014, FC = 4.4
Neutrophil defensin 1
DPP4/	p = 2.23E-08, FC = 3.1 / p = 0.03, FC = 1.62	DB6: p = 9.83E-04, FC=-1.6			p < 0.05, FC = 1
Dipeptidyl peptidase 4		DB3: p = 4.58E-05, FC = -2.16
ENO1/	p = 1.1E-05, FC = 3.46 / p = 0.0001, FC = 2.76	DB2: p = 1.51E-04, FC = 2.17
Alpha-enolase		DB1: p = 0.047, FC = 1.73
EZR/	p = 3.25E-07, FC = 4.93 / p = 2.05E-06, FC = 4.43	DB2: p = 0.039, FC = 1.9
Ezrin
GPRC5B/	p = 3.25E-07, FC = 4.93 / p = 0.0002, FC = 2.89	DB4: p = 9.26E-04, FC = 1.54	mRNA (p = 7.1E-05, FC = 1.3)
G-protein coupled receptor family C group 5 member B
HSPA1B/	p = 1.96E-05, FC = 4.02 / p = 0.0007, FC = 1.79
Heat shock 70 kDa protein 1B
ISLR/	p = 3.39E-06, FC = 11.84 / p = 0.0001, FC = 4.08	DB5: p = 0.014, FC = 1.58	mRNA (p = 9.94E-10, FC = 14.62)
Immunoglobulin superfamily containing leucine-rich repeat protein		DB4: p = 0.004, FC = 1.2
		DB3: p = 0.002, FC = 2.76
LCN2/	p = 0.03, FC = 1.9 / p = 2.05E-06, FC = 28.2	DB6: p = 0.006, FC = 1.83
Neutrophil gelatinase-associated lipocalin		DB2: p = 0.024, FC = 2.57
		DB1: 0.012, FC = 1.54
		DB3: p = 0.001, FC = 11.86
LGALS3BP/	p = 0.0003, FC = 1.48 / p = 1.47E-06, FC = 12.8	DB2: p = 0.005, FC = 1.65	protein (p = 5.87E-05, FC = 1.72)	p = 0.002, FC = 1.56
Galectin-3-binding protein
MSN/	p = 1.03E-06, FC = 1.68 / p = 2.05E-06, FC = 4.05	DB2: p = 6.31E-05, FC = 1.95
Moesin
NAGLU/	p = 0.009, FC = 1.94 / p = 1.47E-06, FC = 17.6
Alpha-N-acetylglucosaminidase
PEBP1/	p = 0.0003, FC = 2.13 / p = 1.47E-06, FC = 34.08
Phosphatidylethanolamine-binding protein 1
PIGR/	p = 4.88E-05	DB3: p = 7.88E-07, FC = 4.02
Polymeric immunoglobulin receptor	, FC = 2.73 / p = 1.47E-06, FC = 15.63
PPIA/	p = 0.0009, FC = 2.18 / p = 0.002, FC = 2.01	DB2: p = 0.01, FC = 1.66
Peptidyl-prolyl cis-trans isomerase A
PRDX1/	p = 0.002, FC = 1.81 / p = 1.47E-06, FC = 11		mRNA (p = 0.022, FC = 1.14)
Peroxiredoxin-1
RAP1B/	p = 9.08E-06, FC = 2.53 / p = 0.004, FC = 2.39
Ras-related protein Rap-1b
SOD3/	p = 0.022, FC = 2.21 / p = 1.47E-06, FC = 18.7	DB2: p = 0.001, FC = -1.57	protein (p = 1.07E-06, FC = 3.49) / mRNA (p = 0.048, FC = 1.47)	p = 0.022, FC = 1.49
Extracellular superoxide dismutase
TSPAN1/	p = 0.022, FC = only in DKD / p = 7.47E-06, FC = 8.27	DB1: p = 0.007, FC = 2.4
Tetraspanin-1		DB2: p = 0.006, FC = 2.13
		DB3: p = 0.004, FC = 1.53
ZG16B/	p = 0.002, FC = 4.8 / p = 1.47E-06, FC = 18.48		mRNA (p = 5.05E-06, FC = 1.95)
Pancreatic adenocarcinoma up-regulated factor

## Sheet: Pathway Analysis Matrisome DEPs
Pathway analysis of 60 upregulated MD and MR proteins.
GroupID	Category	Term	Description	LogP	Log(q-value)	Genes	Symbols	InTerm_InList
1_Summary	Reactome Gene Sets	R-HSA-6798695	Neutrophil degranulation	-14.2753	-10.0322	302,410,1075,1509,1991,3304,3934,3958,5284,5328,5476,5908,6279,6280,10875	ANXA2,ARSA,CTSC,CTSD,ELANE,HSPA1B,LCN2,LGALS3,PIGR,PLAU,CTSA,RAP1B,S100A8,S100A9,FGL2	15/-
1_Member	Reactome Gene Sets	R-HSA-6798695	Neutrophil degranulation	-14.2753	-10.0322	302,410,1075,1509,1991,3304,3934,3958,5284,5328,5476,5908,6279,6280,10875	ANXA2,ARSA,CTSC,CTSD,ELANE,HSPA1B,LCN2,LGALS3,PIGR,PLAU,CTSA,RAP1B,S100A8,S100A9,FGL2	15/435
1_Member	Reactome Gene Sets	R-HSA-2132295	MHC class II antigen presentation	-2.92062	-1.05047	1075,1509,5476	CTSC,CTSD,CTSA	3/105
1_Member	Reactome Gene Sets	R-HSA-1280218	Adaptive Immune System	-2.82622	-0.974094	1075,1509,5476,5908,6279,6280	CTSC,CTSD,CTSA,RAP1B,S100A8,S100A9	6/627
2_Summary	GO Biological Processes	GO:0050900	leukocyte migration	-10.3472	-6.40517	301,682,998,1667,1991,3958,4478,5478,6279,6280,1291,1803,5328,302,961,7070,7430,358,5908,6696	ANXA1,BSG,CDC42,DEFA1,ELANE,LGALS3,MSN,PPIA,S100A8,S100A9,COL6A1,DPP4,PLAU,ANXA2,CD47,THY1,EZR,AQP1,RAP1B,SPP1	20/-
2_Member	GO Biological Processes	GO:0050900	leukocyte migration	-10.3472	-6.40517	301,682,998,1667,1991,3958,4478,5478,6279,6280	ANXA1,BSG,CDC42,DEFA1,ELANE,LGALS3,MSN,PPIA,S100A8,S100A9	10/241
2_Member	GO Biological Processes	GO:0040011	locomotion	-8.60901	-4.96801	301,682,1291,1667,1803,3958,5328,5478,6279,6280	ANXA1,BSG,COL6A1,DEFA1,DPP4,LGALS3,PLAU,PPIA,S100A8,S100A9	10/364
2_Member	GO Biological Processes	GO:0071621	granulocyte chemotaxis	-8.03702	-4.69705	301,682,3958,5478,6279,6280	ANXA1,BSG,LGALS3,PPIA,S100A8,S100A9	6/76
2_Member	GO Biological Processes	GO:0030595	leukocyte chemotaxis	-7.87048	-4.62742	301,682,1667,3958,5478,6279,6280	ANXA1,BSG,DEFA1,LGALS3,PPIA,S100A8,S100A9	7/142
2_Member	GO Biological Processes	GO:0006935	chemotaxis	-7.63136	-4.55374	301,682,1667,1803,3958,5328,5478,6279,6280	ANXA1,BSG,DEFA1,DPP4,LGALS3,PLAU,PPIA,S100A8,S100A9	9/341
2_Member	GO Biological Processes	GO:0042330	taxis	-7.60956	-4.55374	301,682,1667,1803,3958,5328,5478,6279,6280	ANXA1,BSG,DEFA1,DPP4,LGALS3,PLAU,PPIA,S100A8,S100A9	9/343
2_Member	GO Biological Processes	GO:0097530	granulocyte migration	-7.59179	-4.55374	301,682,3958,5478,6279,6280	ANXA1,BSG,LGALS3,PPIA,S100A8,S100A9	6/90
2_Member	GO Biological Processes	GO:0030593	neutrophil chemotaxis	-7.12162	-4.17959	682,3958,5478,6279,6280	BSG,LGALS3,PPIA,S100A8,S100A9	5/54
2_Member	GO Biological Processes	GO:0098609	cell-cell adhesion	-6.91298	-4.05013	301,302,682,961,4478,5478,6279,6280,7070,7430	ANXA1,ANXA2,BSG,CD47,MSN,PPIA,S100A8,S100A9,THY1,EZR	10/551
2_Member	GO Biological Processes	GO:1990266	neutrophil migration	-6.71191	-3.90021	682,3958,5478,6279,6280	BSG,LGALS3,PPIA,S100A8,S100A9	5/65
2_Member	GO Biological Processes	GO:0060326	cell chemotaxis	-6.66317	-3.87217	301,682,1667,3958,5478,6279,6280	ANXA1,BSG,DEFA1,LGALS3,PPIA,S100A8,S100A9	7/213
2_Member	GO Biological Processes	GO:0097529	myeloid leukocyte migration	-6.61738	-3.85144	301,682,3958,5478,6279,6280	ANXA1,BSG,LGALS3,PPIA,S100A8,S100A9	6/131
2_Member	GO Biological Processes	GO:0051046	regulation of secretion	-4.49945	-2.23411	301,302,358,682,5478,5908,6279,6696	ANXA1,ANXA2,AQP1,BSG,PPIA,RAP1B,S100A8,SPP1	8/626
2_Member	GO Biological Processes	GO:0051047	positive regulation of secretion	-4.37807	-2.14202	302,358,682,5478,6279,6696	ANXA2,AQP1,BSG,PPIA,S100A8,SPP1	6/321
2_Member	GO Biological Processes	GO:1903530	regulation of secretion by cell	-3.03398	-1.1431	301,302,682,5478,5908,6696	ANXA1,ANXA2,BSG,PPIA,RAP1B,SPP1	6/571
2_Member	GO Biological Processes	GO:1903532	positive regulation of secretion by cell	-2.54185	-0.750569	302,682,5478,6696	ANXA2,BSG,PPIA,SPP1	4/297
3_Summary	GO Biological Processes	GO:0010755	regulation of plasminogen activation	-9.6651	-5.89916	302,2023,5328,7057,7123,358,1075,3304,3827,6279,6280	ANXA2,ENO1,PLAU,THBS1,CLEC3B,AQP1,CTSC,HSPA1B,KNG1,S100A8,S100A9	11/-
3_Member	GO Biological Processes	GO:0010755	regulation of plasminogen activation	-9.6651	-5.89916	302,2023,5328,7057,7123	ANXA2,ENO1,PLAU,THBS1,CLEC3B	5/18
3_Member	GO Biological Processes	GO:0030162	regulation of proteolysis	-8.10533	-4.70736	302,358,1075,2023,3304,3827,5328,6279,6280,7057,7123	ANXA2,AQP1,CTSC,ENO1,HSPA1B,KNG1,PLAU,S100A8,S100A9,THBS1,CLEC3B	11/538
3_Member	GO Biological Processes	GO:0070613	regulation of protein processing	-6.71191	-3.90021	302,2023,5328,7057,7123	ANXA2,ENO1,PLAU,THBS1,CLEC3B	5/65
3_Member	GO Biological Processes	GO:1903317	regulation of protein maturation	-6.51822	-3.76652	302,2023,5328,7057,7123	ANXA2,ENO1,PLAU,THBS1,CLEC3B	5/71
3_Member	GO Biological Processes	GO:0010756	positive regulation of plasminogen activation	-6.38604	-3.67446	302,2023,7123	ANXA2,ENO1,CLEC3B	3/8
3_Member	GO Biological Processes	GO:0045862	positive regulation of proteolysis	-5.72537	-3.13552	302,1075,2023,3304,6279,6280,7123	ANXA2,CTSC,ENO1,HSPA1B,S100A8,S100A9,CLEC3B	7/294
3_Member	GO Biological Processes	GO:0010954	positive regulation of protein processing	-4.78293	-2.44835	302,2023,7123	ANXA2,ENO1,CLEC3B	3/25
3_Member	GO Biological Processes	GO:1903319	positive regulation of protein maturation	-4.67975	-2.37119	302,2023,7123	ANXA2,ENO1,CLEC3B	3/27
4_Summary	Reactome Gene Sets	R-HSA-1474228	Degradation of the extracellular matrix	-8.1604	-4.70736	682,1291,1293,1306,1509,1991,6696,358,5908,4669,10409,7057	BSG,COL6A1,COL6A3,COL15A1,CTSD,ELANE,SPP1,AQP1,RAP1B,NAGLU,BASP1,THBS1	12/-
4_Member	Reactome Gene Sets	R-HSA-1474228	Degradation of the extracellular matrix	-8.1604	-4.70736	682,1291,1293,1306,1509,1991,6696	BSG,COL6A1,COL6A3,COL15A1,CTSD,ELANE,SPP1	7/129
4_Member	Reactome Gene Sets	R-HSA-1442490	Collagen degradation	-6.92542	-4.05013	1291,1293,1306,1509,1991	COL6A1,COL6A3,COL15A1,CTSD,ELANE	5/59
4_Member	Reactome Gene Sets	R-HSA-1474244	Extracellular matrix organization	-5.85565	-3.22537	682,1291,1293,1306,1509,1991,6696	BSG,COL6A1,COL6A3,COL15A1,CTSD,ELANE,SPP1	7/281
4_Member	Reactome Gene Sets	R-HSA-216083	Integrin cell surface interactions	-4.93653	-2.5508	682,1291,1293,6696	BSG,COL6A1,COL6A3,SPP1	4/70
4_Member	Reactome Gene Sets	R-HSA-8948216	Collagen chain trimerization	-4.19233	-2.01595	1291,1293,1306	COL6A1,COL6A3,COL15A1	3/39
4_Member	Reactome Gene Sets	R-HSA-186797	Signaling by PDGF	-4.00492	-1.88243	1291,1293,6696	COL6A1,COL6A3,SPP1	3/45
4_Member	Reactome Gene Sets	R-HSA-2022090	Assembly of collagen fibrils and other multimeric structures	-3.79209	-1.73087	1291,1293,1306	COL6A1,COL6A3,COL15A1	3/53
4_Member	Reactome Gene Sets	R-HSA-1650814	Collagen biosynthesis and modifying enzymes	-3.63179	-1.59824	1291,1293,1306	COL6A1,COL6A3,COL15A1	3/60
4_Member	GO Biological Processes	GO:0009411	response to UV	-3.56791	-1.55785	358,1291,1293,1991	AQP1,COL6A1,COL6A3,ELANE	4/157
4_Member	Reactome Gene Sets	R-HSA-1474290	Collagen formation	-3.26363	-1.31024	1291,1293,1306	COL6A1,COL6A3,COL15A1	3/80
4_Member	Reactome Gene Sets	R-HSA-9006934	Signaling by Receptor Tyrosine Kinases	-2.77675	-0.935129	1291,1293,1509,5908,6696	COL6A1,COL6A3,CTSD,RAP1B,SPP1	5/433
4_Member	GO Biological Processes	GO:0009416	response to light stimulus	-2.42625	-0.655097	358,1291,1293,1991	AQP1,COL6A1,COL6A3,ELANE	4/320
4_Member	GO Biological Processes	GO:0007517	muscle organ development	-2.41187	-0.64448	1291,1293,4669,10409	COL6A1,COL6A3,NAGLU,BASP1	4/323
4_Member	GO Biological Processes	GO:0009743	response to carbohydrate	-2.19393	-0.470693	1293,4669,7057	COL6A3,NAGLU,THBS1	3/190
4_Member	GO Biological Processes	GO:0009314	response to radiation	-1.96022	-0.278255	358,1291,1293,1991	AQP1,COL6A1,COL6A3,ELANE	4/436
4_Member	GO Biological Processes	GO:0061061	muscle structure development	-1.68191	-0.0310264	1291,1293,4669,10409	COL6A1,COL6A3,NAGLU,BASP1	4/529
5_Summary	GO Biological Processes	GO:0001568	blood vessel development	-8.13871	-4.70736	302,358,682,961,998,1306,4059,4669,7057,7070,79812,301,306,3958,5328,5420	ANXA2,AQP1,BSG,CD47,CDC42,COL15A1,BCAM,NAGLU,THBS1,THY1,MMRN2,ANXA1,ANXA3,LGALS3,PLAU,PODXL	16/-
5_Member	GO Biological Processes	GO:0001568	blood vessel development	-8.13871	-4.70736	302,358,682,961,998,1306,4059,4669,7057,7070,79812	ANXA2,AQP1,BSG,CD47,CDC42,COL15A1,BCAM,NAGLU,THBS1,THY1,MMRN2	11/534
5_Member	GO Biological Processes	GO:0001944	vasculature development	-7.95838	-4.66956	302,358,682,961,998,1306,4059,4669,7057,7070,79812	ANXA2,AQP1,BSG,CD47,CDC42,COL15A1,BCAM,NAGLU,THBS1,THY1,MMRN2	11/556
5_Member	GO Biological Processes	GO:0048514	blood vessel morphogenesis	-7.8167	-4.61503	302,682,961,998,1306,4059,4669,7057,7070,79812	ANXA2,BSG,CD47,CDC42,COL15A1,BCAM,NAGLU,THBS1,THY1,MMRN2	10/441
5_Member	GO Biological Processes	GO:0030335	positive regulation of cell migration	-7.62004	-4.55374	301,306,358,682,961,998,3958,5328,5420,7057,7070	ANXA1,ANXA3,AQP1,BSG,CD47,CDC42,LGALS3,PLAU,PODXL,THBS1,THY1	11/600
5_Member	GO Biological Processes	GO:0001525	angiogenesis	-7.56635	-4.55374	302,682,961,998,1306,4059,7057,7070,79812	ANXA2,BSG,CD47,CDC42,COL15A1,BCAM,THBS1,THY1,MMRN2	9/347
5_Member	GO Biological Processes	GO:2000147	positive regulation of cell motility	-7.40461	-4.41682	301,306,358,682,961,998,3958,5328,5420,7057,7070	ANXA1,ANXA3,AQP1,BSG,CD47,CDC42,LGALS3,PLAU,PODXL,THBS1,THY1	11/630
5_Member	GO Biological Processes	GO:0040017	positive regulation of locomotion	-7.2943	-4.32999	301,306,358,682,961,998,3958,5328,5420,7057,7070	ANXA1,ANXA3,AQP1,BSG,CD47,CDC42,LGALS3,PLAU,PODXL,THBS1,THY1	11/646
5_Member	GO Biological Processes	GO:0035239	tube morphogenesis	-6.98066	-4.08002	302,682,961,998,1306,4059,4669,5420,7057,7070,79812	ANXA2,BSG,CD47,CDC42,COL15A1,BCAM,NAGLU,PODXL,THBS1,THY1,MMRN2	11/694
6_Summary	GO Biological Processes	GO:0002685	regulation of leukocyte migration	-7.66155	-4.55374	301,961,1803,1991,3958,4478,7057,7070,3827,4582,5420,10875,1075,998,306,4669,5052,5478,7430,6280,51704,6696	ANXA1,CD47,DPP4,ELANE,LGALS3,MSN,THBS1,THY1,KNG1,MUC1,PODXL,FGL2,CTSC,CDC42,ANXA3,NAGLU,PRDX1,PPIA,EZR,S100A9,GPRC5B,SPP1	22/-
6_Member	GO Biological Processes	GO:0002685	regulation of leukocyte migration	-7.66155	-4.55374	301,961,1803,1991,3958,4478,7057,7070	ANXA1,CD47,DPP4,ELANE,LGALS3,MSN,THBS1,THY1	8/236
6_Member	GO Biological Processes	GO:0007162	negative regulation of cell adhesion	-5.5549	-3.02502	301,3827,3958,4582,5420,7057,10875	ANXA1,KNG1,LGALS3,MUC1,PODXL,THBS1,FGL2	7/312
6_Member	GO Biological Processes	GO:0022407	regulation of cell-cell adhesion	-5.12008	-2.68993	301,961,1803,1991,3958,5420,7070,10875	ANXA1,CD47,DPP4,ELANE,LGALS3,PODXL,THY1,FGL2	8/513
6_Member	GO Biological Processes	GO:1903037	regulation of leukocyte cell-cell adhesion	-4.8869	-2.53593	301,961,1803,1991,3958,7070,10875	ANXA1,CD47,DPP4,ELANE,LGALS3,THY1,FGL2	7/395
6_Member	GO Biological Processes	GO:0002694	regulation of leukocyte activation	-4.66669	-2.36314	301,961,1075,1803,3958,7057,7070,10875	ANXA1,CD47,CTSC,DPP4,LGALS3,THBS1,THY1,FGL2	8/593
6_Member	GO Biological Processes	GO:0050865	regulation of cell activation	-4.36994	-2.13972	301,961,1075,1803,3958,7057,7070,10875	ANXA1,CD47,CTSC,DPP4,LGALS3,THBS1,THY1,FGL2	8/653
6_Member	GO Biological Processes	GO:0022409	positive regulation of cell-cell adhesion	-4.26096	-2.05929	301,961,1803,1991,5420,7070	ANXA1,CD47,DPP4,ELANE,PODXL,THY1	6/337
6_Member	GO Biological Processes	GO:0045785	positive regulation of cell adhesion	-4.24084	-2.05086	301,961,998,1803,1991,5420,7070	ANXA1,CD47,CDC42,DPP4,ELANE,PODXL,THY1	7/499
6_Member	GO Biological Processes	GO:0002696	positive regulation of leukocyte activation	-4.02485	-1.89238	301,961,1075,1803,7057,7070	ANXA1,CD47,CTSC,DPP4,THBS1,THY1	6/372
6_Member	GO Biological Processes	GO:0001775	cell activation	-3.93517	-1.82883	301,306,1803,4478,4669,5052,5478,10875	ANXA1,ANXA3,DPP4,MSN,NAGLU,PRDX1,PPIA,FGL2	8/754
6_Member	GO Biological Processes	GO:0002683	negative regulation of immune system process	-3.9098	-1.80789	301,1803,3958,7057,7070,7430,10875	ANXA1,DPP4,LGALS3,THBS1,THY1,EZR,FGL2	7/564
6_Member	GO Biological Processes	GO:0050867	positive regulation of cell activation	-3.90075	-1.80382	301,961,1075,1803,7057,7070	ANXA1,CD47,CTSC,DPP4,THBS1,THY1	6/392
6_Member	GO Biological Processes	GO:0050863	regulation of T cell activation	-3.88275	-1.79119	301,961,1803,3958,7070,10875	ANXA1,CD47,DPP4,LGALS3,THY1,FGL2	6/395
6_Member	GO Biological Processes	GO:0045321	leukocyte activation	-3.63245	-1.59824	301,306,1803,4478,4669,5052,10875	ANXA1,ANXA3,DPP4,MSN,NAGLU,PRDX1,FGL2	7/626
6_Member	GO Biological Processes	GO:1903039	positive regulation of leukocyte cell-cell adhesion	-3.59348	-1.57573	301,961,1803,1991,7070	ANXA1,CD47,DPP4,ELANE,THY1	5/285
6_Member	GO Biological Processes	GO:0051249	regulation of lymphocyte activation	-3.24077	-1.29874	301,961,1803,3958,7070,10875	ANXA1,CD47,DPP4,LGALS3,THY1,FGL2	6/521
6_Member	GO Biological Processes	GO:0022408	negative regulation of cell-cell adhesion	-3.09996	-1.18731	301,3958,5420,10875	ANXA1,LGALS3,PODXL,FGL2	4/209
6_Member	GO Biological Processes	GO:0002697	regulation of immune effector process	-2.86225	-1.003	301,3958,6280,10875,51704	ANXA1,LGALS3,S100A9,FGL2,GPRC5B	5/414
6_Member	GO Biological Processes	GO:0050870	positive regulation of T cell activation	-2.74462	-0.910698	301,961,1803,7070	ANXA1,CD47,DPP4,THY1	4/261
6_Member	GO Biological Processes	GO:0002698	negative regulation of immune effector process	-2.6178	-0.812486	301,3958,10875	ANXA1,LGALS3,FGL2	3/134
6_Member	GO Biological Processes	GO:0010721	negative regulation of cell development	-2.60623	-0.802502	301,6696,7070,10875	ANXA1,SPP1,THY1,FGL2	4/285
6_Member	GO Biological Processes	GO:0050868	negative regulation of T cell activation	-2.59957	-0.798984	301,3958,10875	ANXA1,LGALS3,FGL2	3/136
6_Member	GO Biological Processes	GO:0046649	lymphocyte activation	-2.4919	-0.706722	301,1803,4478,5052,10875	ANXA1,DPP4,MSN,PRDX1,FGL2	5/504
6_Member	GO Biological Processes	GO:1903038	negative regulation of leukocyte cell-cell adhesion	-2.43954	-0.663346	301,3958,10875	ANXA1,LGALS3,FGL2	3/155
6_Member	GO Biological Processes	GO:0051251	positive regulation of lymphocyte activation	-2.34671	-0.593609	301,961,1803,7070	ANXA1,CD47,DPP4,THY1	4/337
6_Member	GO Biological Processes	GO:0042110	T cell activation	-2.33766	-0.588749	301,1803,4478,10875	ANXA1,DPP4,MSN,FGL2	4/339
6_Member	GO Biological Processes	GO:0051250	negative regulation of lymphocyte activation	-2.30643	-0.563057	301,3958,10875	ANXA1,LGALS3,FGL2	3/173
6_Member	GO Biological Processes	GO:0002695	negative regulation of leukocyte activation	-2.10929	-0.401525	301,3958,10875	ANXA1,LGALS3,FGL2	3/204
6_Member	GO Biological Processes	GO:0050777	negative regulation of immune response	-2.05269	-0.357399	301,3958,10875	ANXA1,LGALS3,FGL2	3/214
6_Member	GO Biological Processes	GO:0050866	negative regulation of cell activation	-1.98335	-0.300194	301,3958,10875	ANXA1,LGALS3,FGL2	3/227
7_Summary	GO Biological Processes	GO:2001233	regulation of apoptotic signaling pathway	-7.04904	-4.12819	1075,2023,3304,3958,4582,5478,6279,6280,7057,5052,6696,7070,5037,7430	CTSC,ENO1,HSPA1B,LGALS3,MUC1,PPIA,S100A8,S100A9,THBS1,PRDX1,SPP1,THY1,PEBP1,EZR	14/-
7_Member	GO Biological Processes	GO:2001233	regulation of apoptotic signaling pathway	-7.04904	-4.12819	1075,2023,3304,3958,4582,5478,6279,6280,7057	CTSC,ENO1,HSPA1B,LGALS3,MUC1,PPIA,S100A8,S100A9,THBS1	9/399
7_Member	GO Biological Processes	GO:2001234	negative regulation of apoptotic signaling pathway	-5.05831	-2.64106	2023,3304,3958,4582,5478,7057	ENO1,HSPA1B,LGALS3,MUC1,PPIA,THBS1	6/243
7_Member	GO Biological Processes	GO:0080135	regulation of cellular response to stress	-3.18062	-1.25142	2023,4582,5052,5478,6696,7070	ENO1,MUC1,PRDX1,PPIA,SPP1,THY1	6/535
7_Member	GO Biological Processes	GO:2001243	negative regulation of intrinsic apoptotic signaling pathway	-2.84001	-0.984338	2023,4582,5478	ENO1,MUC1,PPIA	3/112
7_Member	GO Biological Processes	GO:1902532	negative regulation of intracellular signal transduction	-2.47906	-0.698397	2023,4582,5037,5478,7057,7430	ENO1,MUC1,PEBP1,PPIA,THBS1,EZR	6/736
7_Member	GO Biological Processes	GO:0043409	negative regulation of MAPK cascade	-2.32046	-0.575707	5037,5478,7430	PEBP1,PPIA,EZR	3/171
8_Summary	Reactome Gene Sets	R-HSA-6799990	Metal sequestration by antimicrobial proteins	-6.83198	-3.98685	3934,6279,6280,961,1075,3304,4669,5328,7057,51704,79812,4478,301,1291,1991,3827,306,358,1667,7430,998,1509,1803,2023,6696,10409,4582,5478,307,309,5052,5104,7070	LCN2,S100A8,S100A9,CD47,CTSC,HSPA1B,NAGLU,PLAU,THBS1,GPRC5B,MMRN2,MSN,ANXA1,COL6A1,ELANE,KNG1,ANXA3,AQP1,DEFA1,EZR,CDC42,CTSD,DPP4,ENO1,SPP1,BASP1,MUC1,PPIA,ANXA4,ANXA6,PRDX1,SERPINA5,THY1	33/-
8_Member	Reactome Gene Sets	R-HSA-6799990	Metal sequestration by antimicrobial proteins	-6.83198	-3.98685	3934,6279,6280	LCN2,S100A8,S100A9	3/6
8_Member	GO Biological Processes	GO:0032103	positive regulation of response to external stimulus	-6.65284	-3.87217	961,1075,3304,4669,5328,6279,6280,7057,51704,79812	CD47,CTSC,HSPA1B,NAGLU,PLAU,S100A8,S100A9,THBS1,GPRC5B,MMRN2	10/588
8_Member	GO Biological Processes	GO:0051238	sequestering of metal ion	-6.38604	-3.67446	4669,6279,6280	NAGLU,S100A8,S100A9	3/8
8_Member	GO Biological Processes	GO:0070486	leukocyte aggregation	-5.91859	-3.27759	4478,6279,6280	MSN,S100A8,S100A9	3/11
8_Member	GO Biological Processes	GO:0006954	inflammatory response	-5.71303	-3.13272	301,961,1291,1991,3827,4669,6279,6280,7057	ANXA1,CD47,COL6A1,ELANE,KNG1,NAGLU,S100A8,S100A9,THBS1	9/577
8_Member	GO Biological Processes	GO:0002544	chronic inflammatory response	-5.57681	-3.02502	6279,6280,7057	S100A8,S100A9,THBS1	3/14
8_Member	GO Biological Processes	GO:0031349	positive regulation of defense response	-5.54381	-3.02502	961,1075,3304,4669,6279,6280,51704,79812	CD47,CTSC,HSPA1B,NAGLU,S100A8,S100A9,GPRC5B,MMRN2	8/449
8_Member	GO Biological Processes	GO:0042742	defense response to bacterium	-5.44706	-2.95219	306,358,1667,1991,3934,6279,6280	ANXA3,AQP1,DEFA1,ELANE,LCN2,S100A8,S100A9	7/324
8_Member	GO Biological Processes	GO:0007159	leukocyte cell-cell adhesion	-5.2939	-2.80671	4478,6279,6280,7430	MSN,S100A8,S100A9,EZR	4/57
8_Member	GO Biological Processes	GO:0050832	defense response to fungus	-5.17553	-2.72486	1667,1991,6279,6280	DEFA1,ELANE,S100A8,S100A9	4/61
8_Member	GO Biological Processes	GO:0002523	leukocyte migration involved in inflammatory response	-5.01835	-2.61414	1991,6279,6280	ELANE,S100A8,S100A9	3/21
8_Member	GO Biological Processes	GO:0009617	response to bacterium	-4.90858	-2.54058	306,358,1291,1667,1991,3934,4669,6279,6280	ANXA3,AQP1,COL6A1,DEFA1,ELANE,LCN2,NAGLU,S100A8,S100A9	9/726
8_Member	GO Biological Processes	GO:0009620	response to fungus	-4.88781	-2.53593	1667,1991,6279,6280	DEFA1,ELANE,S100A8,S100A9	4/72
8_Member	GO Biological Processes	GO:0043065	positive regulation of apoptotic process	-4.7951	-2.45451	301,998,1075,1509,3827,6279,6280,7057	ANXA1,CDC42,CTSC,CTSD,KNG1,S100A8,S100A9,THBS1	8/569
8_Member	GO Biological Processes	GO:0043542	endothelial cell migration	-4.74974	-2.42049	1803,6279,6280,79812	DPP4,S100A8,S100A9,MMRN2	4/78
8_Member	GO Biological Processes	GO:0050729	positive regulation of inflammatory response	-4.73838	-2.4144	961,1075,6279,6280,51704	CD47,CTSC,S100A8,S100A9,GPRC5B	5/163
8_Member	GO Biological Processes	GO:0043068	positive regulation of programmed cell death	-4.70352	-2.38474	301,998,1075,1509,3827,6279,6280,7057	ANXA1,CDC42,CTSC,CTSD,KNG1,S100A8,S100A9,THBS1	8/586
8_Member	GO Biological Processes	GO:0050727	regulation of inflammatory response	-4.57397	-2.2947	301,961,1075,1991,6279,6280,51704	ANXA1,CD47,CTSC,ELANE,S100A8,S100A9,GPRC5B	7/442
8_Member	GO Biological Processes	GO:0040008	regulation of growth	-4.54905	-2.27447	998,2023,3304,6279,6280,6696,7430,10409	CDC42,ENO1,HSPA1B,S100A8,S100A9,SPP1,EZR,BASP1	8/616
8_Member	Reactome Gene Sets	R-HSA-6803157	Antimicrobial peptides	-4.46671	-2.21042	1991,3934,6279,6280	ELANE,LCN2,S100A8,S100A9	4/92
8_Member	GO Biological Processes	GO:2001242	regulation of intrinsic apoptotic signaling pathway	-4.43034	-2.1785	2023,4582,5478,6279,6280	ENO1,MUC1,PPIA,S100A8,S100A9	5/189
8_Member	GO Biological Processes	GO:0051091	positive regulation of DNA-binding transcription factor activity	-4.36569	-2.13966	306,3304,5478,6279,6280	ANXA3,HSPA1B,PPIA,S100A8,S100A9	5/195
8_Member	GO Biological Processes	GO:0014002	astrocyte development	-4.26158	-2.05929	4669,6279,6280	NAGLU,S100A8,S100A9	3/37
8_Member	GO Biological Processes	GO:0051090	regulation of DNA-binding transcription factor activity	-4.25384	-2.0561	306,307,3304,5478,6279,6280	ANXA3,ANXA4,HSPA1B,PPIA,S100A8,S100A9	6/338
8_Member	GO Biological Processes	GO:0019725	cellular homeostasis	-4.14563	-1.98893	309,358,1991,4669,5052,6279,6280,51704	ANXA6,AQP1,ELANE,NAGLU,PRDX1,S100A8,S100A9,GPRC5B	8/703
8_Member	GO Biological Processes	GO:0051092	positive regulation of NF-kappaB transcription factor activity	-4.01632	-1.8872	3304,5478,6279,6280	HSPA1B,PPIA,S100A8,S100A9	4/120
8_Member	GO Biological Processes	GO:0021782	glial cell development	-3.90794	-1.80789	1291,4669,6279,6280	COL6A1,NAGLU,S100A8,S100A9	4/128
8_Member	GO Biological Processes	GO:2000116	regulation of cysteine-type endopeptidase activity	-3.88197	-1.79119	358,6279,6280,7057	AQP1,S100A8,S100A9,THBS1	4/130
8_Member	GO Biological Processes	GO:0001558	regulation of cell growth	-3.79496	-1.73088	998,2023,3304,6279,6280,6696	CDC42,ENO1,HSPA1B,S100A8,S100A9,SPP1	6/410
8_Member	GO Biological Processes	GO:0045927	positive regulation of growth	-3.78573	-1.72736	998,6279,6280,7430,10409	CDC42,S100A8,S100A9,EZR,BASP1	5/259
8_Member	GO Biological Processes	GO:2001235	positive regulation of apoptotic signaling pathway	-3.65455	-1.61015	1075,6279,6280,7057	CTSC,S100A8,S100A9,THBS1	4/149
8_Member	GO Biological Processes	GO:0051336	regulation of hydrolase activity	-3.54167	-1.53414	358,5104,6279,6280,7057,7070	AQP1,SERPINA5,S100A8,S100A9,THBS1,THY1	6/457
8_Member	GO Biological Processes	GO:0048708	astrocyte differentiation	-3.47098	-1.47589	4669,6279,6280	NAGLU,S100A8,S100A9	3/68
8_Member	GO Biological Processes	GO:0006914	autophagy	-3.29653	-1.3345	1291,1509,4669,6279,6280	COL6A1,CTSD,NAGLU,S100A8,S100A9	5/331
8_Member	GO Biological Processes	GO:0061919	process utilizing autophagic mechanism	-3.29653	-1.3345	1291,1509,4669,6279,6280	COL6A1,CTSD,NAGLU,S100A8,S100A9	5/331
8_Member	GO Biological Processes	GO:0032496	response to lipopolysaccharide	-3.24959	-1.3019	1291,1667,1991,4669,6279	COL6A1,DEFA1,ELANE,NAGLU,S100A8	5/339
8_Member	GO Biological Processes	GO:0052548	regulation of endopeptidase activity	-3.22074	-1.28087	358,6279,6280,7057	AQP1,S100A8,S100A9,THBS1	4/194
8_Member	GO Biological Processes	GO:0002237	response to molecule of bacterial origin	-3.12665	-1.21196	1291,1667,1991,4669,6279	COL6A1,DEFA1,ELANE,NAGLU,S100A8	5/361
8_Member	GO Biological Processes	GO:0052547	regulation of peptidase activity	-3.06179	-1.15917	358,6279,6280,7057	AQP1,S100A8,S100A9,THBS1	4/214
8_Member	GO Biological Processes	GO:0010001	glial cell differentiation	-3.04679	-1.15344	1291,4669,6279,6280	COL6A1,NAGLU,S100A8,S100A9	4/216
8_Member	GO Biological Processes	GO:0051651	maintenance of location in cell	-3.04625	-1.15344	4669,6279,6280	NAGLU,S100A8,S100A9	3/95
8_Member	GO Biological Processes	GO:0055082	intracellular chemical homeostasis	-2.9496	-1.0739	309,358,1991,4669,6279,6280	ANXA6,AQP1,ELANE,NAGLU,S100A8,S100A9	6/593
8_Member	GO Biological Processes	GO:0030003	intracellular monoatomic cation homeostasis	-2.77675	-0.935129	309,1991,4669,6279,6280	ANXA6,ELANE,NAGLU,S100A8,S100A9	5/433
8_Member	GO Biological Processes	GO:0006873	intracellular monoatomic ion homeostasis	-2.73774	-0.90798	309,1991,4669,6279,6280	ANXA6,ELANE,NAGLU,S100A8,S100A9	5/442
8_Member	GO Biological Processes	GO:0098771	inorganic ion homeostasis	-2.73774	-0.90798	309,1991,4669,6279,6280	ANXA6,ELANE,NAGLU,S100A8,S100A9	5/442
8_Member	GO Biological Processes	GO:0042063	gliogenesis	-2.66225	-0.848943	1291,4669,6279,6280	COL6A1,NAGLU,S100A8,S100A9	4/275
8_Member	GO Biological Processes	GO:0055080	monoatomic cation homeostasis	-2.46278	-0.683611	309,1991,4669,6279,6280	ANXA6,ELANE,NAGLU,S100A8,S100A9	5/512
8_Member	GO Biological Processes	GO:0050801	monoatomic ion homeostasis	-2.42713	-0.655097	309,1991,4669,6279,6280	ANXA6,ELANE,NAGLU,S100A8,S100A9	5/522
8_Member	GO Biological Processes	GO:0051493	regulation of cytoskeleton organization	-2.36834	-0.606717	961,998,3304,6279,6280	CD47,CDC42,HSPA1B,S100A8,S100A9	5/539
8_Member	GO Biological Processes	GO:0030307	positive regulation of cell growth	-2.35632	-0.600399	998,6279,6280	CDC42,S100A8,S100A9	3/166
8_Member	GO Biological Processes	GO:0051235	maintenance of location	-2.29949	-0.55885	4669,6279,6280	NAGLU,S100A8,S100A9	3/174
8_Member	GO Biological Processes	GO:0062207	regulation of pattern recognition receptor signaling pathway	-2.18766	-0.467039	3304,6279,6280	HSPA1B,S100A8,S100A9	3/191
8_Member	GO Biological Processes	GO:0045088	regulation of innate immune response	-1.81443	-0.146558	3304,4669,6279,6280	HSPA1B,NAGLU,S100A8,S100A9	4/482
8_Member	GO Biological Processes	GO:0051345	positive regulation of hydrolase activity	-1.77809	-0.114816	6279,6280,7070	S100A8,S100A9,THY1	3/271
8_Member	GO Biological Processes	GO:0018193	peptidyl-amino acid modification	-1.45721	0	5478,6279,6280	PPIA,S100A8,S100A9	3/361
9_Summary	GO Biological Processes	GO:0071407	cellular response to organic cyclic compound	-6.43456	-3.69664	301,358,1667,3304,4478,4669,5908,6696,7430,306,7057,359,682,1291,5052,55959,6279	ANXA1,AQP1,DEFA1,HSPA1B,MSN,NAGLU,RAP1B,SPP1,EZR,ANXA3,THBS1,AQP2,BSG,COL6A1,PRDX1,SULF2,S100A8	17/-
9_Member	GO Biological Processes	GO:0071407	cellular response to organic cyclic compound	-6.43456	-3.69664	301,358,1667,3304,4478,4669,5908,6696,7430	ANXA1,AQP1,DEFA1,HSPA1B,MSN,NAGLU,RAP1B,SPP1,EZR	9/472
9_Member	GO Biological Processes	GO:0048545	response to steroid hormone	-5.82501	-3.21251	301,306,358,1667,3304,6696,7057	ANXA1,ANXA3,AQP1,DEFA1,HSPA1B,SPP1,THBS1	7/284
9_Member	GO Biological Processes	GO:0071383	cellular response to steroid hormone stimulus	-3.61063	-1.59028	301,358,1667,3304	ANXA1,AQP1,DEFA1,HSPA1B	4/153
9_Member	GO Biological Processes	GO:0048871	multicellular organismal-level homeostasis	-3.58244	-1.56727	301,358,359,682,1291,4669,5052	ANXA1,AQP1,AQP2,BSG,COL6A1,NAGLU,PRDX1	7/638
9_Member	GO Biological Processes	GO:0031099	regeneration	-3.53663	-1.53162	301,306,1291,55959	ANXA1,ANXA3,COL6A1,SULF2	4/160
9_Member	GO Biological Processes	GO:0071396	cellular response to lipid	-3.13462	-1.21244	301,358,1667,3304,4478,6696	ANXA1,AQP1,DEFA1,HSPA1B,MSN,SPP1	6/546
9_Member	GO Biological Processes	GO:0051384	response to glucocorticoid	-2.59957	-0.798984	301,306,358	ANXA1,ANXA3,AQP1	3/136
9_Member	GO Biological Processes	GO:0002274	myeloid leukocyte activation	-2.43954	-0.663346	301,306,4669	ANXA1,ANXA3,NAGLU	3/155
9_Member	GO Biological Processes	GO:0031960	response to corticosteroid	-2.42394	-0.655097	301,306,358	ANXA1,ANXA3,AQP1	3/157
9_Member	GO Biological Processes	GO:0046903	secretion	-2.33146	-0.583945	301,306,358,5908,6279	ANXA1,ANXA3,AQP1,RAP1B,S100A8	5/550
9_Member	GO Biological Processes	GO:0032870	cellular response to hormone stimulus	-2.29223	-0.55296	301,358,1291,1667,3304	ANXA1,AQP1,COL6A1,DEFA1,HSPA1B	5/562
9_Member	GO Biological Processes	GO:0043588	skin development	-1.72865	-0.0699214	301,1291,4669	ANXA1,COL6A1,NAGLU	3/283
9_Member	GO Biological Processes	GO:0048872	homeostasis of number of cells	-1.6854	-0.0334061	301,1291,5052	ANXA1,COL6A1,PRDX1	3/294
9_Member	GO Biological Processes	GO:0008544	epidermis development	-1.52622	0	301,1291,4669	ANXA1,COL6A1,NAGLU	3/339
10_Summary	GO Biological Processes	GO:0030855	epithelial cell differentiation	-6.27951	-3.58051	301,307,998,1291,3958,4478,5420,5908,7430,10409,682,4669,302,961,3304,7070,5476,3934,1293,5037	ANXA1,ANXA4,CDC42,COL6A1,LGALS3,MSN,PODXL,RAP1B,EZR,BASP1,BSG,NAGLU,ANXA2,CD47,HSPA1B,THY1,CTSA,LCN2,COL6A3,PEBP1	20/-
10_Member	GO Biological Processes	GO:0030855	epithelial cell differentiation	-6.27951	-3.58051	301,307,998,1291,3958,4478,5420,5908,7430,10409	ANXA1,ANXA4,CDC42,COL6A1,LGALS3,MSN,PODXL,RAP1B,EZR,BASP1	10/646
10_Member	GO Biological Processes	GO:0003158	endothelium development	-5.65004	-3.07907	682,4478,4669,5908,7430	BSG,MSN,NAGLU,RAP1B,EZR	5/106
10_Member	GO Biological Processes	GO:0061028	establishment of endothelial barrier	-4.41268	-2.16525	4478,5908,7430	MSN,RAP1B,EZR	3/33
10_Member	Reactome Gene Sets	R-HSA-8950505	Gene and protein expression by JAK-STAT signaling after Interleukin-12 stimulation	-4.29769	-2.07994	302,4478,5908	ANXA2,MSN,RAP1B	3/36
10_Member	GO Biological Processes	GO:0044089	positive regulation of cellular component biogenesis	-4.17085	-2.00334	961,998,3304,3958,4478,5908,7070	CD47,CDC42,HSPA1B,LGALS3,MSN,RAP1B,THY1	7/512
10_Member	Reactome Gene Sets	R-HSA-9020591	Interleukin-12 signaling	-4.00492	-1.88243	302,4478,5908	ANXA2,MSN,RAP1B	3/45
10_Member	Reactome Gene Sets	R-HSA-447115	Interleukin-12 family signaling	-3.8677	-1.783	302,4478,5908	ANXA2,MSN,RAP1B	3/50
10_Member	GO Biological Processes	GO:0001885	endothelial cell development	-3.84198	-1.76327	4478,5908,7430	MSN,RAP1B,EZR	3/51
10_Member	GO Biological Processes	GO:0032388	positive regulation of intracellular transport	-3.75817	-1.70544	302,998,4478,7430	ANXA2,CDC42,MSN,EZR	4/140
10_Member	GO Biological Processes	GO:0002064	epithelial cell development	-3.19579	-1.26448	4478,5420,5908,7430	MSN,PODXL,RAP1B,EZR	4/197
10_Member	GO Biological Processes	GO:0045446	endothelial cell differentiation	-3.1719	-1.2469	4478,5908,7430	MSN,RAP1B,EZR	3/86
10_Member	GO Biological Processes	GO:0031334	positive regulation of protein-containing complex assembly	-3.13122	-1.21244	3304,3958,4478,5908	HSPA1B,LGALS3,MSN,RAP1B	4/205
10_Member	GO Biological Processes	GO:0042176	regulation of protein catabolic process	-3.05272	-1.15405	302,3304,4478,5476,7430	ANXA2,HSPA1B,MSN,CTSA,EZR	5/375
10_Member	Reactome Gene Sets	R-HSA-449147	Signaling by Interleukins	-3.02199	-1.13304	301,302,3934,4478,5908	ANXA1,ANXA2,LCN2,MSN,RAP1B	5/381
10_Member	GO Biological Processes	GO:0043254	regulation of protein-containing complex assembly	-2.75496	-0.916735	998,3304,3958,4478,5908	CDC42,HSPA1B,LGALS3,MSN,RAP1B	5/438
10_Member	Reactome Gene Sets	R-HSA-1280215	Cytokine Signaling in Immune system	-2.74383	-0.910698	301,302,3304,3934,4478,5908	ANXA1,ANXA2,HSPA1B,LCN2,MSN,RAP1B	6/651
10_Member	GO Biological Processes	GO:0032386	regulation of intracellular transport	-2.67373	-0.857179	302,998,4478,7430	ANXA2,CDC42,MSN,EZR	4/273
10_Member	GO Biological Processes	GO:0008360	regulation of cell shape	-2.57275	-0.776849	301,4478,7430	ANXA1,MSN,EZR	3/139
10_Member	GO Biological Processes	GO:0017157	regulation of exocytosis	-2.23233	-0.502482	301,302,5908	ANXA1,ANXA2,RAP1B	3/184
10_Member	GO Biological Processes	GO:0045732	positive regulation of protein catabolic process	-2.05269	-0.357399	3304,4478,7430	HSPA1B,MSN,EZR	3/214
10_Member	GO Biological Processes	GO:1902115	regulation of organelle assembly	-1.9379	-0.259505	3304,4478,7430	HSPA1B,MSN,EZR	3/236
10_Member	Reactome Gene Sets	R-HSA-422475	Axon guidance	-1.92701	-0.24979	1291,1293,4478,7430	COL6A1,COL6A3,MSN,EZR	4/446
10_Member	GO Biological Processes	GO:0022604	regulation of cell morphogenesis	-1.88493	-0.212412	301,4478,7430	ANXA1,MSN,EZR	3/247
10_Member	Reactome Gene Sets	R-HSA-9675108	Nervous system development	-1.86007	-0.188715	1291,1293,4478,7430	COL6A1,COL6A3,MSN,EZR	4/467
10_Member	Reactome Gene Sets	R-HSA-5663202	Diseases of signal transduction by growth factor receptors and second messengers	-1.47862	0	4478,5037,5908	MSN,PEBP1,RAP1B	3/354
11_Summary	GO Biological Processes	GO:0050878	regulation of body fluid levels	-6.1694	-3.48264	302,358,359,3827,5328,5478,7057,23452,301,6696,1803,1991,10875,1291,4669,55959,3304,5476,7070	ANXA2,AQP1,AQP2,KNG1,PLAU,PPIA,THBS1,ANGPTL2,ANXA1,SPP1,DPP4,ELANE,FGL2,COL6A1,NAGLU,SULF2,HSPA1B,CTSA,THY1	19/-
11_Member	GO Biological Processes	GO:0050878	regulation of body fluid levels	-6.1694	-3.48264	302,358,359,3827,5328,5478,7057,23452	ANXA2,AQP1,AQP2,KNG1,PLAU,PPIA,THBS1,ANGPTL2	8/370
11_Member	GO Biological Processes	GO:1903034	regulation of response to wounding	-5.79406	-3.19445	301,302,3827,5328,6696,7057	ANXA1,ANXA2,KNG1,PLAU,SPP1,THBS1	6/181
11_Member	GO Biological Processes	GO:0032102	negative regulation of response to external stimulus	-5.57248	-3.02502	302,1803,1991,3827,5328,6696,7057,10875	ANXA2,DPP4,ELANE,KNG1,PLAU,SPP1,THBS1,FGL2	8/445
11_Member	GO Biological Processes	GO:0009611	response to wounding	-5.55095	-3.02502	358,1291,3827,4669,5328,5478,23452,55959	AQP1,COL6A1,KNG1,NAGLU,PLAU,PPIA,ANGPTL2,SULF2	8/448
11_Member	GO Biological Processes	GO:0061041	regulation of wound healing	-5.05805	-2.64106	301,302,3827,5328,7057	ANXA1,ANXA2,KNG1,PLAU,THBS1	5/140
11_Member	GO Biological Processes	GO:0030193	regulation of blood coagulation	-4.96145	-2.56964	302,3827,5328,7057	ANXA2,KNG1,PLAU,THBS1	4/69
11_Member	GO Biological Processes	GO:1900046	regulation of hemostasis	-4.91199	-2.54058	302,3827,5328,7057	ANXA2,KNG1,PLAU,THBS1	4/71
11_Member	GO Biological Processes	GO:0050818	regulation of coagulation	-4.79448	-2.45451	302,3827,5328,7057	ANXA2,KNG1,PLAU,THBS1	4/76
11_Member	GO Biological Processes	GO:0051248	negative regulation of protein metabolic process	-4.65385	-2.35601	302,358,3304,3827,5328,5476,5478,7057,7070	ANXA2,AQP1,HSPA1B,KNG1,PLAU,CTSA,PPIA,THBS1,THY1	9/782
11_Member	GO Biological Processes	GO:1903035	negative regulation of response to wounding	-4.37648	-2.14202	302,3827,5328,6696	ANXA2,KNG1,PLAU,SPP1	4/97
11_Member	GO Biological Processes	GO:0030195	negative regulation of blood coagulation	-3.97624	-1.86153	302,3827,5328	ANXA2,KNG1,PLAU	3/46
11_Member	GO Biological Processes	GO:1900047	negative regulation of hemostasis	-3.94821	-1.83868	302,3827,5328	ANXA2,KNG1,PLAU	3/47
11_Member	GO Biological Processes	GO:0050819	negative regulation of coagulation	-3.8677	-1.783	302,3827,5328	ANXA2,KNG1,PLAU	3/50
11_Member	GO Biological Processes	GO:0061045	negative regulation of wound healing	-3.36289	-1.38464	302,3827,5328	ANXA2,KNG1,PLAU	3/74
11_Member	GO Biological Processes	GO:0042060	wound healing	-3.2729	-1.3154	358,3827,5328,5478,23452	AQP1,KNG1,PLAU,PPIA,ANGPTL2	5/335
11_Member	GO Biological Processes	GO:0007596	blood coagulation	-3.26326	-1.31024	3827,5328,5478,23452	KNG1,PLAU,PPIA,ANGPTL2	4/189
11_Member	GO Biological Processes	GO:0050817	coagulation	-3.24611	-1.3019	3827,5328,5478,23452	KNG1,PLAU,PPIA,ANGPTL2	4/191
11_Member	GO Biological Processes	GO:0007599	hemostasis	-3.21238	-1.27681	3827,5328,5478,23452	KNG1,PLAU,PPIA,ANGPTL2	4/195
11_Member	GO Biological Processes	GO:0045861	negative regulation of proteolysis	-3.13122	-1.21244	358,3827,5328,7057	AQP1,KNG1,PLAU,THBS1	4/205
12_Summary	GO Biological Processes	GO:0006909	phagocytosis	-6.12224	-3.44737	301,306,311,998,1991,7057,1803,7430,307,3304,682,51704,55959,4669,7070,10747	ANXA1,ANXA3,ANXA11,CDC42,ELANE,THBS1,DPP4,EZR,ANXA4,HSPA1B,BSG,GPRC5B,SULF2,NAGLU,THY1,MASP2	16/-
12_Member	GO Biological Processes	GO:0006909	phagocytosis	-6.12224	-3.44737	301,306,311,998,1991,7057	ANXA1,ANXA3,ANXA11,CDC42,ELANE,THBS1	6/159
12_Member	GO Biological Processes	GO:0006897	endocytosis	-5.15101	-2.71412	301,306,311,998,1803,1991,7057,7430	ANXA1,ANXA3,ANXA11,CDC42,DPP4,ELANE,THBS1,EZR	8/508
12_Member	GO Biological Processes	GO:0032717	negative regulation of interleukin-8 production	-4.26158	-2.05929	301,307,1991	ANXA1,ANXA4,ELANE	3/37
12_Member	GO Biological Processes	GO:0032677	regulation of interleukin-8 production	-4.24184	-2.05086	301,307,1991,3304	ANXA1,ANXA4,ELANE,HSPA1B	4/105
12_Member	GO Biological Processes	GO:0098657	import into cell	-4.17156	-2.00334	301,306,311,998,1803,1991,7057,7430	ANXA1,ANXA3,ANXA11,CDC42,DPP4,ELANE,THBS1,EZR	8/697
12_Member	GO Biological Processes	GO:0001819	positive regulation of cytokine production	-4.16026	-1.99638	301,682,1991,3304,7057,51704,55959	ANXA1,BSG,ELANE,HSPA1B,THBS1,GPRC5B,SULF2	7/514
12_Member	GO Biological Processes	GO:0001818	negative regulation of cytokine production	-2.98186	-1.10241	301,307,1991,7057,7430	ANXA1,ANXA4,ELANE,THBS1,EZR	5/389
12_Member	GO Biological Processes	GO:0050778	positive regulation of immune response	-2.63631	-0.829409	301,1991,3304,4669,7070,10747	ANXA1,ELANE,HSPA1B,NAGLU,THY1,MASP2	6/684
13_Summary	GO Biological Processes	GO:0044403	biological process involved in symbiotic interaction	-6.00341	-3.34013	682,998,1667,1803,1991,3304,5478,3958,4478,7430,1509,7070	BSG,CDC42,DEFA1,DPP4,ELANE,HSPA1B,PPIA,LGALS3,MSN,EZR,CTSD,THY1	12/-
13_Member	GO Biological Processes	GO:0044403	biological process involved in symbiotic interaction	-6.00341	-3.34013	682,998,1667,1803,1991,3304,5478	BSG,CDC42,DEFA1,DPP4,ELANE,HSPA1B,PPIA	7/267
13_Member	GO Biological Processes	GO:0051701	biological process involved in interaction with host	-3.63244	-1.59824	682,1803,3304,5478	BSG,DPP4,HSPA1B,PPIA	4/151
13_Member	GO Biological Processes	GO:1903829	positive regulation of protein localization	-3.33918	-1.36563	682,998,3958,4478,5478,7430	BSG,CDC42,LGALS3,MSN,PPIA,EZR	6/499
13_Member	GO Biological Processes	GO:0019058	viral life cycle	-3.3339	-1.36268	682,1803,3304,5478	BSG,DPP4,HSPA1B,PPIA	4/181
13_Member	GO Biological Processes	GO:0044409	symbiont entry into host	-2.81796	-0.969349	682,1803,3304	BSG,DPP4,HSPA1B	3/114
13_Member	GO Biological Processes	GO:0046718	symbiont entry into host cell	-2.81796	-0.969349	682,1803,3304	BSG,DPP4,HSPA1B	3/114
13_Member	GO Biological Processes	GO:0016032	viral process	-2.71465	-0.8888	682,1803,3304,5478	BSG,DPP4,HSPA1B,PPIA	4/266
13_Member	GO Biological Processes	GO:0051222	positive regulation of protein transport	-1.83904	-0.170009	682,998,5478	BSG,CDC42,PPIA	3/257
13_Member	GO Biological Processes	GO:0070201	regulation of establishment of protein localization	-1.63494	0	682,998,1509,5478	BSG,CDC42,CTSD,PPIA	4/547
13_Member	GO Biological Processes	GO:0031400	negative regulation of protein modification process	-1.58675	0	3304,5478,7070	HSPA1B,PPIA,THY1	3/321
13_Member	GO Biological Processes	GO:1904951	positive regulation of establishment of protein localization	-1.55265	0	682,998,5478	BSG,CDC42,PPIA	3/331
14_Summary	GO Biological Processes	GO:0046689	response to mercury ion	-5.91859	-3.27759	358,359,682,311,6279,6649,7057,5420,10409,55959,4669,3934	AQP1,AQP2,BSG,ANXA11,S100A8,SOD3,THBS1,PODXL,BASP1,SULF2,NAGLU,LCN2	12/-
14_Member	GO Biological Processes	GO:0046689	response to mercury ion	-5.91859	-3.27759	358,359,682	AQP1,AQP2,BSG	3/11
14_Member	GO Biological Processes	GO:0010038	response to metal ion	-5.26019	-2.78056	311,358,359,682,6279,6649,7057	ANXA11,AQP1,AQP2,BSG,S100A8,SOD3,THBS1	7/346
14_Member	GO Biological Processes	GO:0032835	glomerulus development	-5.20434	-2.74661	358,5420,10409,55959	AQP1,PODXL,BASP1,SULF2	4/60
14_Member	GO Biological Processes	GO:0046688	response to copper ion	-4.26158	-2.05929	358,359,6649	AQP1,AQP2,SOD3	3/37
14_Member	GO Biological Processes	GO:0072006	nephron development	-3.74631	-1.69637	358,5420,10409,55959	AQP1,PODXL,BASP1,SULF2	4/141
14_Member	GO Biological Processes	GO:0001822	kidney development	-3.43886	-1.45107	358,359,5420,10409,55959	AQP1,AQP2,PODXL,BASP1,SULF2	5/308
14_Member	GO Biological Processes	GO:0072001	renal system development	-3.36936	-1.38875	358,359,5420,10409,55959	AQP1,AQP2,PODXL,BASP1,SULF2	5/319
14_Member	GO Biological Processes	GO:0140962	multicellular organismal-level chemical homeostasis	-3.27961	-1.31985	358,359,4669	AQP1,AQP2,NAGLU	3/79
14_Member	GO Biological Processes	GO:0001656	metanephros development	-3.1719	-1.2469	358,359,10409	AQP1,AQP2,BASP1	3/86
14_Member	GO Biological Processes	GO:0072009	nephron epithelium development	-2.85119	-0.993737	358,5420,10409	AQP1,PODXL,BASP1	3/111
14_Member	GO Biological Processes	GO:0003014	renal system process	-2.68399	-0.864171	358,359,55959	AQP1,AQP2,SULF2	3/127
14_Member	GO Biological Processes	GO:0072073	kidney epithelium development	-2.53796	-0.748211	358,5420,10409	AQP1,PODXL,BASP1	3/143
14_Member	Reactome Gene Sets	R-HSA-382551	Transport of small molecules	-1.37267	0	358,359,682,3934	AQP1,AQP2,BSG,LCN2	4/663
15_Summary	GO Biological Processes	GO:0001906	cell killing	-5.8221	-3.21251	1075,1667,1991,3827,3958,5052,301,961,998,3934,6279,6280,10747,4478,358	CTSC,DEFA1,ELANE,KNG1,LGALS3,PRDX1,ANXA1,CD47,CDC42,LCN2,S100A8,S100A9,MASP2,MSN,AQP1	15/-
15_Member	GO Biological Processes	GO:0001906	cell killing	-5.8221	-3.21251	1075,1667,1991,3827,3958,5052	CTSC,DEFA1,ELANE,KNG1,LGALS3,PRDX1	6/179
15_Member	GO Biological Processes	GO:0045087	innate immune response	-5.4902	-2.97953	301,961,998,1667,3934,3958,5052,6279,6280,10747	ANXA1,CD47,CDC42,DEFA1,LCN2,LGALS3,PRDX1,S100A8,S100A9,MASP2	10/791
15_Member	GO Biological Processes	GO:0071674	mononuclear cell migration	-5.47569	-2.97299	301,998,1667,3958,4478	ANXA1,CDC42,DEFA1,LGALS3,MSN	5/115
15_Member	GO Biological Processes	GO:0061844	antimicrobial humoral immune response mediated by antimicrobial peptide	-5.24774	-2.77553	1667,1991,3827,3958,6280	DEFA1,ELANE,KNG1,LGALS3,S100A9	5/128
15_Member	GO Biological Processes	GO:0006959	humoral immune response	-4.69257	-2.37893	1667,1991,3827,3958,6280,10747	DEFA1,ELANE,KNG1,LGALS3,S100A9,MASP2	6/282
15_Member	GO Biological Processes	GO:0019730	antimicrobial humoral response	-4.60207	-2.31325	1667,1991,3827,3958,6280	DEFA1,ELANE,KNG1,LGALS3,S100A9	5/174
15_Member	GO Biological Processes	GO:0031640	killing of cells of another organism	-4.07341	-1.93072	1667,1991,3827,3958	DEFA1,ELANE,KNG1,LGALS3	4/116
15_Member	GO Biological Processes	GO:0141061	disruption of cell in another organism	-4.07341	-1.93072	1667,1991,3827,3958	DEFA1,ELANE,KNG1,LGALS3	4/116
15_Member	GO Biological Processes	GO:0141060	disruption of anatomical structure in another organism	-4.0304	-1.89455	1667,1991,3827,3958	DEFA1,ELANE,KNG1,LGALS3	4/119
15_Member	GO Biological Processes	GO:0050829	defense response to Gram-negative bacterium	-2.90876	-1.04045	358,1667,1991	AQP1,DEFA1,ELANE	3/106
15_Member	GO Biological Processes	GO:0051702	biological process involved in interaction with symbiont	-2.71356	-0.8888	998,1667,1991	CDC42,DEFA1,ELANE	3/124
16_Summary	GO Biological Processes	GO:0033628	regulation of cell adhesion mediated by integrin	-5.55929	-3.02502	1803,4582,5328,5420,3304,4669,5478,301,358,6696	DPP4,MUC1,PLAU,PODXL,HSPA1B,NAGLU,PPIA,ANXA1,AQP1,SPP1	10/-
16_Member	GO Biological Processes	GO:0033628	regulation of cell adhesion mediated by integrin	-5.55929	-3.02502	1803,4582,5328,5420	DPP4,MUC1,PLAU,PODXL	4/49
16_Member	GO Biological Processes	GO:0051604	protein maturation	-2.35147	-0.596954	1803,3304,4669,5328,5478	DPP4,HSPA1B,NAGLU,PLAU,PPIA	5/544
16_Member	GO Biological Processes	GO:0010817	regulation of hormone levels	-2.3381	-0.588749	301,358,1803,4669,6696	ANXA1,AQP1,DPP4,NAGLU,SPP1	5/548
16_Member	GO Biological Processes	GO:0016485	protein processing	-2.18766	-0.467039	1803,4669,5328	DPP4,NAGLU,PLAU	3/191
16_Member	GO Biological Processes	GO:0042445	hormone metabolic process	-2.1035	-0.398252	1803,4669,6696	DPP4,NAGLU,SPP1	3/205
17_Summary	GO Biological Processes	GO:0034599	cellular response to oxidative stress	-5.22709	-2.76218	358,3304,4669,5052,5478,6649,1291,6280,302,6696	AQP1,HSPA1B,NAGLU,PRDX1,PPIA,SOD3,COL6A1,S100A9,ANXA2,SPP1	10/-
17_Member	GO Biological Processes	GO:0034599	cellular response to oxidative stress	-5.22709	-2.76218	358,3304,4669,5052,5478,6649	AQP1,HSPA1B,NAGLU,PRDX1,PPIA,SOD3	6/227
17_Member	GO Biological Processes	GO:0006979	response to oxidative stress	-5.03277	-2.62222	358,1291,3304,4669,5052,5478,6649	AQP1,COL6A1,HSPA1B,NAGLU,PRDX1,PPIA,SOD3	7/375
17_Member	GO Biological Processes	GO:0062197	cellular response to chemical stress	-4.64968	-2.35601	358,3304,4669,5052,5478,6649	AQP1,HSPA1B,NAGLU,PRDX1,PPIA,SOD3	6/287
17_Member	GO Biological Processes	GO:0072593	reactive oxygen species metabolic process	-4.14778	-1.98893	1291,4669,5052,6649	COL6A1,NAGLU,PRDX1,SOD3	4/111
17_Member	GO Biological Processes	GO:0006801	superoxide metabolic process	-3.97624	-1.86153	4669,5052,6649	NAGLU,PRDX1,SOD3	3/46
17_Member	GO Biological Processes	GO:0000302	response to reactive oxygen species	-3.3705	-1.38875	358,1291,5052,6649	AQP1,COL6A1,PRDX1,SOD3	4/177
17_Member	GO Biological Processes	GO:0098869	cellular oxidant detoxification	-3.08669	-1.17808	5052,6280,6649	PRDX1,S100A9,SOD3	3/92
17_Member	GO Biological Processes	GO:0009636	response to toxic substance	-2.79393	-0.948803	1291,5052,6280,6649	COL6A1,PRDX1,S100A9,SOD3	4/253
17_Member	GO Biological Processes	GO:1990748	cellular detoxification	-2.77507	-0.935129	5052,6280,6649	PRDX1,S100A9,SOD3	3/118
17_Member	GO Biological Processes	GO:0097237	cellular response to toxic substance	-2.6743	-0.857179	5052,6280,6649	PRDX1,S100A9,SOD3	3/128
17_Member	GO Biological Processes	GO:0034614	cellular response to reactive oxygen species	-2.66469	-0.849758	358,5052,6649	AQP1,PRDX1,SOD3	3/129
17_Member	GO Biological Processes	GO:0098754	detoxification	-2.48768	-0.704007	5052,6280,6649	PRDX1,S100A9,SOD3	3/149
17_Member	Reactome Gene Sets	R-HSA-8953897	Cellular responses to stimuli	-1.70258	-0.0472296	302,3304,5052,6649,6696	ANXA2,HSPA1B,PRDX1,SOD3,SPP1	5/788
18_Summary	GO Biological Processes	GO:0090066	regulation of anatomical structure size	-5.15101	-2.71412	358,1291,3827,4478,6649,6696,7430,51704,7057,7123	AQP1,COL6A1,KNG1,MSN,SOD3,SPP1,EZR,GPRC5B,THBS1,CLEC3B	10/-
18_Member	GO Biological Processes	GO:0090066	regulation of anatomical structure size	-5.15101	-2.71412	358,1291,3827,4478,6649,6696,7430,51704	AQP1,COL6A1,KNG1,MSN,SOD3,SPP1,EZR,GPRC5B	8/508
18_Member	GO Biological Processes	GO:0008361	regulation of cell size	-4.54313	-2.27319	358,1291,4478,6696,51704	AQP1,COL6A1,MSN,SPP1,GPRC5B	5/179
18_Member	GO Biological Processes	GO:0032535	regulation of cellular component size	-4.10956	-1.95641	358,1291,4478,6696,7430,51704	AQP1,COL6A1,MSN,SPP1,EZR,GPRC5B	6/359
18_Member	GO Biological Processes	GO:0033574	response to testosterone	-4.03427	-1.89501	4478,6696,7057	MSN,SPP1,THBS1	3/44
18_Member	GO Biological Processes	GO:1901654	response to ketone	-2.99547	-1.11224	358,4478,6696,7057	AQP1,MSN,SPP1,THBS1	4/223
18_Member	GO Biological Processes	GO:0031214	biomineral tissue development	-2.89702	-1.03053	1291,6696,7123	COL6A1,SPP1,CLEC3B	3/107
18_Member	GO Biological Processes	GO:1901655	cellular response to ketone	-2.87388	-1.01103	358,4478,6696	AQP1,MSN,SPP1	3/109
18_Member	GO Biological Processes	GO:0001503	ossification	-1.6854	-0.0334061	1291,6696,7123	COL6A1,SPP1,CLEC3B	3/294
19_Summary	Reactome Gene Sets	R-HSA-109582	Hemostasis	-4.98786	-2.5899	302,682,3671,3959,5104,5328,5908,7123	ANXA2,BSG,ISLR,LGALS3BP,SERPINA5,PLAU,RAP1B,CLEC3B	8/-
19_Member	Reactome Gene Sets	R-HSA-109582	Hemostasis	-4.98786	-2.5899	302,682,3671,3959,5104,5328,5908,7123	ANXA2,BSG,ISLR,LGALS3BP,SERPINA5,PLAU,RAP1B,CLEC3B	8/535
19_Member	Reactome Gene Sets	R-HSA-76002	Platelet activation, signaling and aggregation	-3.06934	-1.16474	3671,3959,5908,7123	ISLR,LGALS3BP,RAP1B,CLEC3B	4/213
19_Member	Reactome Gene Sets	R-HSA-114608	Platelet degranulation	-2.92062	-1.05047	3671,3959,7123	ISLR,LGALS3BP,CLEC3B	3/105
19_Member	Reactome Gene Sets	R-HSA-76005	Response to elevated platelet cytosolic Ca2+	-2.86248	-1.003	3671,3959,7123	ISLR,LGALS3BP,CLEC3B	3/110
20_Summary	GO Biological Processes	GO:0060627	regulation of vesicle-mediated transport	-4.91829	-2.54058	301,302,961,998,3958,4478,5908,7430,1803,3304,6696,7057,7070,1291	ANXA1,ANXA2,CD47,CDC42,LGALS3,MSN,RAP1B,EZR,DPP4,HSPA1B,SPP1,THBS1,THY1,COL6A1	14/-
20_Member	GO Biological Processes	GO:0060627	regulation of vesicle-mediated transport	-4.91829	-2.54058	301,302,961,998,3958,4478,5908,7430	ANXA1,ANXA2,CD47,CDC42,LGALS3,MSN,RAP1B,EZR	8/547
20_Member	GO Biological Processes	GO:0051129	negative regulation of cellular component organization	-4.88965	-2.53593	302,961,998,1803,3304,3958,6696,7057,7070	ANXA2,CD47,CDC42,DPP4,HSPA1B,LGALS3,SPP1,THBS1,THY1	9/730
20_Member	GO Biological Processes	GO:0071675	regulation of mononuclear cell migration	-3.66573	-1.61857	961,3958,4478,7057	CD47,LGALS3,MSN,THBS1	4/148
20_Member	GO Biological Processes	GO:0002687	positive regulation of leukocyte migration	-3.62149	-1.59591	961,3958,7057,7070	CD47,LGALS3,THBS1,THY1	4/152
20_Member	GO Biological Processes	GO:0051051	negative regulation of transport	-3.49159	-1.49403	301,302,961,3958,5908,7057	ANXA1,ANXA2,CD47,LGALS3,RAP1B,THBS1	6/467
20_Member	GO Biological Processes	GO:0010638	positive regulation of organelle organization	-3.33918	-1.36563	301,302,961,998,3304,4478	ANXA1,ANXA2,CD47,CDC42,HSPA1B,MSN	6/499
20_Member	GO Biological Processes	GO:0045806	negative regulation of endocytosis	-3.32889	-1.36229	302,961,3958	ANXA2,CD47,LGALS3	3/76
20_Member	GO Biological Processes	GO:0007229	integrin-mediated signaling pathway	-3.05958	-1.15894	961,998,7070	CD47,CDC42,THY1	3/94
20_Member	GO Biological Processes	GO:0071677	positive regulation of mononuclear cell migration	-3.04625	-1.15344	961,3958,7057	CD47,LGALS3,THBS1	3/95
20_Member	GO Biological Processes	GO:2001237	negative regulation of extrinsic apoptotic signaling pathway	-2.95693	-1.07936	3304,3958,7057	HSPA1B,LGALS3,THBS1	3/102
20_Member	GO Biological Processes	GO:0030100	regulation of endocytosis	-2.48032	-0.698397	302,961,998,3958	ANXA2,CD47,CDC42,LGALS3	4/309
20_Member	GO Biological Processes	GO:0045807	positive regulation of endocytosis	-2.40856	-0.642617	302,961,998	ANXA2,CD47,CDC42	3/159
20_Member	GO Biological Processes	GO:2001236	regulation of extrinsic apoptotic signaling pathway	-2.36364	-0.603448	3304,3958,7057	HSPA1B,LGALS3,THBS1	3/165
20_Member	GO Biological Processes	GO:1902905	positive regulation of supramolecular fiber organization	-2.2789	-0.540991	961,998,3304	CD47,CDC42,HSPA1B	3/177
20_Member	GO Biological Processes	GO:0051495	positive regulation of cytoskeleton organization	-2.21938	-0.492188	961,998,3304	CD47,CDC42,HSPA1B	3/186
20_Member	GO Biological Processes	GO:1902903	regulation of supramolecular fiber organization	-2.08027	-0.37628	961,998,1291,3304	CD47,CDC42,COL6A1,HSPA1B	4/402
